# Supplementary material for: Mol­ecular and crystal structure of catena-poly[1-benzyl-[1,2,4]triazolo[1,5-c]quinazolin-1-ium-2,5-bis­(thiol­ate) [[aqua­sodium]-di-μ-aqua]]
Source: Acta Crystallogr E Crystallogr Commun. 2026 May 29;82(Pt 6):755–9. doi: 10.1107/S2056989026005487 (PMC13239020; doi:10.1107/S2056989026005487)
Supplement: Supplementary file 1 [file e-82-00755-sup1.cif]

##############################################################################
#                                                                            #
# This CIF contains the data in a paper accepted for publication in          #
# Acta Crystallographica Section E. It conforms to the requirements of       #
# Notes for Authors for Acta Crystallographica Section E, and has been       #
# peer reviewed under the auspices of the IUCr Commission on Journals.       #
#                                                                            #
# Full details of the Crystallographic Information File format               #
# are given in the paper "The Crystallographic Information File (CIF):       #
# a New Standard Archive File for Crystallography" by S. R. Hall, F. H.      #
# Allen and I. D. Brown [Acta Cryst. (1991), A47, 655-685].                  #
#                                                                            #
# The current version of the core CIF dictionary is obtainable from          #
# ftp://ftp.iucr.org/pub/cif_core.dic.                                       #
#                                                                            #
# Software is freely available for graphical display of the structure(s)     #
# in this CIF. For information consult the CIF software page                 #
# http://www.iucr.org/resources/cif/software.                                #
#                                                                            #
# This file may be used for bona fide research purposes within the           #
# scientific community so long as proper attribution is given to the journal # 
# article from which it was obtained.                                        #
#                                                                            #
##############################################################################
data_I
_audit_creation_method
;
Olex2 1.5
(compiled 2026.03.18 svn.r0db52de7 for OlexSys, GUI svn.r7521)
;
_journal_date_recd_electronic     2026-04-08
_journal_date_accepted     2026-05-24
_journal_name_full     'Acta Crystallographica, Section E'
_journal_year     2026
_journal_volume     82
_journal_issue      1
_journal_page_first     0
_journal_page_last     0
_journal_paper_category     GM
_journal_paper_doi     10.1107/S2056989026005487
_journal_coeditor_code     WM5796
_publ_contact_author_name     'Christian Dank'
_publ_contact_author_address
;
Institute of Organic Chemistry, University of Vienna, Wahringer Strasse 38, 1090
Vienna,
Austria
;
_publ_contact_author_email     'christian.dank@univie.ac.at'
_publ_contact_author_fax     ?
_publ_contact_author_phone     ?
_publ_section_title
;\
Molecular and crystal structure of
<i>catena</i>-poly[1-benzyl-[1,2,4]triazolo[1,5-<i>c</i>]quinazolin-1-ium-2,\
5-bis(thiolate) [[aquasodium]-di-\m-aqua]]
;
loop_
    _publ_author_name
    _publ_author_footnote
    _publ_author_address
    'Shishkina, Svitlana V.' .
;
Institute of Organic Chemistry, NAS of Ukraine, Akademik Kukhar Street 5,
Kyiv 02094,
Ukraine
;
    'Kovalenko, Maryna S.' .
;
Institute of Organic Chemistry, University of Vienna, Wahringer Strasse 38,
1090 Vienna,
Austria
;
    'Drushlyak, Oleksandr G.' .
;
V. N. Karazin Kharkiv National University, Svobody sq. 4, Kharkiv 61077,
Ukraine
;
    'Shyshkina, Mariia O.' .
;
Institute of Low Temperature and Structure Research, Polish Academy of Sciences,
Okolna 2, 50- 422 Wroclaw,
Poland
Faculty of \#1057;hemistry,
Wroclaw University of Science and Technology,
Wybrzeze Wyspianskiego 27, 50-370 Wroclaw, Poland
;
    'Dank, Christian' .
;
Institute of Organic Chemistry, University of Vienna, Wahringer Strasse 38,
1090 Vienna,
Austria
Department of Pharmaceutical Sciences, University of Vienna,
Josef-Holaubek-Platz 2 (UZA II), 1090 Vienna, Austria
;
    'Kovalenko, Sergiy M.' .
;
V. N. Karazin Kharkiv National University, Svobody sq. 4, Kharkiv 61077,
Ukraine
;
_publ_section_synopsis
;
The crystal structure of the title compound shows a layered arrangement stacked
along [100] where layers of ^1^~\\infty~[Na(H~2~O)~1/1~(H~2~O)~4/2~] chains
are sandwiched by layers of molecular anions.
;
_chemical_name_systematic
;\
<i>catena</i>-Poly[1-benzyl-[1,2,4]triazolo[1,5-<i>c</i>]quinazolin-\
1-ium-2,5-bis(thiolate) [[aquasodium]-di-\m-aqua]]
;
_chemical_name_common     ?
_chemical_formula_moiety     'H6 Na O3 +, C16 H11 N4 S2 -'
_chemical_formula_sum     'C16 H17 N4 Na O3 S2'
_chemical_formula_iupac     '[Na (H2 O)3] (C16 H11 N4 S2)'
_chemical_formula_weight     400.44
_chemical_melting_point     ?
_space_group_crystal_system     monoclinic
_space_group_name_H-M_alt     'P 1 21/c 1'
_space_group_name_Hall     '-P 2ybc'
loop_
    _space_group_symop_operation_xyz
    'x, y, z'
    '-x, y+1/2, -z+1/2'
    '-x, -y, -z'
    'x, -y-1/2, z-1/2'
_cell_length_a     17.4735(10)
_cell_length_b     6.0363(5)
_cell_length_c     17.1060(10)
_cell_angle_alpha     90
_cell_angle_beta     90.261(5)
_cell_angle_gamma     90
_cell_volume     1804.2(2)
_cell_formula_units_Z     4
_cell_measurement_reflns_used     2026
_cell_measurement_theta_min     3.477
_cell_measurement_theta_max     31.056
_cell_measurement_temperature     296(2)
_exptl_crystal_description     block
_exptl_crystal_colour     colourless
_exptl_crystal_size_max     0.26
_exptl_crystal_size_mid     0.23
_exptl_crystal_size_min     0.16
_exptl_crystal_density_diffrn     1.474
_exptl_crystal_density_meas     ?
_exptl_crystal_density_method     ?
_exptl_crystal_F_000     832
_exptl_absorpt_coefficient_mu     0.344
_exptl_absorpt_correction_type     multi-scan
_exptl_absorpt_process_details
;
(CrysAlisPro; Rigaku OD, 2024)
;
_exptl_absorpt_correction_T_min     0.807
_exptl_absorpt_correction_T_max     0.881
_diffrn_ambient_temperature     296(2)
_diffrn_source     'Enhance (Mo) X-ray Source'
_diffrn_radiation_type     MoK\a
_diffrn_radiation_wavelength     0.71073
_diffrn_measurement_device_type     'Xcalibur, Sapphire3 CCD'
_diffrn_measurement_method     '\w-scans'
_diffrn_detector_area_resol_mean     16.1827
_diffrn_reflns_number     13185
_diffrn_reflns_av_R_equivalents     0.0806
_diffrn_reflns_av_unetI/netI     0.0671
_diffrn_reflns_theta_min     3.326
_diffrn_reflns_theta_max     25.998
_diffrn_reflns_theta_full     25.242
_diffrn_measured_fraction_theta_max     0.999
_diffrn_measured_fraction_theta_full     0.998
_diffrn_reflns_limit_h_min     -21
_diffrn_reflns_limit_h_max     21
_diffrn_reflns_limit_k_min     -7
_diffrn_reflns_limit_k_max     7
_diffrn_reflns_limit_l_min     -21
_diffrn_reflns_limit_l_max     21
_refine_special_details     ?
_reflns_number_total     3552
_reflns_number_gt     2641
_reflns_threshold_expression     'I > 2\s(I)'
_refine_ls_structure_factor_coef     Fsqd
_refine_ls_matrix_type     full
_refine_ls_R_factor_all     0.0696
_refine_ls_R_factor_gt     0.0512
_refine_ls_wR_factor_gt     0.1257
_refine_ls_wR_factor_ref     0.1447
_refine_ls_goodness_of_fit_ref     1.064
_refine_ls_restrained_S_all     1.063
_refine_ls_number_reflns     3552
_refine_ls_number_parameters     253
_refine_ls_number_restraints     7
_refine_ls_hydrogen_treatment     mixed
_refine_ls_weighting_scheme     calc
_refine_ls_weighting_details
              'w=1/[\s^2^(Fo^2^)+(0.0584P)^2^+0.1832P] where P=(Fo^2^+2Fc^2^)/3'
_atom_sites_solution_hydrogens     mixed
_atom_sites_solution_primary     dual
_atom_sites_solution_secondary     ?
_refine_ls_shift/su_max     0.000
_refine_ls_shift/su_mean     0.000
_refine_diff_density_max     0.356
_refine_diff_density_min     -0.282
_refine_ls_extinction_method     none
_refine_ls_extinction_coef     .
loop_
    _atom_type_symbol
    _atom_type_description
    _atom_type_scat_dispersion_real
    _atom_type_scat_dispersion_imag
    _atom_type_scat_source
    'C' 'C' 0.0033 0.0016
                         'International Tables Vol C Tables 4.2.6.8 and 6.1.1.4'
    'H' 'H' 0.0000 0.0000
                         'International Tables Vol C Tables 4.2.6.8 and 6.1.1.4'
    'N' 'N' 0.0061 0.0033
                         'International Tables Vol C Tables 4.2.6.8 and 6.1.1.4'
    'Na' 'Na' 0.0362 0.0249
                         'International Tables Vol C Tables 4.2.6.8 and 6.1.1.4'
    'O' 'O' 0.0106 0.0060
                         'International Tables Vol C Tables 4.2.6.8 and 6.1.1.4'
    'S' 'S' 0.1246 0.1234
                         'International Tables Vol C Tables 4.2.6.8 and 6.1.1.4'
_computing_data_collection
;
CrysAlisPro (Rigaku OD, 2024)
;
_computing_cell_refinement
;
CrysAlisPro (Rigaku OD, 2024)
;
_computing_data_reduction
;
CrysAlisPro (Rigaku OD, 2024)
;
_computing_structure_solution
;
<i>SHELXT</i> (Sheldrick, 2015a)
;
_computing_structure_refinement
;
SHELXL (Sheldrick, 2015b)
;
_computing_molecular_graphics
;
Olex2 1.5 (Dolomanov <i>et al.</i>,  2009) and Mercury (Macrae <i>et
al.</i>,  2020)
;
_computing_publication_material
;
publCIF (Westrip, 2010)
;
loop_
    _atom_site_type_symbol
    _atom_site_label
    _atom_site_fract_x
    _atom_site_fract_y
    _atom_site_fract_z
    _atom_site_U_iso_or_equiv
    _atom_site_adp_type
    _atom_site_calc_flag
    _atom_site_occupancy
    _atom_site_disorder_assembly
    _atom_site_disorder_group
    Na Na1 0.52548(7) 0.57710(18) 0.26179(7) 0.0510(4) Uani d 1 . .
    S S1 0.43289(4) 0.81112(13) 0.48604(4) 0.0423(2) Uani d 1 . .
    S S2 0.24556(4) 0.91261(12) 0.74807(4) 0.0407(2) Uani d 1 . .
    O O1 0.47490(12) 0.3103(3) 0.34950(12) 0.0432(5) Uani d 1 . .
    H H1A 0.5023(17) 0.247(5) 0.3877(14) 0.065 Uiso d 1 . .
    H H1B 0.4360(14) 0.369(5) 0.3755(18) 0.065 Uiso d 1 . .
    O O2 0.58758(12) 0.2869(3) 0.20286(12) 0.0442(5) Uani d 1 . .
    H H2A 0.6315(11) 0.215(5) 0.212(2) 0.066 Uiso d 1 . .
    H H2B 0.583(2) 0.275(6) 0.1510(6) 0.066 Uiso d 1 . .
    O O3 0.58277(19) 0.8053(5) 0.3537(2) 0.1033(12) Uani d 1 . .
    H H3A 0.610(3) 0.785(8) 0.310(2) 0.155 Uiso d 1 . .
    H H3B 0.607(3) 0.922(7) 0.375(3) 0.155 Uiso d 1 . .
    N N1 0.22627(12) 0.5677(3) 0.64514(12) 0.0314(5) Uani d 1 . .
    N N2 0.34848(13) 0.4592(4) 0.44675(13) 0.0365(5) Uani d 1 . .
    N N3 0.31405(12) 0.6392(4) 0.56116(12) 0.0323(5) Uani d 1 . .
    N N4 0.31986(13) 0.8048(3) 0.61663(13) 0.0336(5) Uani d 1 . .
    C C1 0.25761(14) 0.4960(4) 0.57742(15) 0.0308(6) Uani d 1 . .
    C C2 0.24173(15) 0.3178(4) 0.52590(15) 0.0317(6) Uani d 1 . .
    C C3 0.18493(16) 0.1564(5) 0.53539(17) 0.0393(7) Uani d 1 . .
    H H3 0.153124 0.161293 0.578796 0.047 Uiso calc 1 . .
    C C4 0.17595(18) -0.0082(5) 0.48119(17) 0.0442(7) Uani d 1 . .
    H H4 0.138313 -0.115404 0.487870 0.053 Uiso calc 1 . .
    C C5 0.22324(17) -0.0149(5) 0.41606(17) 0.0425(7) Uani d 1 . .
    H H5 0.216731 -0.126532 0.379162 0.051 Uiso calc 1 . .
    C C6 0.27924(17) 0.1406(5) 0.40553(16) 0.0419(7) Uani d 1 . .
    H H6 0.310374 0.132893 0.361671 0.050 Uiso calc 1 . .
    C C7 0.29033(15) 0.3116(4) 0.45996(15) 0.0334(6) Uani d 1 . .
    C C8 0.36250(15) 0.6218(5) 0.49565(15) 0.0340(6) Uani d 1 . .
    C C9 0.26555(15) 0.7597(4) 0.66746(15) 0.0325(6) Uani d 1 . .
    C C10 0.16773(15) 0.4583(5) 0.69313(15) 0.0351(6) Uani d 1 . .
    H H10A 0.171019 0.516422 0.745912 0.042 Uiso calc 1 . .
    H H10B 0.179185 0.301254 0.695582 0.042 Uiso calc 1 . .
    C C11 0.08730(16) 0.4866(5) 0.66410(15) 0.0359(6) Uani d 1 . .
    C C12 0.06367(18) 0.6774(5) 0.6272(2) 0.0534(9) Uani d 1 . .
    H H12 0.098599 0.790850 0.618382 0.064 Uiso calc 1 . .
    C C13 -0.0116(2) 0.7022(7) 0.6032(2) 0.0694(11) Uani d 1 . .
    H H13 -0.026672 0.831208 0.577738 0.083 Uiso calc 1 . .
    C C14 -0.0637(2) 0.5386(7) 0.6167(2) 0.0700(11) Uani d 1 . .
    H H14 -0.114160 0.554992 0.600091 0.084 Uiso calc 1 . .
    C C15 -0.0415(2) 0.3522(7) 0.6546(2) 0.0642(10) Uani d 1 . .
    H H15 -0.077268 0.241789 0.664687 0.077 Uiso calc 1 . .
    C C16 0.03406(18) 0.3237(5) 0.67847(19) 0.0513(8) Uani d 1 . .
    H H16 0.048621 0.194560 0.704180 0.062 Uiso calc 1 . .
loop_
    _atom_site_aniso_label
    _atom_site_aniso_U_11
    _atom_site_aniso_U_22
    _atom_site_aniso_U_33
    _atom_site_aniso_U_12
    _atom_site_aniso_U_13
    _atom_site_aniso_U_23
    Na1 0.0614(9) 0.0388(7) 0.0530(8) 0.0054(5) 0.0164(6) 0.0040(6)
    S1 0.0385(5) 0.0536(5) 0.0348(4) -0.0138(3) 0.0039(3) 0.0001(3)
    S2 0.0459(5) 0.0419(4) 0.0344(4) 0.0036(3) 0.0017(3) -0.0062(3)
    O1 0.0457(13) 0.0481(13) 0.0358(11) 0.0029(10) 0.0050(9) 0.0027(9)
    O2 0.0415(13) 0.0561(13) 0.0351(11) 0.0075(10) 0.0010(9) -0.0007(10)
    O3 0.087(2) 0.097(2) 0.126(3) -0.0412(19) 0.023(2) -0.054(2)
    N1 0.0283(12) 0.0352(12) 0.0308(11) -0.0027(9) 0.0015(9) -0.0011(9)
    N2 0.0320(13) 0.0448(13) 0.0328(12) -0.0031(10) 0.0024(10) -0.0025(11)
    N3 0.0298(12) 0.0363(12) 0.0308(12) -0.0021(9) -0.0004(9) -0.0031(10)
    N4 0.0340(13) 0.0328(12) 0.0340(12) -0.0034(9) -0.0009(10) -0.0047(10)
    C1 0.0260(14) 0.0355(13) 0.0310(14) 0.0004(11) -0.0011(11) 0.0004(11)
    C2 0.0334(15) 0.0321(14) 0.0295(14) -0.0001(11) -0.0025(11) -0.0004(11)
    C3 0.0366(16) 0.0424(16) 0.0388(15) -0.0042(12) 0.0039(12) -0.0029(13)
    C4 0.0467(18) 0.0393(15) 0.0466(17) -0.0080(13) -0.0006(14) -0.0029(14)
    C5 0.0471(18) 0.0414(16) 0.0390(16) -0.0014(13) -0.0051(13) -0.0117(13)
    C6 0.0463(18) 0.0460(16) 0.0336(15) -0.0008(14) 0.0043(13) -0.0101(13)
    C7 0.0298(15) 0.0390(15) 0.0313(14) 0.0022(11) -0.0023(11) -0.0004(12)
    C8 0.0319(15) 0.0421(15) 0.0280(14) -0.0001(12) 0.0007(11) 0.0001(12)
    C9 0.0306(14) 0.0354(14) 0.0314(14) 0.0004(11) -0.0045(11) 0.0006(12)
    C10 0.0350(15) 0.0375(14) 0.0328(14) -0.0012(12) 0.0039(12) 0.0027(12)
    C11 0.0342(16) 0.0414(15) 0.0321(14) -0.0032(12) 0.0057(11) -0.0009(12)
    C12 0.0413(19) 0.054(2) 0.065(2) -0.0046(15) 0.0017(16) 0.0203(16)
    C13 0.046(2) 0.078(3) 0.084(3) 0.0034(19) -0.0098(19) 0.024(2)
    C14 0.040(2) 0.097(3) 0.073(3) 0.002(2) -0.0089(18) 0.003(2)
    C15 0.0387(19) 0.079(3) 0.075(3) -0.0187(18) 0.0027(17) 0.002(2)
    C16 0.0449(19) 0.0522(19) 0.057(2) -0.0078(15) 0.0032(15) 0.0109(15)
_geom_special_details
;
 All esds (except the esd in the dihedral angle between two l.s. planes)
 are estimated using the full covariance matrix.  The cell esds are taken
 into account individually in the estimation of esds in distances, angles
 and torsion angles; correlations between esds in cell parameters are only
 used when they are defined by crystal symmetry.  An approximate (isotropic)
 treatment of cell esds is used for estimating esds involving l.s. planes.
;
loop_
    _geom_bond_atom_site_label_1
    _geom_bond_atom_site_label_2
    _geom_bond_site_symmetry_2
    _geom_bond_distance
    _geom_bond_publ_flag
    Na1 Na1 2_655 3.1720(9) ?
    Na1 Na1 2_645 3.1720(9) ?
    Na1 O1 2_655 2.368(2) ?
    Na1 O1 . 2.374(2) ?
    Na1 O2 2_655 2.426(2) ?
    Na1 O2 . 2.296(2) ?
    Na1 O3 . 2.315(3) ?
    Na1 H3A . 2.11(5) ?
    S1 C8 . 1.687(3) ?
    S2 C9 . 1.697(3) ?
    O1 H1A . 0.896(10) ?
    O1 H1B . 0.887(10) ?
    O2 H2A . 0.895(10) ?
    O2 H2B . 0.894(10) ?
    O3 H3A . 0.900(10) ?
    O3 H3B . 0.901(10) ?
    N1 C1 . 1.355(3) ?
    N1 C9 . 1.399(3) ?
    N1 C10 . 1.471(3) ?
    N2 C7 . 1.371(3) ?
    N2 C8 . 1.312(3) ?
    N3 N4 . 1.382(3) ?
    N3 C1 . 1.341(3) ?
    N3 C8 . 1.411(3) ?
    N4 C9 . 1.318(3) ?
    C1 C2 . 1.417(4) ?
    C2 C3 . 1.400(4) ?
    C2 C7 . 1.416(3) ?
    C3 H3 . 0.9300 ?
    C3 C4 . 1.368(4) ?
    C4 H4 . 0.9300 ?
    C4 C5 . 1.391(4) ?
    C5 H5 . 0.9300 ?
    C5 C6 . 1.368(4) ?
    C6 H6 . 0.9300 ?
    C6 C7 . 1.403(4) ?
    C10 H10A . 0.9700 ?
    C10 H10B . 0.9700 ?
    C10 C11 . 1.498(4) ?
    C11 C12 . 1.375(4) ?
    C11 C16 . 1.377(4) ?
    C12 H12 . 0.9300 ?
    C12 C13 . 1.384(5) ?
    C13 H13 . 0.9300 ?
    C13 C14 . 1.365(5) ?
    C14 H14 . 0.9300 ?
    C14 C15 . 1.354(5) ?
    C15 H15 . 0.9300 ?
    C15 C16 . 1.392(5) ?
    C16 H16 . 0.9300 ?
loop_
    _geom_angle_atom_site_label_1
    _geom_angle_atom_site_label_2
    _geom_angle_atom_site_label_3
    _geom_angle_site_symmetry_1
    _geom_angle_site_symmetry_3
    _geom_angle
    _geom_angle_publ_flag
    Na1 Na1 Na1 2_645 2_655 144.16(9) ?
    Na1 Na1 H3A 2_645 . 144.3(16) ?
    Na1 Na1 H3A 2_655 . 71.4(16) ?
    O1 Na1 Na1 . 2_655 128.36(8) ?
    O1 Na1 Na1 2_655 2_645 117.63(9) ?
    O1 Na1 Na1 . 2_645 47.93(6) ?
    O1 Na1 Na1 2_655 2_655 48.11(6) ?
    O1 Na1 O1 2_655 . 155.74(7) ?
    O1 Na1 O2 . 2_655 83.72(8) ?
    O1 Na1 O2 2_655 2_655 83.72(8) ?
    O1 Na1 H3A 2_655 . 87.8(13) ?
    O1 Na1 H3A . . 114.8(12) ?
    O2 Na1 Na1 2_655 2_645 107.46(8) ?
    O2 Na1 Na1 2_655 2_655 46.08(6) ?
    O2 Na1 Na1 . 2_645 49.55(6) ?
    O2 Na1 Na1 . 2_655 143.42(8) ?
    O2 Na1 O1 . 2_655 95.75(8) ?
    O2 Na1 O1 . . 86.45(8) ?
    O2 Na1 O2 . 2_655 153.49(8) ?
    O2 Na1 O3 . . 123.27(12) ?
    O2 Na1 H3A . . 107.0(11) ?
    O2 Na1 H3A 2_655 . 99.5(11) ?
    O3 Na1 Na1 . 2_645 140.62(12) ?
    O3 Na1 Na1 . 2_655 68.92(11) ?
    O3 Na1 O1 . 2_655 101.07(12) ?
    O3 Na1 O1 . . 97.78(11) ?
    O3 Na1 O2 . 2_655 82.53(11) ?
    O3 Na1 H3A . . 22.9(3) ?
    Na1 O1 Na1 2_645 . 83.97(6) ?
    Na1 O1 H1A 2_645 . 109(2) ?
    Na1 O1 H1A . . 124(2) ?
    Na1 O1 H1B 2_645 . 130(2) ?
    Na1 O1 H1B . . 110(2) ?
    H1A O1 H1B . . 102(3) ?
    Na1 O2 Na1 . 2_645 84.37(7) ?
    Na1 O2 H2A 2_645 . 114(2) ?
    Na1 O2 H2A . . 135(2) ?
    Na1 O2 H2B . . 117(2) ?
    Na1 O2 H2B 2_645 . 97(2) ?
    H2A O2 H2B . . 102(3) ?
    Na1 O3 H3A . . 65(3) ?
    Na1 O3 H3B . . 161(4) ?
    H3A O3 H3B . . 101.0(15) ?
    C1 N1 C9 . . 107.3(2) ?
    C1 N1 C10 . . 128.2(2) ?
    C9 N1 C10 . . 124.1(2) ?
    C8 N2 C7 . . 121.2(2) ?
    N4 N3 C8 . . 123.8(2) ?
    C1 N3 N4 . . 112.1(2) ?
    C1 N3 C8 . . 124.1(2) ?
    C9 N4 N3 . . 104.6(2) ?
    N1 C1 C2 . . 134.1(2) ?
    N3 C1 N1 . . 105.8(2) ?
    N3 C1 C2 . . 120.1(2) ?
    C3 C2 C1 . . 126.4(2) ?
    C3 C2 C7 . . 120.1(2) ?
    C7 C2 C1 . . 113.5(2) ?
    C2 C3 H3 . . 119.8 ?
    C4 C3 C2 . . 120.4(3) ?
    C4 C3 H3 . . 119.8 ?
    C3 C4 H4 . . 120.1 ?
    C3 C4 C5 . . 119.8(3) ?
    C5 C4 H4 . . 120.1 ?
    C4 C5 H5 . . 119.6 ?
    C6 C5 C4 . . 120.9(3) ?
    C6 C5 H5 . . 119.6 ?
    C5 C6 H6 . . 119.5 ?
    C5 C6 C7 . . 120.9(3) ?
    C7 C6 H6 . . 119.5 ?
    N2 C7 C2 . . 124.2(2) ?
    N2 C7 C6 . . 118.0(2) ?
    C6 C7 C2 . . 117.8(2) ?
    N2 C8 S1 . . 125.34(19) ?
    N2 C8 N3 . . 116.8(2) ?
    N3 C8 S1 . . 117.9(2) ?
    N1 C9 S2 . . 124.73(19) ?
    N4 C9 S2 . . 125.1(2) ?
    N4 C9 N1 . . 110.2(2) ?
    N1 C10 H10A . . 108.6 ?
    N1 C10 H10B . . 108.6 ?
    N1 C10 C11 . . 114.7(2) ?
    H10A C10 H10B . . 107.6 ?
    C11 C10 H10A . . 108.6 ?
    C11 C10 H10B . . 108.6 ?
    C12 C11 C10 . . 121.8(3) ?
    C12 C11 C16 . . 118.6(3) ?
    C16 C11 C10 . . 119.5(3) ?
    C11 C12 H12 . . 119.7 ?
    C11 C12 C13 . . 120.6(3) ?
    C13 C12 H12 . . 119.7 ?
    C12 C13 H13 . . 119.8 ?
    C14 C13 C12 . . 120.4(3) ?
    C14 C13 H13 . . 119.8 ?
    C13 C14 H14 . . 120.2 ?
    C15 C14 C13 . . 119.5(4) ?
    C15 C14 H14 . . 120.2 ?
    C14 C15 H15 . . 119.6 ?
    C14 C15 C16 . . 120.8(3) ?
    C16 C15 H15 . . 119.6 ?
    C11 C16 C15 . . 120.0(3) ?
    C11 C16 H16 . . 120.0 ?
    C15 C16 H16 . . 120.0 ?
loop_
    _geom_torsion_atom_site_label_1
    _geom_torsion_atom_site_label_2
    _geom_torsion_atom_site_label_3
    _geom_torsion_atom_site_label_4
    _geom_torsion_site_symmetry_1
    _geom_torsion_site_symmetry_2
    _geom_torsion_site_symmetry_3
    _geom_torsion_site_symmetry_4
    _geom_torsion
    _geom_torsion_publ_flag
    N1 C1 C2 C3 . . . . -1.4(5) ?
    N1 C1 C2 C7 . . . . 178.9(3) ?
    N1 C10 C11 C12 . . . . -33.6(4) ?
    N1 C10 C11 C16 . . . . 150.3(3) ?
    N3 N4 C9 S2 . . . . -179.2(2) ?
    N3 N4 C9 N1 . . . . 0.5(3) ?
    N3 C1 C2 C3 . . . . 179.9(3) ?
    N3 C1 C2 C7 . . . . 0.3(4) ?
    N4 N3 C1 N1 . . . . -0.6(3) ?
    N4 N3 C1 C2 . . . . 178.4(2) ?
    N4 N3 C8 S1 . . . . 1.6(4) ?
    N4 N3 C8 N2 . . . . -178.0(2) ?
    C1 N1 C9 S2 . . . . 178.8(2) ?
    C1 N1 C9 N4 . . . . -0.9(3) ?
    C1 N1 C10 C11 . . . . -80.1(3) ?
    C1 N3 N4 C9 . . . . 0.0(3) ?
    C1 N3 C8 S1 . . . . -177.6(2) ?
    C1 N3 C8 N2 . . . . 2.8(4) ?
    C1 C2 C3 C4 . . . . -179.6(3) ?
    C1 C2 C7 N2 . . . . 1.2(4) ?
    C1 C2 C7 C6 . . . . 179.9(3) ?
    C2 C3 C4 C5 . . . . -0.3(5) ?
    C3 C2 C7 N2 . . . . -178.5(3) ?
    C3 C2 C7 C6 . . . . 0.1(4) ?
    C3 C4 C5 C6 . . . . 0.4(5) ?
    C4 C5 C6 C7 . . . . -0.2(5) ?
    C5 C6 C7 N2 . . . . 178.7(3) ?
    C5 C6 C7 C2 . . . . -0.1(4) ?
    C7 N2 C8 S1 . . . . 179.3(2) ?
    C7 N2 C8 N3 . . . . -1.2(4) ?
    C7 C2 C3 C4 . . . . 0.0(4) ?
    C8 N2 C7 C2 . . . . -0.7(4) ?
    C8 N2 C7 C6 . . . . -179.4(3) ?
    C8 N3 N4 C9 . . . . -179.3(2) ?
    C8 N3 C1 N1 . . . . 178.7(2) ?
    C8 N3 C1 C2 . . . . -2.3(4) ?
    C9 N1 C1 N3 . . . . 0.9(3) ?
    C9 N1 C1 C2 . . . . -177.9(3) ?
    C9 N1 C10 C11 . . . . 107.0(3) ?
    C10 N1 C1 N3 . . . . -173.0(2) ?
    C10 N1 C1 C2 . . . . 8.2(5) ?
    C10 N1 C9 S2 . . . . -7.0(4) ?
    C10 N1 C9 N4 . . . . 173.3(2) ?
    C10 C11 C12 C13 . . . . -177.9(3) ?
    C10 C11 C16 C15 . . . . 177.4(3) ?
    C11 C12 C13 C14 . . . . 0.9(6) ?
    C12 C11 C16 C15 . . . . 1.2(5) ?
    C12 C13 C14 C15 . . . . 0.6(6) ?
    C13 C14 C15 C16 . . . . -1.2(6) ?
    C14 C15 C16 C11 . . . . 0.3(6) ?
    C16 C11 C12 C13 . . . . -1.8(5) ?
loop_
    _geom_hbond_atom_site_label_D
    _geom_hbond_atom_site_label_H
    _geom_hbond_atom_site_label_A
    _geom_hbond_site_symmetry_A
    _geom_hbond_distance_DH
    _geom_hbond_distance_HA
    _geom_hbond_distance_DA
    _geom_hbond_angle_DHA
    O1 H1A S1 3_666 0.896(10) 2.458(15) 3.318(2) 161(3)
    O1 H1B N2 . 0.887(10) 2.035(12) 2.913(3) 171(3)
    O2 H2A S2 3_666 0.895(10) 2.381(13) 3.261(2) 168(3)
    O2 H2B S1 2_645 0.894(10) 2.368(12) 3.253(2) 170(3)
    O3 H3B S1 3_676 0.901(10) 2.96(4) 3.599(3) 130(4)
    O3 H3B N4 3_676 0.901(10) 2.09(2) 2.947(3) 159(4)
    C10 H10A S2 . 0.97 2.72 3.200(3) 111
    C10 H10B S2 1_545 0.97 2.77 3.684(3) 158
_shelx_space_group_comment
;
The symmetry employed for this shelxl refinement is uniquely defined
by the following loop, which should always be used as a source of
symmetry information in preference to the above space-group names.
They are only intended as comments.
;
_shelx_estimated_absorpt_T_min     0.916
_shelx_estimated_absorpt_T_max     0.947
_shelx_hkl_file
;
   3   0   0   47.46    5.40
  -3   0   0   50.41    5.50
  -4   0   0 4315.01  162.87
   4   0   0 4319.12  162.08
   5   0   0  201.05   14.73
  -5   0   0  235.47   15.94
  -6   0   0 1712.99   72.49
   6   0   0 1627.73   71.04
   7   0   0    5.97    2.50
  -7   0   0    6.33    3.74
  -8   0   0  293.07   22.86
   8   0   0  295.71   21.74
   9   0   0    1.50    2.26
  -9   0   0   -0.36    0.83
 -10   0   0  742.67   43.56
  10   0   0  651.39   40.11
  11   0   0   41.63    8.75
  11   0   0   40.18    8.54
 -11   0   0   39.42    9.68
  12   0   0  652.27   42.06
  12   0   0  671.35   42.85
 -12   0   0  715.17   46.96
  13   0   0   11.61    5.07
 -13   0   0    9.04    5.78
  13   0   0    9.59    4.59
  14   0   0   31.28    8.16
 -14   0   0   31.83    9.04
  14   0   0   27.36    8.16
 -15   0   0  135.51   20.58
  15   0   0  154.63   20.15
 -16   0   0   45.89   12.39
  16   0   0   71.63   14.06
  17   0   0  112.26   18.27
 -17   0   0  124.11   21.08
  18   0   0   70.97   14.94
  19   0   0   11.85    4.73
  20   0   0   46.82   13.85
  21   0   0   10.92    6.47
  22   0   0    2.57    4.12
  23   0   0   16.51    8.80
  24   0   0    9.99    6.57
  25   0   0    7.66    6.40
  25   0   1    1.33    5.28
  24   0   1   -4.42    6.49
  23   0   1   -5.04    5.64
  22   0   1   -2.02    3.76
  21   0   1   -1.76    2.88
  20   0   1    3.02    4.57
  19   0   1    3.28    5.83
  18   0   1   -1.71    0.93
  17   0   1    4.42    4.88
  16   0   1    2.78    3.43
  16   0   1   -0.36    2.36
  15   0   1    0.81    3.93
 -15   0  -1    1.36    2.85
  15   0   1    1.09    1.40
  14   0   1   -1.02    3.05
  14   0   1   -3.95    3.35
 -14   0  -1   -1.36    3.00
  13   0   1   -2.36    3.21
 -13   0  -1    2.14    3.64
  12   0   1   -0.38    2.07
 -12   0  -1   -3.33    2.28
 -11   0  -1    0.57    1.95
  11   0   1    1.52    2.57
 -10   0  -1    1.76    1.90
  10   0   1    0.29    0.29
  10   0   1    1.50    0.31
   9   0   1    1.57    2.85
  -9   0  -1    0.00    2.09
   9   0   1    0.48    0.50
   8   0   1   -3.14    2.07
  -8   0  -1    2.33    2.26
  -7   0  -1   -0.02    1.52
   7   0   1   -0.76    1.78
  -6   0  -1    0.33    1.93
   6   0   1    0.50    0.79
  -5   0  -1    0.50    0.76
   5   0   1   -0.31    1.14
  -4   0  -1    0.55    0.74
   4   0   1   -4.95    2.74
   3   0   1    0.71    0.07
  -3   0  -1   -0.12    0.76
   3   0   1    0.00    0.36
  -3   0  -1    1.05    1.21
  -3   0   1    0.50    1.05
  -3   0   1   -0.79    0.69
   3   0  -1   -0.71    0.33
   4   0  -1   -0.12    0.17
  -4   0   1    2.02    1.43
   4   0  -1   -1.52    0.79
   4   0  -1   -1.12    0.19
  -4   0   1    0.98    1.36
   5   0  -1   -1.09    1.09
  -5   0   1    4.00    2.19
  -5   0   1    1.09    2.40
   5   0  -1    1.07    0.45
   6   0  -1    0.79    0.95
   6   0  -1    0.71    0.40
  -6   0   1    3.33    2.21
   7   0  -1    1.19    0.76
   7   0  -1   -0.86    0.69
  -7   0   1   -0.29    1.33
  -8   0   1    0.79    2.36
   8   0  -1   -2.38    2.64
   8   0  -1   -0.59    0.31
   9   0  -1    0.02    1.67
  -9   0   1   -2.24    2.52
   9   0  -1    3.24    1.90
  10   0  -1    0.59    0.67
  10   0  -1    0.00    0.67
  10   0  -1   -1.71    2.47
 -10   0   1    2.21    2.85
  11   0  -1    2.90    1.93
  11   0  -1   -0.21    0.40
 -11   0   1    2.71    3.40
 -12   0   1    2.31    3.43
  12   0  -1    1.14    1.07
  12   0  -1    1.62    1.64
  13   0  -1    0.10    0.10
  13   0  -1    2.85    1.67
 -13   0   1    0.00    2.78
  14   0  -1   -0.14    2.52
 -14   0   1    0.19    2.19
 -15   0   1    0.79    3.52
  15   0  -1   -2.62    1.86
 -16   0   1    4.78    3.50
  16   0  -1   -1.95    3.47
 -17   0   1    2.09    3.47
  17   0  -1   -1.24    3.62
  18   0  -1   -4.97    4.73
 -18   0   1    7.40    6.35
  19   0  -1    1.21    3.59
  20   0  -1   -3.83    7.02
  21   0  -1   -1.76    4.26
  22   0  -1   -1.43    0.52
  23   0  -1    2.90    3.69
  24   0  -1   -1.24    4.47
  25   0  -1    9.18    5.73
  25   0   2   -3.14    4.00
  24   0   2   19.48    8.90
  23   0   2    3.74    1.74
  22   0   2   14.37    7.52
  21   0   2   37.73   12.82
  20   0   2   28.86    9.90
  19   0   2   -0.67    3.62
  18   0   2  168.81   24.12
  18   0   2  192.27   25.74
  17   0   2   64.21   13.66
  17   0   2   51.51   12.82
  16   0   2   28.95    8.78
  16   0   2   26.15    8.49
  15   0   2    7.52    3.66
  14   0   2  231.05   24.41
  13   0   2  605.71   42.16
  12   0   2    5.78    4.26
 -11   0  -2  691.83   38.54
  11   0   2  634.50   36.21
 -10   0  -2    3.19    2.74
  10   0   2    1.97    0.71
  10   0   2    3.33    1.57
  -9   0  -2  852.82   43.77
   9   0   2  696.19   30.62
   9   0   2  762.30   42.08
   8   0   2  805.26   42.58
   8   0   2  748.81   32.43
  -8   0  -2  817.04   42.49
   7   0   2  767.22   39.90
   7   0   2  744.91   31.64
  -7   0  -2  718.14   38.59
   6   0   2  387.54   18.65
   6   0   2  424.79   25.00
  -6   0  -2  372.91   23.43
   5   0   2  168.81   10.28
   5   0   2  194.03   14.82
   4   0   2 1737.78   67.02
   4   0   2 1729.76   71.56
  -3   0  -2 2117.89   79.96
   3   0   2 1865.13   80.65
   3   0   2 2363.02   83.62
   3   0   2 2171.09   80.15
   2   0   2 2049.43   79.86
  -2   0  -2 2504.93   79.86
  -2   0   2  367.86   15.65
  -2   0   2  326.16   16.58
   3   0  -2   57.19    5.52
  -3   0   2   63.95    5.50
   3   0  -2   67.68    5.71
  -3   0   2   51.65    5.52
   3   0  -2   51.96    5.02
   4   0  -2  783.76   33.92
   4   0  -2  651.70   32.43
  -4   0   2  795.01   33.95
   5   0  -2   10.47    2.69
  -5   0   2    8.97    2.64
  -6   0   2  369.34   22.84
   6   0  -2  379.71   22.77
  -6   0   2  388.06   25.38
  -7   0   2   56.52    8.99
  -7   0   2   49.41    7.80
   7   0  -2   56.52    8.11
  -8   0   2 1088.03   55.50
   8   0  -2 1015.35   44.08
   8   0  -2 1072.45   51.55
  -9   0   2   24.91    7.11
   9   0  -2   30.43    4.35
   9   0  -2   31.95    6.59
  10   0  -2   37.52    4.90
 -10   0   2   45.80    9.85
  10   0  -2   51.96    9.02
  11   0  -2    1.71    0.67
 -11   0   2    1.12    3.07
  11   0  -2    2.36    2.33
  12   0  -2  191.08   19.56
 -12   0   2  185.47   21.43
  12   0  -2  146.21   10.52
  13   0  -2    8.33    3.35
  13   0  -2    0.79    0.64
 -13   0   2    2.95    1.12
  14   0  -2  831.98   52.91
 -14   0   2  908.68   58.71
 -15   0   2  561.58   46.65
  15   0  -2  587.11   42.92
 -16   0   2  368.77   37.28
  16   0  -2  338.96   32.28
  17   0  -2    3.45    3.09
 -17   0   2    2.62    5.40
  18   0  -2   -1.55    2.00
 -18   0   2    1.07    4.88
 -19   0   2   16.32    8.78
  19   0  -2   20.94    8.33
  20   0  -2    0.81    4.23
 -20   0   2   10.85    7.30
  21   0  -2   22.51    8.59
  22   0  -2   14.11    7.30
  23   0  -2   17.72    8.54
  24   0  -2   34.61   12.70
  25   0  -2   -1.74    4.52
  24   0   3   -0.57    4.40
  23   0   3    4.00    3.74
  22   0   3    0.76    5.02
  21   0   3    1.88    3.74
  20   0   3   -6.23    2.50
  19   0   3    2.71    4.73
  19   0   3    3.85    5.78
  18   0   3    0.48    2.83
  18   0   3   -1.67    4.81
  17   0   3   10.99    6.88
  17   0   3   -0.12    1.57
  16   0   3    0.12    1.14
  15   0   3    4.28    3.93
  14   0   3   -1.12    3.85
  13   0   3    1.69    1.00
 -12   0  -3   -0.07    0.31
  12   0   3   -0.33    0.38
  12   0   3    1.64    1.00
  11   0   3    2.38    4.00
  11   0   3   -0.59    0.55
 -11   0  -3    0.14    0.17
  10   0   3    2.47    2.55
 -10   0  -3   -0.29    0.29
  10   0   3   -0.40    0.59
  -9   0  -3   -0.05    0.12
   9   0   3   -0.24    2.14
   9   0   3    0.19    0.48
   8   0   3    1.21    1.59
   8   0   3    0.31    0.24
   7   0   3    0.79    0.12
   7   0   3   -0.10    0.26
   6   0   3    1.95    1.59
   6   0   3    0.21    0.57
   5   0   3   -0.29    0.50
   5   0   3   -0.36    0.74
   4   0   3    1.50    1.57
  -4   0  -3    0.62    0.71
   4   0   3   -0.31    0.40
   3   0   3    1.14    1.52
   3   0   3   -0.07    0.17
  -3   0  -3    1.28    1.69
   2   0   3    0.43    0.79
  -2   0  -3    0.57    1.07
  -2   0  -3    1.57    1.36
   2   0   3   -0.33    1.00
  -1   0  -3   -0.21    0.17
  -1   0  -3   -0.19    0.90
   1   0   3   -1.52    1.21
   1   0   3    0.90    1.07
   0   0   3    0.76    0.45
   0   0  -3    0.43    0.43
   0   0   3    0.38    0.83
   0   0   3   -0.12    0.36
  -1   0   3    1.45    0.74
  -1   0   3    1.47    1.50
  -1   0   3   -1.90    1.43
   1   0  -3    1.93    0.95
  -1   0   3    1.43    0.83
   1   0  -3    0.05    0.17
   2   0  -3    2.16    1.09
   2   0  -3   -0.40    1.07
   2   0  -3    0.74    1.00
   2   0  -3   -0.17    0.57
  -2   0   3   -1.02    0.95
  -2   0   3    0.90    0.69
   3   0  -3    1.90    1.28
   3   0  -3    0.81    0.67
  -3   0   3   -0.31    0.59
  -3   0   3    0.17    0.62
   3   0  -3   -0.29    0.88
  -4   0   3    2.50    0.86
   4   0  -3    1.28    0.98
   4   0  -3   -0.86    1.09
   4   0  -3    0.74    0.74
   5   0  -3    0.67    0.81
   5   0  -3    0.64    1.17
  -5   0   3    2.74    1.69
   6   0  -3    0.17    0.67
   6   0  -3    0.59    1.14
  -6   0   3    3.09    2.76
  -7   0   3   -0.81    0.81
   7   0  -3   -0.88    0.48
   7   0  -3    0.48    0.76
   8   0  -3   -1.43    0.76
  -8   0   3   -1.69    1.62
  -8   0   3   -2.12    2.05
   8   0  -3   -1.55    1.24
   9   0  -3   -1.28    1.00
   9   0  -3    0.24    2.28
  -9   0   3    0.71    3.31
  10   0  -3   -0.10    0.45
 -10   0   3   -1.00    2.45
  10   0  -3    3.93    3.14
  11   0  -3    0.43    0.57
  11   0  -3    1.93    2.62
 -11   0   3    0.45    0.17
 -12   0   3   -0.26    2.40
  12   0  -3   -0.07    0.19
  12   0  -3   -0.59    2.12
  13   0  -3    0.05    0.43
  13   0  -3    1.12    1.57
 -13   0   3   -1.07    4.09
  14   0  -3   -0.48    1.55
 -14   0   3    0.55    1.81
 -15   0   3    7.99    2.12
  15   0  -3   -0.07    3.47
 -16   0   3    8.75    8.06
  16   0  -3    1.47    3.24
  17   0  -3    6.07    5.02
 -17   0   3    2.97    2.66
 -18   0   3   -0.71    2.28
  18   0  -3   -1.09    0.98
  19   0  -3    6.80    4.42
 -19   0   3   15.30    8.37
 -20   0   3   -4.90    6.88
  20   0  -3   -1.07    1.12
  21   0  -3    0.26    2.05
 -21   0   3    5.47    4.62
  22   0  -3   -0.19    3.09
  23   0  -3   -0.98    3.26
  24   0  -3    0.31    1.88
  25   0  -3   -0.64    2.19
  24   0   4   15.80    8.64
  23   0   4   12.01    8.47
  22   0   4   81.93   18.75
  21   0   4   57.14   14.87
  21   0   4   49.74   14.13
  20   0   4   -5.95    4.69
  20   0   4   -1.62    1.88
  19   0   4    0.38    1.02
  19   0   4    6.28    4.90
  18   0   4   46.39   12.42
  17   0   4    8.83    4.85
  16   0   4   75.84   15.18
  15   0   4   16.32    6.30
  14   0   4    6.59    4.14
  13   0   4  330.77   29.81
  12   0   4  354.92   19.91
  12   0   4  690.17   40.37
  11   0   4   80.65   12.39
  11   0   4   53.60    6.14
  10   0   4  511.58   35.38
   9   0   4  167.84   17.51
   8   0   4  123.90   14.25
   7   0   4  234.92   19.98
   6   0   4   17.39    4.78
  -5   0  -4  992.42   45.51
   5   0   4 1102.83   50.10
  -4   0  -4    2.38    1.59
   4   0   4    2.09    1.62
   3   0   4 1472.81   63.92
  -3   0  -4 1567.23   63.99
  -2   0  -4  229.71   14.89
   2   0   4  199.50   13.92
   1   0   4  539.58   27.26
  -1   0  -4  599.39   28.81
   0   0  -4   18.37    3.59
   0   0   4   19.08    3.28
   0   0   4   17.96    3.45
  -1   0   4 6734.86  226.98
   1   0  -4 6380.89  229.07
   1   0  -4 6790.53  232.47
  -1   0   4 5932.50  229.38
   1   0  -4 6479.50  230.60
  -2   0   4 1503.38   55.57
   2   0  -4 1477.21   57.93
  -2   0   4 1251.28   57.90
   2   0  -4 1287.06   54.86
   2   0  -4 1570.75   61.04
   2   0  -4 1617.50   60.57
   3   0  -4 2007.46   78.39
  -3   0   4 1963.93   75.44
   3   0  -4 2008.79   80.03
   3   0  -4 1869.05   75.89
   3   0  -4 2119.82   80.98
   4   0  -4   17.87    3.90
   4   0  -4   11.49    2.76
  -4   0   4   19.39    3.19
   4   0  -4   19.13    3.83
   5   0  -4  232.69   16.18
   5   0  -4  248.60   16.80
  -5   0   4  262.26   16.18
   6   0  -4   75.27    8.64
   6   0  -4   70.58    7.99
  -6   0   4   67.52    8.21
   7   0  -4  135.65   12.68
  -7   0   4  135.67   12.75
   7   0  -4  136.46   11.80
   8   0  -4  123.28   11.23
  -8   0   4  122.09   12.87
   8   0  -4  111.76   12.18
  -9   0   4   -1.19    1.05
   9   0  -4   -0.64    1.97
   9   0  -4    1.90    1.17
  -9   0   4    3.33    2.19
  10   0  -4  197.22   15.08
 -10   0   4  208.54   22.27
  10   0  -4  201.43   18.53
 -11   0   4  403.10   32.62
  11   0  -4  319.21   20.82
  11   0  -4  311.96   25.38
 -12   0   4   19.67    7.57
  12   0  -4   27.83    7.18
  12   0  -4   20.05    4.26
  13   0  -4    8.73    4.07
 -13   0   4    7.33    5.31
  13   0  -4    3.57    1.71
 -14   0   4  155.90   21.53
  14   0  -4   98.09   10.18
  14   0  -4  143.95   18.06
 -15   0   4 1079.85   69.40
  15   0  -4  973.24   59.62
 -16   0   4  284.43   33.73
  16   0  -4  282.72   28.62
  17   0  -4  187.30   23.53
 -17   0   4  212.44   29.45
  18   0  -4  140.60   20.84
 -18   0   4  164.53   26.45
  19   0  -4  168.00   23.60
 -19   0   4  166.31   28.52
 -20   0   4   87.95   20.63
  20   0  -4   84.91   17.01
 -21   0   4   30.52   10.90
  21   0  -4   49.03   12.94
  22   0  -4   15.94    7.80
 -22   0   4   25.81   12.56
  23   0  -4    9.59    8.23
  24   0  -4    2.24    2.78
  25   0  -4    4.28    2.07
  24   0   5   -0.17    2.71
  23   0   5    2.71    5.11
  22   0   5    1.86    3.43
  22   0   5    2.97    3.81
  21   0   5   -3.47    2.90
  21   0   5    1.93    4.23
  20   0   5   -5.57    7.18
  20   0   5    3.47    3.54
  19   0   5   -4.07    4.14
  18   0   5    2.81    2.62
  17   0   5    0.50    1.83
  16   0   5   -3.05    4.02
  15   0   5    4.19    3.16
  14   0   5    4.59    3.21
  13   0   5   -1.05    1.07
  12   0   5    2.38    2.69
  11   0   5   -0.10    2.69
  10   0   5   -1.36    2.07
   9   0   5   -2.09    2.19
   8   0   5    1.17    1.71
   7   0   5   -7.14    3.16
   6   0   5   -2.97    1.90
  -6   0  -5   -1.76    1.74
  -5   0  -5    0.93    1.50
   5   0   5   -0.69    0.88
   4   0   5    1.17    1.40
   4   0   5    0.24    0.29
  -4   0  -5   -1.97    1.62
  -3   0  -5   -0.40    0.95
   3   0   5    1.57    1.33
   2   0   5   -1.74    1.64
  -2   0  -5    0.76    1.81
  -1   0  -5    1.50    0.81
   1   0   5   -0.29    0.95
   0   0   5    2.43    2.47
   0   0  -5    0.90    0.31
   1   0  -5   -0.45    0.48
  -1   0   5   -0.05    0.26
   1   0  -5    1.90    1.47
   2   0  -5    1.02    0.43
   2   0  -5   -2.59    2.16
   2   0  -5    0.02    0.90
  -2   0   5    1.67    1.47
   2   0  -5   -0.31    0.79
   3   0  -5   -1.55    0.33
   3   0  -5    1.64    1.81
   3   0  -5   -1.45    1.19
  -3   0   5    2.14    1.26
   3   0  -5   -0.59    0.45
   4   0  -5   -0.33    0.55
   4   0  -5   -1.43    1.52
   4   0  -5    0.83    1.31
  -4   0   5    1.88    1.12
   4   0  -5    1.93    1.40
   5   0  -5   -0.62    0.36
   5   0  -5   -0.02    0.88
  -5   0   5    0.14    0.33
   6   0  -5   -0.14    0.43
  -6   0   5    0.29    0.59
   6   0  -5   -0.74    0.43
   7   0  -5    1.02    1.52
   7   0  -5   -0.26    1.59
  -7   0   5    0.90    1.78
  -8   0   5   -2.52    2.66
   8   0  -5   -0.05    0.29
   8   0  -5    0.31    1.05
   9   0  -5    0.02    1.38
  -9   0   5    0.02    1.24
   9   0  -5   -0.19    1.50
  10   0  -5   -1.00    1.02
  10   0  -5    3.00    2.95
 -10   0   5    2.36    1.19
 -10   0   5   -1.28    1.36
  11   0  -5   -0.05    0.71
  11   0  -5    2.71    1.69
 -11   0   5   -1.50    2.88
 -12   0   5   -2.26    3.78
  12   0  -5   -0.86    1.62
  12   0  -5   -0.81    1.14
  13   0  -5   -2.14    1.52
  13   0  -5    4.12    3.26
 -13   0   5    2.14    3.59
  14   0  -5    6.21    3.54
 -14   0   5    0.45    0.90
  14   0  -5    0.21    0.83
 -15   0   5   -2.40    3.05
  15   0  -5   -0.12    1.74
 -16   0   5   -2.62    0.74
  16   0  -5    4.62    3.85
  17   0  -5    0.98    1.19
 -17   0   5    1.12    3.64
 -18   0   5    5.45    5.00
  18   0  -5   -0.38    3.12
 -19   0   5   -2.24    3.12
  19   0  -5    2.00    4.88
 -20   0   5    4.04    5.92
  20   0  -5   -4.47    5.14
  21   0  -5    1.59    2.69
 -21   0   5   -5.14    4.04
 -22   0   5    3.05    4.69
  22   0  -5    2.09    2.24
  23   0  -5    5.54    4.92
  24   0  -5   -2.31    4.26
  25   0  -5   -3.69    4.42
  24   0   6   -1.24    2.05
  23   0   6   35.30   13.56
  22   0   6    4.33    4.28
  22   0   6    4.90    5.40
  21   0   6    2.83    3.90
  21   0   6    0.21    1.88
  20   0   6   73.08   16.96
  19   0   6    5.04    1.86
  18   0   6   10.06    7.02
  17   0   6   46.58   12.49
  16   0   6   41.01   11.04
  15   0   6   11.49    5.71
  14   0   6  108.67   17.25
  13   0   6  613.92   44.27
  12   0   6    2.55    2.47
  11   0   6   15.58    5.64
  10   0   6  313.12   27.36
   9   0   6  677.99   43.15
   8   0   6  697.00   42.46
   7   0   6   29.90    7.21
  -7   0  -6   32.66    6.11
  -6   0  -6  100.25   11.09
   6   0   6   93.85   11.94
   5   0   6  233.45   13.30
  -5   0  -6  281.05   19.60
   5   0   6  247.72   19.58
  -4   0  -6 1773.37   70.37
   4   0   6 1504.09   68.61
   4   0   6 1452.78   62.00
  -3   0  -6  113.22   12.06
   3   0   6  106.65   11.40
  -2   0  -6    9.37    3.09
   2   0   6   13.68    3.50
  -1   0  -6   40.23    6.90
   1   0   6   47.18    7.16
   0   0  -6  284.93   20.17
   0   0   6  286.83   19.63
   1   0  -6  175.66   13.49
   1   0  -6  185.66   15.27
  -1   0   6  175.00   11.89
   2   0  -6 6452.12  249.01
  -2   0   6 6758.39  246.13
   2   0  -6 6706.01  251.89
   2   0  -6 6935.72  254.29
  -3   0   6 1202.13   47.29
   3   0  -6  958.61   46.06
   3   0  -6 1302.83   54.86
   3   0  -6 1177.12   50.67
   3   0  -6 1236.24   54.76
   4   0  -6 1236.55   51.46
   4   0  -6 1195.25   54.26
  -4   0   6 1107.25   46.72
   4   0  -6 1200.79   53.81
   4   0  -6  993.87   46.32
  -5   0   6 1336.28   55.26
   5   0  -6 1283.80   58.50
   5   0  -6 1301.52   60.64
   5   0  -6 1300.52   60.66
  -6   0   6  122.95   11.18
   6   0  -6  141.55   12.92
   6   0  -6  136.36   13.49
  -7   0   6  796.89   39.99
   7   0  -6  749.62   40.99
   7   0  -6  790.16   41.01
   8   0  -6 1178.34   56.60
  -8   0   6 1224.13   56.69
   8   0  -6 1130.52   56.55
  -9   0   6  370.86   25.81
   9   0  -6  357.13   25.74
   9   0  -6  365.79   25.03
 -10   0   6  380.45   32.52
  10   0  -6  324.35   25.15
 -10   0   6  343.26   25.95
  10   0  -6  320.31   23.50
 -11   0   6  341.60   32.14
  11   0  -6  329.42   23.77
  11   0  -6  332.32   26.10
  12   0  -6  100.94   13.77
  12   0  -6   83.62   10.87
 -12   0   6  102.94   16.89
  13   0  -6    3.33    2.33
  13   0  -6    8.35    3.45
 -13   0   6   19.75    8.71
 -14   0   6  197.29   25.41
  14   0  -6  161.30   19.32
  14   0  -6  155.32   15.46
  15   0  -6  538.20   40.73
 -15   0   6  626.41   50.32
 -16   0   6    0.26    3.14
  16   0  -6   -3.35    5.23
 -17   0   6   26.53   10.56
  17   0  -6   16.99    7.14
  18   0  -6    7.54    5.47
 -18   0   6    9.68    6.61
 -19   0   6    4.64    5.50
  19   0  -6    6.49    4.90
  20   0  -6   32.19   10.18
 -20   0   6   36.83   13.42
 -21   0   6    5.61    5.19
  21   0  -6    0.29    1.62
 -22   0   6   23.24   10.40
  22   0  -6    7.21    4.90
  23   0  -6    6.30    4.81
 -23   0   6   20.65   11.89
  24   0  -6   -2.55    4.83
  23   0   7   -0.40    2.47
  23   0   7   -1.36    2.83
  22   0   7    3.14    3.47
  22   0   7    2.21    1.69
  21   0   7    0.71    3.69
  20   0   7    2.40    4.42
  19   0   7    1.78    4.57
  18   0   7    2.47    3.71
  17   0   7   -0.21    1.05
  16   0   7   -1.90    0.88
  15   0   7   -2.14    5.35
  14   0   7   -2.59    1.21
  13   0   7    0.14    1.38
  12   0   7    6.14    6.42
  11   0   7    1.97    3.54
  10   0   7    4.71    3.59
   9   0   7   -3.19    2.64
   8   0   7    0.29    1.67
  -7   0  -7   -0.83    1.69
   7   0   7    2.07    3.28
   6   0   7   -1.67    1.33
  -6   0  -7   -0.55    0.83
   6   0   7   -0.02    0.21
   5   0   7   -0.21    0.45
   5   0   7    0.31    0.76
  -5   0  -7   -0.24    0.95
  -4   0  -7   -0.29    1.17
   4   0   7   -2.05    1.78
   3   0   7    0.45    1.67
  -3   0  -7   -0.29    1.09
  -2   0  -7   -1.19    0.69
   2   0   7    0.71    1.05
   1   0   7    1.45    0.64
  -1   0  -7    0.67    1.81
   0   0  -7   -0.67    0.88
   0   0   7   -1.19    1.40
  -1   0   7    0.00    1.59
  -1   0   7   -0.05    0.21
   1   0  -7    0.55    1.95
  -2   0   7   -1.31    0.90
   2   0  -7   -2.09    1.81
   2   0  -7    0.57    1.26
   2   0  -7    2.71    1.36
   3   0  -7    2.19    1.93
   3   0  -7   -1.24    1.00
   3   0  -7    0.95    1.50
  -3   0   7    0.76    2.36
   4   0  -7    0.59    1.55
   4   0  -7   -0.07    0.43
   4   0  -7   -1.97    2.09
  -4   0   7    0.57    0.98
   4   0  -7   -1.02    1.38
   5   0  -7   -0.33    1.36
  -5   0   7    0.10    0.90
   5   0  -7    1.76    1.14
   5   0  -7    1.19    1.19
   6   0  -7   -0.81    1.95
   6   0  -7    2.21    1.52
  -6   0   7    0.26    2.38
   6   0  -7   -1.26    0.74
   7   0  -7    3.05    2.31
  -7   0   7    1.83    1.43
   7   0  -7   -0.59    0.88
  -8   0   7    0.55    1.86
   8   0  -7   -2.97    2.40
   8   0  -7    0.29    0.95
   9   0  -7    1.36    2.62
  -9   0   7   -0.24    2.28
   9   0  -7   -0.81    1.17
 -10   0   7   -0.95    0.26
  10   0  -7   -1.07    1.64
  10   0  -7   -0.50    1.78
  11   0  -7    0.02    0.93
  11   0  -7   -0.14    1.40
 -11   0   7   -0.14    1.31
 -11   0   7   -3.26    1.69
  12   0  -7    1.38    1.21
  12   0  -7   -0.10    1.78
 -12   0   7   -1.59    6.19
  13   0  -7    1.81    1.93
  13   0  -7   -1.67    2.71
 -13   0   7   -2.05    3.76
  14   0  -7    0.64    0.38
  14   0  -7    1.69    2.12
 -14   0   7    1.95    3.64
  15   0  -7   -1.43    3.38
 -15   0   7    0.98    4.07
  16   0  -7    2.07    3.35
 -16   0   7   -2.47    4.83
 -17   0   7    5.66    6.73
  17   0  -7   -1.14    2.66
  18   0  -7   -2.93    3.83
 -18   0   7  -13.82    7.71
  19   0  -7   -0.88    0.36
 -19   0   7   -5.66    4.21
  20   0  -7    3.47    5.57
 -20   0   7    0.21    4.21
  21   0  -7   -2.90    2.90
 -21   0   7    4.59    6.47
  22   0  -7   -2.05    3.40
 -22   0   7   11.40   12.09
 -23   0   7    4.02    7.02
  23   0  -7    0.64    2.90
  23   0   8   57.12   16.56
  23   0   8   47.44   16.11
  22   0   8   42.25   14.68
  22   0   8   41.39   14.94
  21   0   8   91.52   20.20
  20   0   8    6.57    5.16
  19   0   8    3.00    2.78
  18   0   8   43.96   13.56
  17   0   8   47.89   12.80
  16   0   8   75.68   15.75
  15   0   8   65.54   14.51
  14   0   8    2.33    4.71
  13   0   8   18.06    7.23
  12   0   8   58.88   12.30
  11   0   8   11.28    5.95
  10   0   8  470.87   36.66
   9   0   8  392.79   31.83
   8   0   8    2.66    1.52
  -8   0  -8    0.62    0.64
   7   0   8  342.98   27.33
  -7   0  -8  382.66   27.31
   6   0   8 1685.39   74.61
   6   0   8 1383.02   61.78
  -6   0  -8 1784.15   75.13
   5   0   8   24.53    6.45
  -5   0  -8   27.26    6.76
  -4   0  -8  276.60   22.74
   4   0   8  250.06   21.20
   3   0   8    0.10    1.43
  -3   0  -8    0.83    2.24
   2   0   8    7.33    3.74
  -2   0  -8    1.69    1.57
  -1   0  -8  887.34   46.63
   1   0   8  796.75   43.75
   0   0   8 1365.68   64.33
   0   0  -8 1393.59   66.45
  -1   0   8   67.11    7.92
   1   0  -8   80.15   10.94
  -1   0   8   76.10   10.09
   2   0  -8  880.82   44.56
  -2   0   8  901.04   41.39
   2   0  -8  948.64   49.10
   3   0  -8 1257.75   59.26
   3   0  -8 1279.11   62.50
   3   0  -8 1310.51   64.28
  -3   0   8 1390.47   56.67
   4   0  -8  636.85   35.73
  -4   0   8  681.08   32.45
   4   0  -8  700.40   40.54
   4   0  -8  737.27   40.68
   5   0  -8   44.77    8.16
   5   0  -8   41.89    7.66
  -5   0   8   40.35    5.54
   5   0  -8   46.84    7.30
   6   0  -8   16.15    5.57
   6   0  -8   20.70    4.78
   6   0  -8   18.22    5.54
  -6   0   8   17.82    3.95
   7   0  -8 1565.83   70.97
  -7   0   8 1541.94   66.71
   7   0  -8 1519.29   73.61
   7   0  -8 1496.45   73.13
   8   0  -8   93.61   11.92
   8   0  -8   81.79   11.82
   8   0  -8   74.96   11.37
  -8   0   8   93.64   10.99
   9   0  -8    0.50    1.88
  -9   0   8   -0.21    0.29
   9   0  -8    0.26    0.48
 -10   0   8   53.46    9.04
  10   0  -8   57.60   10.02
  10   0  -8   54.81    9.68
 -11   0   8    4.47    3.07
  11   0  -8    6.59    3.95
 -11   0   8    5.69    4.97
  11   0  -8    4.23    2.16
  12   0  -8    9.90    4.26
  12   0  -8   15.68    5.33
 -12   0   8   22.31    8.35
 -13   0   8   81.86   16.68
  13   0  -8   70.61   12.30
  13   0  -8   61.43   10.61
  14   0  -8   14.70    4.95
 -14   0   8   28.93    9.92
  14   0  -8   16.65    5.42
 -15   0   8    8.99    5.59
  15   0  -8   -3.95    3.76
  16   0  -8  402.02   35.47
 -16   0   8  435.28   43.89
 -17   0   8    3.24    1.95
  17   0  -8    3.35    3.54
  18   0  -8    8.54    4.76
 -18   0   8    8.26    6.38
  19   0  -8   -2.43    3.09
 -19   0   8    3.26    4.59
  20   0  -8   -0.95    1.07
 -20   0   8    8.56    7.85
  21   0  -8    2.97    4.28
 -21   0   8    2.38    1.76
 -22   0   8   17.37    9.54
  22   0  -8    4.95    4.26
 -23   0   8   10.80    9.30
  22   0   9    1.86    2.14
  21   0   9    0.29    1.71
  20   0   9   -3.07    5.28
  19   0   9   -0.40    0.86
  18   0   9    1.02    4.76
  17   0   9    4.90    4.45
  16   0   9    4.73    5.21
  15   0   9    4.14    5.19
  14   0   9    6.11    5.04
  13   0   9    1.59    3.85
  12   0   9   -0.10    1.93
  11   0   9   -0.64    0.86
  10   0   9    4.62    4.95
   9   0   9    3.57    4.12
  -8   0  -9    3.38    3.12
   8   0   9    1.02    1.55
   7   0   9   -0.21    0.17
  -7   0  -9    0.33    0.50
   7   0   9    0.24    1.40
  -6   0  -9    0.90    1.19
   6   0   9    0.43    2.69
  -5   0  -9    2.21    2.57
   5   0   9    0.14    0.79
   4   0   9   -1.07    2.85
  -4   0  -9    2.05    2.07
   3   0   9   -4.66    2.55
  -3   0  -9    0.79    1.86
   2   0   9    1.05    0.76
  -2   0  -9    3.76    2.14
  -1   0  -9   -0.74    1.83
   1   0   9    1.71    2.33
   0   0  -9    2.05    1.40
   0   0   9    1.19    2.31
   1   0  -9    2.16    1.02
  -1   0   9   -0.98    0.69
  -1   0   9    2.24    2.26
   2   0  -9    0.14    1.83
  -2   0   9    0.62    0.69
  -2   0   9   -0.33    1.57
   3   0  -9    0.24    1.05
   3   0  -9   -0.40    0.21
   3   0  -9    1.55    0.95
  -3   0   9    0.52    0.81
   4   0  -9    0.81    0.55
   4   0  -9    0.07    1.90
  -4   0   9   -0.95    0.33
   4   0  -9   -0.81    0.88
   5   0  -9   -1.57    2.97
   5   0  -9    1.90    1.05
  -5   0   9    0.59    0.64
   5   0  -9   -2.38    2.38
   6   0  -9   -0.59    2.45
  -6   0   9    0.83    0.86
   6   0  -9    1.05    2.85
   6   0  -9   -0.71    0.38
   7   0  -9    0.62    0.95
   7   0  -9    2.85    3.83
  -7   0   9    0.19    0.57
   7   0  -9    0.10    1.02
  -8   0   9    1.47    1.78
   8   0  -9    2.21    2.26
   8   0  -9    4.14    2.12
   8   0  -9   -1.36    1.52
   9   0  -9   -2.12    0.31
   9   0  -9   -1.47    1.90
   9   0  -9    0.14    0.40
  -9   0   9   -0.10    0.86
 -10   0   9   -0.17    2.07
  10   0  -9    1.43    1.90
  10   0  -9   -1.50    2.02
  10   0  -9    2.28    2.83
 -11   0   9    0.21    1.93
  11   0  -9   -0.69    1.24
  11   0  -9   -0.17    1.69
  12   0  -9   -0.88    1.33
  12   0  -9    0.12    1.38
 -12   0   9    1.55    0.67
  13   0  -9   -1.38    1.62
 -13   0   9   -0.55    2.90
  13   0  -9    1.12    0.69
  14   0  -9    0.24    3.12
 -14   0   9    7.73    7.40
  14   0  -9   -0.52    2.24
  15   0  -9    0.00    2.55
 -15   0   9    3.33    5.54
 -16   0   9    8.49    6.92
  16   0  -9   -0.07    1.40
  17   0  -9   -2.07    3.28
 -17   0   9    0.48    4.02
 -18   0   9   -1.97    4.23
  18   0  -9    1.24    1.33
  19   0  -9   -0.95    3.05
 -19   0   9    4.47    6.95
  20   0  -9    4.52    4.42
 -20   0   9    1.93    2.69
  21   0  -9   -0.76    2.26
 -21   0   9    1.24    2.50
 -22   0   9   -0.50    4.90
 -23   0   9   -4.50    8.16
  22   0  10    9.06    7.68
  21   0  10    5.31    4.23
  20   0  10   19.98    9.75
  19   0  10   31.02   12.30
  18   0  10   -1.83    2.62
  17   0  10    1.67    4.78
  16   0  10    7.02    6.35
  15   0  10    1.28    1.90
  14   0  10  200.12   26.24
  13   0  10  123.85   19.89
  12   0  10  224.91   26.67
  11   0  10    5.47    4.66
  10   0  10   30.69    8.59
  -9   0 -10   81.19   13.16
   9   0  10   94.33   15.20
   8   0  10   17.63    6.85
  -8   0 -10    5.69    3.69
  -7   0 -10  373.22   30.50
   7   0  10  386.70   30.78
   6   0  10   41.49    8.71
  -6   0 -10   42.13    9.21
  -5   0 -10  537.41   37.33
   5   0  10  527.42   36.35
   4   0  10  778.81   46.15
  -4   0 -10  799.86   48.60
  -3   0 -10  426.10   32.33
   3   0  10  410.76   29.81
  -2   0 -10  123.59   15.99
   2   0  10  108.53   13.61
   1   0  10  118.26   14.49
  -1   0 -10  124.37   15.84
   0   0  10  411.42   26.05
   0   0 -10  415.80   31.59
   0   0  10  448.01   30.52
  -1   0  10    0.59    0.36
   1   0 -10    3.62    3.57
  -1   0  10    3.71    3.12
  -2   0  10  326.52   21.32
  -2   0  10  343.29   26.03
   2   0 -10  355.35   28.36
   3   0 -10   47.27    8.21
  -3   0  10   48.65    6.78
   3   0 -10   42.39    9.14
  -4   0  10  787.87   38.33
   4   0 -10  808.78   43.73
   4   0 -10  869.83   49.96
   4   0 -10  774.57   45.70
  -5   0  10  235.14   16.27
   5   0 -10  239.75   20.01
   5   0 -10  276.49   23.79
   5   0 -10  269.16   24.31
   6   0 -10  108.81   14.96
   6   0 -10  102.75   12.44
  -6   0  10   83.62    8.99
   6   0 -10  104.49   14.80
   7   0 -10  525.57   34.04
   7   0 -10  552.33   37.92
   7   0 -10  541.53   37.87
  -7   0  10  521.14   29.10
   8   0 -10 1134.40   62.81
   8   0 -10 1127.52   58.76
   8   0 -10 1107.54   62.21
  -8   0  10 1111.70   53.22
   9   0 -10   48.56    9.06
   9   0 -10   43.51    9.42
   9   0 -10   47.94    9.52
  -9   0  10   43.27    7.92
 -10   0  10   12.04    4.31
  10   0 -10   18.75    5.73
  10   0 -10   17.01    6.09
  10   0 -10   12.61    5.09
  11   0 -10  236.00   23.72
  11   0 -10  228.34   24.29
 -11   0  10  200.60   19.86
  11   0 -10  247.99   23.17
 -12   0  10  387.06   37.94
  12   0 -10  317.48   28.12
  12   0 -10  322.66   28.69
  12   0 -10  289.38   28.95
 -13   0  10    9.06    6.19
  13   0 -10    9.52    4.26
  13   0 -10    8.54    4.40
  13   0 -10    8.52    3.78
  14   0 -10   75.39   13.68
  14   0 -10   77.27   13.42
 -14   0  10   98.63   19.34
  15   0 -10    7.92    4.66
  15   0 -10   15.51    6.33
 -15   0  10   14.54    7.57
  16   0 -10    0.36    1.78
 -16   0  10    5.90    5.64
 -17   0  10  139.12   25.03
  17   0 -10   65.56   13.58
  18   0 -10  157.49   22.70
 -18   0  10  320.59   40.23
  19   0 -10    3.81    2.74
 -19   0  10    4.07    5.00
 -20   0  10   17.25    8.66
  20   0 -10   12.01    5.52
 -21   0  10   21.24   11.56
 -22   0  10   56.76   18.84
  21   0  11    2.16    3.59
  20   0  11   -3.66    3.31
  19   0  11    3.97    4.59
  18   0  11    6.42    5.88
  17   0  11    1.88    3.50
  16   0  11   -3.57    3.93
  15   0  11    5.52    4.12
  14   0  11    1.62    5.00
  13   0  11    1.33    2.66
  12   0  11   -1.55    2.50
  11   0  11   -1.62    1.05
  10   0  11   -1.07    1.71
   9   0  11   -1.21    2.47
  -9   0 -11    0.67    1.55
   8   0  11    2.31    2.43
  -8   0 -11    0.86    1.47
  -7   0 -11   -0.43    0.55
   7   0  11    0.21    1.09
   6   0  11   -6.11    3.43
  -6   0 -11    1.95    2.26
  -5   0 -11   -2.07    1.95
   5   0  11    2.21    2.24
   4   0  11    0.76    1.55
  -4   0 -11   -1.43    2.78
  -3   0 -11   -2.19    3.52
   3   0  11    2.33    2.95
  -2   0 -11   -0.93    2.12
   2   0  11    0.36    0.86
   1   0  11   -1.50    2.19
  -1   0 -11    0.36    0.93
   0   0  11    1.93    2.50
   0   0  11    4.66    2.76
   0   0 -11    5.16    4.16
   1   0 -11   -0.57    0.62
  -1   0  11   -0.14    0.64
  -1   0  11    0.74    1.33
  -2   0  11    0.88    1.64
  -2   0  11    1.05    2.38
   2   0 -11   -0.02    0.62
  -3   0  11   -1.05    2.90
   3   0 -11   -0.26    1.31
  -3   0  11   -0.83    0.86
  -4   0  11   -0.57    0.93
   4   0 -11   -0.50    2.24
   4   0 -11   -1.55    1.83
  -5   0  11   -0.10    0.43
   5   0 -11   -0.93    1.21
   5   0 -11   -2.57    3.85
   5   0 -11    2.19    1.00
  -6   0  11   -0.83    0.98
   6   0 -11   -0.90    1.28
   6   0 -11   -0.29    2.83
   6   0 -11   -1.19    1.02
   7   0 -11   -3.02    2.71
   7   0 -11   -2.81    3.71
  -7   0  11   -0.50    1.21
   7   0 -11   -7.95    4.12
   8   0 -11    1.69    2.45
   8   0 -11    0.19    0.52
  -8   0  11    2.50    2.43
   8   0 -11    0.57    2.74
  -9   0  11    0.64    0.86
   9   0 -11    0.93    2.14
   9   0 -11    1.55    1.78
   9   0 -11    3.47    4.85
 -10   0  11    1.19    0.45
  10   0 -11   -0.95    1.14
  10   0 -11    2.38    2.71
  10   0 -11    8.49    4.92
  11   0 -11    1.86    1.05
  11   0 -11    3.31    3.00
 -11   0  11   -0.17    2.02
  11   0 -11    0.05    2.85
  12   0 -11    0.67    1.07
  12   0 -11   -0.31    1.31
 -12   0  11   -0.12    2.43
  12   0 -11    1.09    1.81
  13   0 -11   -1.36    2.24
  13   0 -11   -0.05    0.57
  13   0 -11    0.55    1.24
 -13   0  11   -1.12    1.52
 -14   0  11   -1.47    3.90
  14   0 -11   -4.23    2.95
  14   0 -11   -1.71    2.81
  14   0 -11    3.57    3.62
  15   0 -11   -0.26    2.47
  15   0 -11   -2.07    1.02
  15   0 -11   -1.07    2.47
 -15   0  11   -1.05    2.64
  16   0 -11   -1.86    3.66
  16   0 -11    3.00    3.74
 -16   0  11   -0.02    5.59
  17   0 -11    2.12    4.35
  17   0 -11    3.78    4.31
 -17   0  11   -0.79    3.07
  18   0 -11    3.47    3.59
  18   0 -11    0.19    0.74
 -18   0  11    8.85    6.42
 -19   0  11    1.19    4.78
 -20   0  11    5.78    6.45
 -21   0  11    2.97    2.21
 -22   0  11    3.24    7.49
  21   0  12    3.14    4.85
  20   0  12   -3.64    6.14
  19   0  12   67.09   16.82
  18   0  12   40.37   13.66
  17   0  12    0.19    3.74
  16   0  12    2.00    1.05
  15   0  12   11.61    7.14
  14   0  12    0.74    5.28
  13   0  12   56.86   13.89
  12   0  12   58.76   14.11
  11   0  12    1.05    3.14
  10   0  12   69.06   14.23
   9   0  12   14.84    6.78
  -9   0 -12   18.72    6.97
   8   0  12  493.33   38.59
  -8   0 -12  484.81   38.90
  -7   0 -12   26.62    8.49
   7   0  12   26.26    8.21
   6   0  12  748.60   48.67
  -6   0 -12  787.75   51.58
   5   0  12  230.93   23.72
  -5   0 -12  234.12   25.38
   4   0  12  132.15   17.06
  -4   0 -12  124.85   17.84
  -3   0 -12    2.59    2.00
   3   0  12    8.06    4.69
  -2   0 -12  265.95   26.69
   2   0  12  239.61   23.15
  -1   0 -12   60.69   12.01
   1   0  12   51.67   10.04
   0   0  12  487.43   31.47
   0   0 -12  508.94   38.75
   0   0  12  513.43   36.40
   1   0 -12  286.05   27.76
  -1   0  12  284.53   21.58
  -1   0  12  333.08   27.57
   2   0 -12   55.24   11.32
  -2   0  12   56.05    8.26
  -2   0  12   63.69   12.06
  -3   0  12  251.20   19.34
  -3   0  12  292.78   25.74
   3   0 -12  279.46   27.14
   4   0 -12 1309.47   65.68
   4   0 -12 1387.19   73.44
  -4   0  12 1241.85   57.79
   5   0 -12  351.11   30.81
  -5   0  12  271.63   19.08
   5   0 -12  333.65   25.88
   5   0 -12  325.21   28.05
   6   0 -12   66.06   12.99
  -6   0  12   56.98    7.45
   6   0 -12   67.61   12.42
   6   0 -12   70.61   11.32
   7   0 -12   13.58    5.66
  -7   0  12   11.13    3.33
   7   0 -12   17.75    5.80
   7   0 -12   14.13    5.92
  -8   0  12  234.24   18.06
   8   0 -12  258.07   23.41
   8   0 -12  260.78   26.98
   8   0 -12  294.14   28.41
   9   0 -12  223.72   21.98
   9   0 -12  221.20   24.72
  -9   0  12  186.56   16.70
   9   0 -12  231.52   25.26
  10   0 -12  512.29   40.89
  10   0 -12  517.38   40.54
  10   0 -12  492.71   36.21
  11   0 -12  116.21   17.84
  11   0 -12  108.34   18.10
  11   0 -12  110.10   15.80
  12   0 -12    6.71    3.12
  12   0 -12    3.64    1.26
  12   0 -12    2.93    3.07
 -12   0  12    6.59    4.62
  13   0 -12   16.39    6.11
  13   0 -12   23.62    7.33
 -13   0  12   19.41    9.44
  13   0 -12   10.35    5.64
  14   0 -12   41.13   11.68
  14   0 -12   55.48   12.25
 -14   0  12   70.77   17.08
  14   0 -12   29.90    8.73
  15   0 -12   38.47   10.13
  15   0 -12   68.25   13.68
 -15   0  12   67.09   17.06
  15   0 -12   76.53   16.46
  16   0 -12   15.27    6.61
  16   0 -12   14.37    6.52
 -16   0  12   19.96   10.32
 -17   0  12  192.48   31.07
  17   0 -12  120.88   19.63
  17   0 -12  120.35   21.29
  18   0 -12    3.02    4.57
 -18   0  12    5.50    2.59
 -19   0  12   11.13    5.19
  19   0 -12    4.81    5.52
  20   0 -12    1.55    2.21
 -20   0  12   -0.48    2.05
 -21   0  12    2.76    3.50
  21   0 -12    9.35    5.97
  20   0  13    3.28    4.90
  19   0  13   -2.02    2.93
  18   0  13    6.57    6.02
  17   0  13   -1.55    1.55
  16   0  13    5.35    5.45
  15   0  13    2.78    4.73
  14   0  13   -0.05    2.90
  13   0  13   -4.14    5.66
  12   0  13    3.40    3.24
  11   0  13    0.71    2.26
  10   0  13    3.33    3.83
   9   0  13    1.71    1.93
  -9   0 -13    4.35    4.04
   8   0  13   -2.66    3.83
  -8   0 -13   -2.38    3.52
   7   0  13    1.00    2.21
  -7   0 -13   -0.90    4.31
  -6   0 -13   -0.98    1.14
   6   0  13   -0.88    3.40
   5   0  13    0.88    0.95
  -5   0 -13    2.05    3.33
   4   0  13   -1.33    1.62
  -4   0 -13    0.81    2.19
  -3   0 -13    6.92    4.23
   3   0  13   -1.05    2.07
   2   0  13   -1.07    2.69
  -2   0 -13   -0.36    2.97
   1   0  13    1.26    0.69
   1   0  13    0.76    0.88
  -1   0 -13   -1.71    0.76
   0   0  13    0.17    1.26
   0   0 -13    2.21    3.33
  -1   0  13   -0.12    2.33
  -1   0  13    1.74    2.19
   1   0 -13   -2.05    2.83
   2   0 -13   -3.66    3.31
  -2   0  13    0.81    1.21
  -2   0  13   -1.12    0.48
  -3   0  13   -0.71    1.62
  -3   0  13    0.21    1.24
   3   0 -13    0.62    2.69
  -4   0  13    1.71    1.55
  -4   0  13   -1.19    1.76
   4   0 -13   -0.40    2.71
   5   0 -13   -1.21    2.90
   5   0 -13    1.57    1.57
  -5   0  13    0.83    1.05
   6   0 -13   -2.43    2.19
   6   0 -13    0.62    0.67
   6   0 -13   -1.14    3.26
  -6   0  13   -0.24    0.74
  -7   0  13   -0.40    0.71
   7   0 -13   -1.62    0.74
   7   0 -13    5.54    4.71
   7   0 -13   -0.50    3.76
   8   0 -13    2.31    1.17
   8   0 -13    3.52    4.35
   8   0 -13    8.66   10.09
   9   0 -13    2.62    2.85
   9   0 -13    2.26    2.57
   9   0 -13    0.59    0.74
  10   0 -13    0.81    1.97
  10   0 -13    0.57    1.05
  10   0 -13    2.88    3.95
  11   0 -13   -0.05    1.83
  11   0 -13    0.57    2.57
  11   0 -13   10.18    6.59
  12   0 -13    1.07    1.83
 -12   0  13   -4.14    5.33
  12   0 -13    1.81    1.36
  12   0 -13    3.97    3.40
 -13   0  13    5.50    5.02
  13   0 -13    8.83    5.57
  13   0 -13   -1.05    3.07
  13   0 -13   -0.83    0.90
 -14   0  13   -4.38    3.43
  14   0 -13   -1.12    2.83
  14   0 -13    1.86    3.50
  14   0 -13    0.83    1.78
  15   0 -13    4.09    2.26
  15   0 -13    3.02    4.02
  15   0 -13    3.81    3.57
 -15   0  13   -5.45    6.14
 -16   0  13    6.16    5.50
  16   0 -13   -0.33    3.74
 -17   0  13   -1.40    4.66
  17   0 -13   -2.66    4.21
  18   0 -13    1.21    3.00
 -18   0  13    1.52    3.14
  19   0 -13   -1.88    1.55
 -19   0  13   -2.19    4.04
  20   0 -13   -0.64    2.28
 -20   0  13    1.12    4.14
 -21   0  13    6.59    8.28
  20   0  14   10.99    7.90
  19   0  14   89.69   20.77
  18   0  14    6.49    6.16
  17   0  14    3.35    2.64
  16   0  14   28.38   10.80
  15   0  14    8.49    5.80
  14   0  14  151.33   24.46
  13   0  14   48.60   13.70
  12   0  14    6.26    5.45
  11   0  14   16.82    7.54
  10   0  14   71.68   15.34
  -9   0 -14   12.63    6.45
   9   0  14   20.70    7.68
  -8   0 -14   -0.57    2.55
   8   0  14   -0.26    1.83
   7   0  14  203.50   23.96
  -7   0 -14  159.84   22.77
  -6   0 -14   -0.31    0.62
   6   0  14    2.59    1.36
   5   0  14    3.59    2.31
  -5   0 -14    9.78    5.90
   4   0  14  412.61   35.02
  -4   0 -14  425.39   37.92
  -3   0 -14   37.02   10.21
   3   0  14   29.07    7.40
   2   0  14  110.62   16.25
  -2   0 -14  120.95   19.15
  -1   0 -14   72.99   14.96
   1   0  14   66.18   12.23
   1   0  14   72.99   11.54
   0   0  14   54.88   11.56
   0   0  14   66.87   10.42
   0   0 -14   75.25   14.96
   1   0 -14  206.07   25.43
  -1   0  14  213.44   23.10
  -1   0  14  180.21   17.72
   2   0 -14  172.76   22.77
  -2   0  14  167.62   16.39
  -2   0  14  186.39   22.03
  -3   0  14   41.78   10.25
  -3   0  14   32.71    6.71
   3   0 -14   34.59    9.40
  -4   0  14   43.70    7.21
   4   0 -14   42.92   10.92
  -4   0  14   48.77   10.97
  -5   0  14   66.97   12.85
   5   0 -14   47.96   11.85
  -5   0  14   42.11    6.68
   6   0 -14    3.31    3.24
   6   0 -14   10.02    4.16
   7   0 -14  156.89   20.60
   7   0 -14  165.36   22.65
   7   0 -14  152.37   18.89
   8   0 -14  193.93   21.24
   8   0 -14  199.50   25.55
   8   0 -14  210.99   24.88
   9   0 -14  232.52   27.95
   9   0 -14  249.39   28.00
   9   0 -14  235.66   23.89
  10   0 -14   12.54    4.90
  10   0 -14   16.65    7.59
  10   0 -14   10.66    5.11
  11   0 -14   -1.00    2.57
  11   0 -14    2.74    2.28
  11   0 -14    2.36    2.47
  12   0 -14   94.52   17.58
 -12   0  14  100.85   20.34
  12   0 -14   88.07   17.58
  12   0 -14   66.47   12.63
  13   0 -14   29.90    9.80
 -13   0  14   28.93   10.66
  13   0 -14   21.08    8.04
  13   0 -14   28.64    8.33
  14   0 -14   14.44    8.97
  14   0 -14    6.21    5.19
  14   0 -14   13.35    7.11
 -14   0  14    9.56    6.71
  15   0 -14    7.14    3.52
 -15   0  14   11.30    7.85
  15   0 -14    7.16    3.66
 -16   0  14   -1.28    3.66
  16   0 -14    0.05    3.02
  17   0 -14    4.16    1.95
 -17   0  14    5.92    5.69
 -18   0  14   73.94   21.03
  18   0 -14   68.32   18.03
  19   0 -14   -4.45    6.00
 -19   0  14    8.06    6.85
  20   0 -14   11.32    7.49
 -20   0  14    0.36    1.14
  19   0  15   -3.81    4.50
  18   0  15   -3.52    4.07
  17   0  15   -2.76    2.88
  16   0  15    1.28    1.90
  15   0  15   -0.40    1.64
  14   0  15    0.50    3.74
  13   0  15   -2.62    3.40
  12   0  15   -0.10    3.33
  11   0  15   -1.50    0.17
  10   0  15    0.43    2.19
   9   0  15   -0.64    2.85
  -9   0 -15   -2.09    2.14
   8   0  15    0.48    2.33
  -8   0 -15   -0.71    1.69
   7   0  15   -1.21    1.19
  -7   0 -15    1.81    2.52
  -6   0 -15   -0.38    1.81
   6   0  15    2.05    2.64
  -5   0 -15    2.19    5.69
   5   0  15    0.12    2.00
  -4   0 -15    4.16    4.52
   4   0  15    3.52    4.52
   3   0  15    1.64    2.45
  -3   0 -15   -0.76    2.62
   2   0  15    0.40    0.90
   2   0  15    3.93    2.93
  -2   0 -15    2.45    3.93
   1   0  15   -0.17    1.62
  -1   0 -15    2.78    4.81
   1   0  15   -0.76    1.97
   0   0 -15    2.07    2.05
   0   0  15    0.10    0.83
   0   0  15   -0.29    1.57
  -1   0  15    0.07    1.62
   1   0 -15    2.12    2.28
  -1   0  15   -0.31    1.17
  -2   0  15    1.33    0.93
   2   0 -15    3.62    5.02
  -2   0  15   -0.83    1.95
  -3   0  15   -1.24    1.69
   3   0 -15    2.59    6.16
  -3   0  15    2.47    3.71
  -4   0  15   -0.69    2.21
   4   0 -15   -1.52    2.43
  -5   0  15   -0.86    1.67
   5   0 -15    3.97    3.88
  -6   0  15   -0.38    0.79
   6   0 -15   -2.36    2.33
   7   0 -15   -1.12    2.95
   7   0 -15   -1.05    2.43
   8   0 -15   -2.52    3.62
   8   0 -15    1.50    3.64
   8   0 -15    0.83    2.16
   9   0 -15    9.18    6.09
   9   0 -15    4.50    4.42
   9   0 -15   -0.17    2.83
  10   0 -15    0.12    0.90
  10   0 -15   -1.00    3.35
  10   0 -15    2.95    4.16
  11   0 -15    3.00    3.19
  11   0 -15   -2.36    2.95
  11   0 -15   -1.17    0.45
  12   0 -15    1.50    2.05
  12   0 -15   -2.09    2.09
  13   0 -15    1.31    1.31
 -13   0  15    5.66    6.92
  13   0 -15   -3.31    5.42
  14   0 -15    3.00    4.66
 -14   0  15   -4.40    4.71
  14   0 -15    2.26    3.00
  15   0 -15   -1.09    3.12
 -15   0  15   -0.62    3.97
  15   0 -15   -0.95    3.95
 -16   0  15   -3.50    0.86
  16   0 -15   -1.64    3.71
  17   0 -15    2.14    3.52
 -17   0  15    6.04    7.11
 -18   0  15    1.05    0.88
  18   0 -15   -1.62    4.73
  19   0 -15    0.67    2.33
 -19   0  15    3.93    4.71
 -20   0  15    5.83    7.07
  18   0  16   31.83   12.61
  17   0  16    4.97    6.19
  16   0  16   18.56    8.52
  15   0  16    6.16    7.23
  14   0  16    6.61    3.54
  13   0  16    8.85    6.14
  12   0  16   91.45   19.46
  11   0  16   33.19   10.85
  10   0  16   29.33   10.97
   9   0  16   -2.95    3.66
  -9   0 -16    3.52    3.76
   8   0  16    3.47    3.62
  -8   0 -16   -1.81    3.33
  -7   0 -16    3.57    3.83
   7   0  16    3.52    3.31
   6   0  16   24.31    8.33
  -6   0 -16   36.59   11.89
  -5   0 -16   57.52   14.51
   5   0  16   48.48   11.75
   4   0  16  158.13   21.98
  -4   0 -16  208.47   27.36
  -3   0 -16  411.80   39.30
   3   0  16  353.99   30.43
   3   0  16  267.75   29.38
   2   0  16  118.93   16.53
   2   0  16  102.99   16.91
  -2   0 -16  140.10   22.08
   1   0  16    7.92    4.92
   1   0  16    5.69    3.38
  -1   0 -16    4.90    3.71
   0   0  16   44.15   10.87
   0   0 -16   68.68   15.13
   0   0  16   55.62    9.92
  -1   0  16   74.18   11.56
  -1   0  16   77.67   14.42
   1   0 -16   91.69   17.49
  -2   0  16   21.29    7.95
   2   0 -16   23.22    8.94
  -3   0  16   72.99   14.46
   3   0 -16   80.86   16.65
   4   0 -16  120.26   20.65
  -4   0  16   95.99   17.22
  -5   0  16   83.67   16.25
   5   0 -16   90.21   17.79
   6   0 -16   68.09   15.53
  -6   0  16   54.46   12.61
  -7   0  16   65.90   14.58
   7   0 -16   77.08   16.77
   8   0 -16   10.37    5.26
   8   0 -16    6.23    4.90
   9   0 -16   94.11   18.94
   9   0 -16   42.13   11.25
   9   0 -16   33.00    8.85
  10   0 -16  134.70   22.48
  10   0 -16  104.20   19.39
  10   0 -16  125.35   18.06
  11   0 -16    5.21    2.88
  11   0 -16    7.07    5.90
 -12   0  16   12.44    7.68
  12   0 -16   10.32    6.99
  12   0 -16   19.39    9.23
  13   0 -16   -0.33    5.45
 -13   0  16   -4.38    6.23
  13   0 -16    0.74    3.47
  14   0 -16    9.44    7.21
  14   0 -16    0.90    1.88
 -14   0  16   11.35    7.18
  15   0 -16    3.76    3.62
 -15   0  16    4.42    2.02
  15   0 -16    5.52    4.97
  16   0 -16   58.09   16.70
 -16   0  16   55.57   17.63
  17   0 -16   31.69   12.47
 -17   0  16   15.37    8.94
 -18   0  16   12.37    8.42
  18   0 -16    8.54    5.85
 -19   0  16   13.68   16.58
  18   0  17    2.24    2.16
  17   0  17    0.88    1.05
  16   0  17   -1.76    3.66
  15   0  17    4.97    6.07
  14   0  17    5.16    6.19
  13   0  17    8.23    7.23
  12   0  17    0.12    3.12
  11   0  17   -1.57    2.81
  10   0  17   -0.21    3.21
  -9   0 -17   -2.19    5.00
   9   0  17   -5.66    5.54
   8   0  17   -2.81    1.19
  -8   0 -17    1.14    1.97
  -7   0 -17   -3.93    3.07
   7   0  17   -0.90    3.02
  -6   0 -17   -3.02    3.16
   6   0  17    1.07    2.38
   5   0  17    0.02    3.83
  -5   0 -17    4.14    5.11
  -4   0 -17    4.00    5.23
   4   0  17    0.19    3.31
   3   0  17    5.00    4.92
   3   0  17    0.67    1.00
  -3   0 -17    1.43    2.19
   2   0  17    3.33    3.24
   2   0  17    0.88    1.43
  -2   0 -17    0.86    1.09
   1   0  17    3.74    3.31
   1   0  17   -1.59    2.00
  -1   0 -17   -1.52    3.38
   0   0  17   -1.76    1.90
   0   0 -17    8.16    6.35
  -1   0  17   -0.62    2.69
   1   0 -17   -5.09    5.40
   2   0 -17   -2.24    2.59
  -2   0  17   -2.05    3.07
   3   0 -17    2.16    3.74
  -3   0  17    0.81    2.02
   4   0 -17   -1.93    5.21
  -4   0  17   -0.64    2.00
  -5   0  17   -6.26    4.28
   5   0 -17   -0.98    3.47
  -6   0  17    3.64    3.71
   6   0 -17    5.09    4.78
  -7   0  17    1.88    3.35
   7   0 -17    2.07    1.43
   8   0 -17    1.45    2.83
  -8   0  17   -1.09    1.57
   9   0 -17    0.69    1.19
   9   0 -17    1.21    2.78
  10   0 -17    0.45    2.16
  10   0 -17    3.09    3.59
  11   0 -17   -1.26    3.93
  11   0 -17   -0.10    2.05
  12   0 -17    6.19    6.38
  12   0 -17   -1.07    4.35
 -12   0  17    1.86    4.59
  13   0 -17    2.36    6.68
  13   0 -17   -0.67    2.45
 -13   0  17   16.72    9.30
 -14   0  17    1.78    3.09
  14   0 -17   -0.07    2.43
  14   0 -17   -4.69    4.47
  15   0 -17    3.00    4.28
 -15   0  17    5.23    5.85
  15   0 -17   -4.16    3.76
 -16   0  17    3.85    5.97
  16   0 -17    1.62    4.92
  17   0 -17   -7.16    5.11
 -17   0  17    2.95    5.00
 -18   0  17   -0.95    4.66
  17   0  18    4.16    4.45
  16   0  18    1.55    3.81
  15   0  18    2.31    3.78
  14   0  18   80.53   19.82
  13   0  18   59.93   17.03
  12   0  18    4.26    6.49
  11   0  18    5.90    4.33
  10   0  18   73.30   17.20
   9   0  18   27.41    9.97
  -9   0 -18   18.91    9.28
  -8   0 -18   59.40   15.89
   8   0  18   51.05   13.44
  -7   0 -18    5.92    5.21
   7   0  18   -1.71    0.57
   6   0  18  132.34   21.36
  -6   0 -18  171.86   27.07
   5   0  18  101.42   18.44
  -5   0 -18  137.55   24.17
   4   0  18  522.00   44.72
   4   0  18  501.54   41.54
  -4   0 -18  563.94   51.22
   3   0  18  309.60   30.38
  -3   0 -18  356.90   39.56
   3   0  18  338.17   34.64
  -2   0 -18  130.34   23.03
   2   0  18  138.15   21.10
   1   0  18   17.25    7.59
  -1   0 -18   18.08    8.45
   0   0  18   72.49   14.99
   0   0 -18   58.48   15.15
  -1   0  18   15.25    6.59
   1   0 -18   19.36    8.49
   2   0 -18   71.32   16.96
  -2   0  18   65.23   14.27
   3   0 -18   34.61   12.06
  -3   0  18   33.00   10.28
  -4   0  18    3.59    4.09
   4   0 -18    2.78    4.07
   5   0 -18   32.45   10.82
  -5   0  18   29.52    9.87
  -6   0  18   29.26   10.13
   6   0 -18   30.55   11.47
  -7   0  18    3.14    2.45
   7   0 -18    3.69    3.21
   8   0 -18   33.62   11.28
  -8   0  18   25.26    9.66
   9   0 -18   70.89   17.41
  10   0 -18   -2.52    3.62
 -11   0  18  181.37   29.71
  11   0 -18  135.41   24.17
 -12   0  18  231.71   34.28
  12   0 -18  195.62   28.71
  12   0 -18  214.11   30.86
 -13   0  18   13.58    7.47
  13   0 -18   15.04    7.73
  13   0 -18   15.20    7.71
  14   0 -18   -0.93    2.78
  14   0 -18    0.31    0.98
 -14   0  18   -3.71    6.09
 -15   0  18   17.94    9.99
  15   0 -18    5.92    3.76
 -16   0  18    3.21    4.83
  16   0 -18   -2.26    4.64
 -17   0  18   73.23   21.86
 -18   0  18    2.85    4.47
  16   0  19   15.68    8.64
  15   0  19    2.59    4.38
  14   0  19   -1.57    3.07
  13   0  19   -1.00    0.67
  12   0  19    5.57    6.11
  11   0  19    1.59    1.78
  10   0  19    1.33    3.09
   9   0  19   -3.52    5.92
  -8   0 -19   -1.88    3.47
   8   0  19   -4.02    4.26
  -7   0 -19    7.61    7.11
   7   0  19   -4.40    4.81
   6   0  19   -2.66    2.40
  -6   0 -19    3.64    5.88
   5   0  19    1.81    0.90
  -5   0 -19    2.88    0.93
   5   0  19    3.76    4.73
  -4   0 -19    3.14    5.16
   4   0  19    1.81    2.64
   3   0  19    0.26    1.55
  -3   0 -19    6.52    5.97
   2   0  19    0.57    1.05
  -2   0 -19   -2.57    5.40
  -1   0 -19    0.48    0.90
   1   0  19    2.12    2.40
   0   0 -19   -1.14    2.24
   0   0  19    0.59    1.86
   1   0 -19    1.07    2.52
  -1   0  19   -0.93    1.83
  -2   0  19   -0.59    1.97
   2   0 -19    6.45    5.59
  -3   0  19    3.66    4.09
   3   0 -19    4.09    4.73
  -4   0  19   -2.28    2.64
   4   0 -19    2.47    3.88
   5   0 -19   -5.21    4.88
  -5   0  19    1.86    2.66
  -6   0  19   37.54   11.89
   6   0 -19    1.47    2.93
   7   0 -19    2.43    3.40
   8   0 -19    0.02    3.95
   9   0 -19    0.00    3.47
  10   0 -19    2.16    5.07
 -11   0  19    1.26    2.45
  11   0 -19   -2.47    3.40
  12   0 -19   -0.76    3.97
 -12   0  19   -0.14    4.85
 -13   0  19   11.25    8.26
  13   0 -19   -1.67    3.59
 -14   0  19    0.95    2.14
  14   0 -19    0.00    2.66
  14   0 -19    5.80    4.92
  15   0 -19    3.26    4.45
 -15   0  19    6.78    7.07
 -16   0  19   -6.00    7.18
 -17   0  19    7.61    6.83
  15   0  20    3.78    5.16
  14   0  20    6.30    6.02
  13   0  20    2.83    2.19
  12   0  20   23.72   11.56
  11   0  20   35.99   13.04
  10   0  20    3.05    2.19
   9   0  20   11.18    6.85
  -8   0 -20   15.92   10.11
   8   0  20   15.34    8.04
   7   0  20   -2.33    4.90
  -7   0 -20    1.02    2.02
  -6   0 -20   13.77    9.33
   6   0  20   13.49    7.30
   5   0  20   24.93    9.06
  -5   0 -20   33.19   12.63
  -4   0 -20  137.77   25.93
   4   0  20   99.25   18.94
  -3   0 -20   69.92   18.25
   3   0  20   56.26   14.35
  -2   0 -20   15.68    9.73
   2   0  20   12.49    6.23
   1   0  20    8.68    6.04
  -1   0 -20   10.47    7.68
   0   0  20   47.41   12.92
   0   0 -20   58.62   16.22
   1   0 -20   38.40   12.85
  -1   0  20   36.59   10.73
   2   0 -20   -1.50    4.38
  -2   0  20    0.88    1.57
  -3   0  20   44.53   12.28
   3   0 -20   55.62   15.87
   4   0 -20  255.67   35.07
   5   0 -20    5.40    5.64
   6   0 -20    9.63    6.28
   7   0 -20   25.81   11.70
   8   0 -20   23.39   10.61
   9   0 -20    9.09    7.16
  10   0 -20    9.92    6.54
  11   0 -20   21.03   10.25
  12   0 -20    6.23    5.47
  13   0 -20    3.19    4.42
  14   0 -20   -2.50    3.07
 -14   0  20   -1.69    4.35
 -15   0  20    1.57    2.31
 -16   0  20    5.69    6.38
  14   0  21   -6.59    5.59
  13   0  21    9.54    7.30
  12   0  21    4.69    5.59
  11   0  21   -0.17    4.14
  10   0  21    1.97    4.52
   9   0  21    3.97    3.50
   8   0  21    2.40    3.93
  -8   0 -21    0.76    1.69
  -7   0 -21   -0.57    3.78
   7   0  21   -2.93    2.02
   6   0  21    3.12    4.83
  -6   0 -21    2.43    3.64
   5   0  21   -3.02    4.33
  -5   0 -21    0.64    1.59
  -4   0 -21   15.13    9.52
   4   0  21   -1.57    1.95
  -3   0 -21    0.52    3.54
   3   0  21   -0.14    2.85
   2   0  21    1.83    3.35
  -2   0 -21    3.74    5.71
   1   0  21    1.67    4.07
  -1   0 -21   -0.69    3.31
   0   0  21    0.17    2.85
   0   0 -21    4.00    5.92
   1   0 -21    1.05    2.93
   2   0 -21    2.74    3.40
   3   0 -21    2.47    5.35
   4   0 -21   -1.50    4.04
   5   0 -21   -0.62    0.74
   6   0 -21   -2.24    4.04
   7   0 -21   -2.40    5.64
   8   0 -21    0.71    0.02
   9   0 -21   -3.45    5.97
  10   0 -21    0.71    4.64
  11   0 -21    1.97    3.38
  12   0 -21   -2.62    5.50
  13   0 -21   -1.09    2.95
  14   0 -21   16.01   11.28
  12   0  22   -8.94    6.88
  11   0  22    7.71    7.23
  10   0  22    4.04    3.74
   9   0  22    6.71    5.09
   8   0  22    2.43    1.97
   7   0  22    1.95    4.02
  -7   0 -22    2.07    4.62
   6   0  22    9.71    5.90
  -6   0 -22   10.06    8.66
   5   0  22    8.90    4.62
  -5   0 -22   10.49    7.57
  -4   0 -22   19.77   10.56
   4   0  22   22.17    9.40
  -3   0 -22   50.15   17.49
  -2   0 -22   -3.54    5.23
  -1   0 -22   16.18    9.85
   0   0 -22   57.40   17.70
   1   0 -22   -1.67    3.71
   2   0 -22   21.62   10.16
   3   0 -22   27.26   12.75
   4   0 -22    6.71    5.00
   5   0 -22    3.71    2.09
   6   0 -22   58.78   18.01
   7   0 -22    0.64    3.43
   8   0 -22   -0.14    2.19
   9   0 -22   -0.36    4.04
  10   0 -22    6.71    6.00
  11   0 -22   51.48   16.77
  12   0 -22  160.13   30.38
  11   0  23    2.78    3.35
  10   0  23   -0.48    1.71
   9   0  23   -0.10    2.07
  -6   0 -23   -2.97    5.00
  -5   0 -23   -2.90    3.45
  -4   0 -23   -2.71    2.69
  -3   0 -23    2.07    3.85
  -2   0 -23    3.71    3.64
  -1   0 -23    4.90    6.21
   0   0 -23    2.21    6.88
   1   0 -23   -0.95    1.71
   2   0 -23    0.67    3.78
   3   0 -23    0.76    4.09
   4   0 -23    6.00    6.64
   5   0 -23   -0.98    3.14
   6   0 -23    2.38    3.66
   7   0 -23   -4.31    6.68
   8   0 -23    0.10    3.40
  -6   0 -24   10.73    9.92
  -5   0 -24    0.38    1.83
  -4   0 -24   -3.45    6.16
  -3   0 -24    6.61    7.04
  -2   0 -24   37.94   15.37
  -1   0 -24   54.43   18.70
   0   0 -24    0.45    3.09
   1   0 -24   22.77   12.30
   2   0 -24    0.26    4.23
   3  -1  24    1.24    1.67
   4  -1  24    0.88    2.02
   5  -1  24    7.11    7.85
   6  -1  24    2.07    2.24
   7  -1  24   14.87    8.64
   8  -1  24    2.45    2.43
   8   1 -23    5.14    6.04
   7   1 -23    5.00    5.21
   6   1 -23   -1.71    4.26
   5   1 -23    8.40    7.45
   4   1 -23   24.05   11.56
   3   1 -23   -0.19    5.04
   2   1 -23   -3.45    6.28
  -1  -1  23   17.41   10.13
   1   1 -23   -2.97    4.66
   0   1 -23    1.36    4.50
   0  -1  23   -1.36    3.69
   1  -1  23    4.85    4.64
   2  -1  23   -0.38    2.26
   3  -1  23   26.17   10.90
   4  -1  23   -0.71    3.97
   5  -1  23   10.54    7.14
   6  -1  23    4.33    4.92
   7  -1  23    1.67    3.35
   8  -1  23    3.24    3.35
   9  -1  23   -8.45    7.21
  10  -1  23    4.33    5.76
  12   1 -22   -2.83    4.54
  11   1 -22    6.00    5.97
  10   1 -22   18.22    9.63
   9   1 -22   14.23    9.02
   8   1 -22   39.25   14.99
   7   1 -22   17.56    9.42
   6   1 -22    1.69    3.33
   5   1 -22   11.75    8.28
  -4  -1  22   -1.64    1.57
   4   1 -22   10.80    8.90
   3   1 -22    3.54    3.52
  -3  -1  22   -0.45    1.64
   2   1 -22   42.49   15.51
  -2  -1  22   33.33   12.51
  -1  -1  22   52.62   15.27
   1   1 -22   58.71   17.70
   0  -1  22    4.78    5.31
   0   1 -22    4.45    3.88
  -1   1 -22    5.85    5.69
   1  -1  22    0.24    3.50
   2  -1  22    4.38    3.83
   3  -1  22    2.97    4.59
   4  -1  22   -3.50    5.31
   5  -1  22    5.97    6.19
   6  -1  22   36.42   15.30
   7  -1  22   12.06    7.80
   8  -1  22   -2.66    4.47
   9  -1  22   -1.55    2.16
  10  -1  22    1.81    5.19
  11  -1  22   -0.83    2.71
  13   1 -21   -0.02    3.26
  12   1 -21   -2.24    2.05
  11   1 -21    4.52    6.21
  10   1 -21   -2.12    4.07
   9   1 -21   41.11   13.73
   8   1 -21    0.38    4.59
  -7  -1  21   11.37    7.33
   7   1 -21    4.64    3.83
  -6  -1  21   14.46    9.09
   6   1 -21   10.16    8.47
  -5  -1  21    1.09    2.05
   5   1 -21    4.57    4.88
   4   1 -21   18.29    9.42
  -4  -1  21   16.30    9.47
  -3  -1  21   -0.29    4.02
   3   1 -21    5.16    3.16
  -2  -1  21    7.30    7.04
   2   1 -21    3.45    3.88
   1   1 -21   32.88   12.18
  -1  -1  21   32.16   11.70
   0   1 -21    6.61    5.92
   0  -1  21   -0.52    3.16
   1  -1  21    3.07    5.23
  -1   1 -21   -0.19    1.69
  -2   1 -21    4.02    5.31
   2  -1  21    4.78    5.33
   3  -1  21   49.01   14.20
   4  -1  21    5.92    6.40
   5  -1  21   36.57   13.06
   6  -1  21   59.78   16.25
   7  -1  21   38.35   13.68
   8  -1  21   24.98   10.61
   9  -1  21   51.96   15.32
  10  -1  21    3.83    5.73
  11  -1  21   -0.10    4.35
  12  -1  21    4.69    4.92
  13  -1  21    3.78    5.80
  14   1 -20   49.58   15.08
  13   1 -20    5.42    6.61
  12   1 -20    0.98    2.71
  11   1 -20   -0.38    1.90
  10   1 -20   -1.12    1.97
  -9  -1  20   19.82    9.49
   9   1 -20   18.70    9.66
   8   1 -20    4.16    5.23
  -8  -1  20    5.52    2.24
   7   1 -20   -3.90    3.50
  -7  -1  20    0.21    0.90
   6   1 -20   -3.64    5.54
  -6  -1  20    5.78    4.85
  -5  -1  20   17.60    8.73
   5   1 -20   23.48    9.75
   4   1 -20    3.71    4.76
  -4  -1  20    6.57    4.90
  -3  -1  20   10.32    7.28
   3   1 -20   10.35    6.76
   2   1 -20    6.97    5.23
  -2  -1  20   16.08    7.45
   1   1 -20    4.57    4.21
  -1  -1  20   -0.50    1.02
   0  -1  20    4.69    6.07
   0   1 -20   12.18    7.04
   1  -1  20   37.61   12.25
  -1   1 -20   37.56   12.47
   2  -1  20    6.16    5.19
  -2   1 -20    6.09    5.57
   3  -1  20   -0.10    3.52
  -3   1 -20    4.57    5.92
   4  -1  20   -0.57    2.76
   5  -1  20    2.55    3.85
   6  -1  20  146.90   25.24
   7  -1  20   67.68   17.25
   8  -1  20    7.30    5.07
   9  -1  20   -0.74    1.76
  10  -1  20   22.46   10.25
  11  -1  20   20.05   10.23
  12  -1  20   -2.38    4.66
  13  -1  20   18.70   10.40
  14  -1  20    3.93    2.50
  15   1 -19   42.23   14.35
  14   1 -19    9.04    6.83
  14   1 -19    8.64    6.45
  13   1 -19    6.73    6.09
  13   1 -19    6.26    5.50
  12   1 -19   -2.90    3.76
  11   1 -19    8.18    7.11
  10   1 -19   -1.36    2.40
  10   1 -19   -1.59    1.09
   9   1 -19   17.13    9.06
  -9  -1  19   -0.93    2.83
  -8  -1  19   -2.88    4.83
   8   1 -19   -0.17    1.62
  -7  -1  19   34.90   12.23
   7   1 -19   35.45   12.44
  -6  -1  19   -1.26    3.00
   6   1 -19    3.64    4.47
  -5  -1  19   45.94   13.99
   5   1 -19   56.83   15.56
   4   1 -19   15.23    7.66
  -4  -1  19   19.77    9.06
  -3  -1  19    2.64    3.95
   3   1 -19    1.28    2.12
  -2  -1  19    7.76    5.45
   2   1 -19    5.21    5.02
  -1  -1  19   21.65    9.02
   1   1 -19   21.65    9.66
   0   1 -19    2.40    3.76
   0  -1  19   10.44    8.87
   1  -1  19   12.39    7.04
  -1   1 -19    9.75    6.28
   2  -1  19   -3.47    4.23
  -2   1 -19    1.83    0.83
   3  -1  19   10.99    5.92
  -3   1 -19    5.66    5.71
  -4   1 -19    2.57    3.71
   4  -1  19    3.19    2.43
   5  -1  19   15.89    7.59
   6  -1  19   15.73    8.26
   7  -1  19    4.40    4.14
   8  -1  19    2.76    4.85
   9  -1  19    2.74    1.28
  10  -1  19   -1.07    3.95
  11  -1  19   11.51    7.73
  12  -1  19    0.59    2.50
  13  -1  19    2.47    3.62
  14  -1  19   -2.52    3.05
  15  -1  19   -8.66    6.90
 -18  -1  18   -5.54    8.21
 -17  -1  18    3.31    3.54
 -16  -1  18   -2.90    5.21
  16   1 -18    7.14    6.73
  15   1 -18   24.48   10.66
 -15  -1  18   23.93   10.82
  14   1 -18   20.32   10.06
 -14  -1  18   12.11    7.80
  14   1 -18   10.09    6.68
 -13  -1  18   -3.57    6.80
  13   1 -18   -1.05    3.69
  13   1 -18    0.81    2.59
  12   1 -18    2.26    2.93
 -12  -1  18    5.19    3.90
  12   1 -18   -0.10    4.28
  12   1 -18   -0.98    2.95
  11   1 -18   16.39    7.11
  11   1 -18   23.20   10.06
 -11  -1  18   27.33   10.32
 -10  -1  18   27.43    9.99
  10   1 -18   15.87    6.61
  10   1 -18   30.31   11.63
   9   1 -18    1.31    2.14
   9   1 -18    4.95    4.50
  -8  -1  18    0.69    0.33
   8   1 -18    1.17    2.40
  -7  -1  18   80.39   18.13
   7   1 -18   86.81   18.27
  -6  -1  18   22.72    9.11
   6   1 -18   22.96    8.97
  -5  -1  18   13.96    6.42
   5   1 -18   17.84    8.04
   4   1 -18   39.35   12.49
  -4  -1  18   43.89   13.06
   3   1 -18   21.01    9.04
  -3  -1  18   28.79   10.78
   2   1 -18   10.92    6.54
  -2  -1  18    8.42    5.73
  -1  -1  18   24.38   10.78
   1   1 -18   24.24   10.13
   0  -1  18   51.70   13.70
   0   1 -18   48.13   13.75
  -1   1 -18   92.28   19.01
   1  -1  18   99.23   18.84
  -2   1 -18   40.59   12.75
   2  -1  18   44.53   12.89
  -3   1 -18   -3.19    3.93
   3  -1  18    0.55    1.76
   4  -1  18   -1.38    1.90
  -4   1 -18    1.67    3.00
   5  -1  18   21.17    8.66
   6  -1  18    1.71    2.69
   7  -1  18   -0.67    0.62
   8  -1  18   -3.69    1.43
   9  -1  18   14.04    7.90
  10  -1  18    0.59    3.57
  11  -1  18    9.63    7.33
  12  -1  18   14.08    8.06
  13  -1  18    9.42    6.99
  14  -1  18   13.30    6.30
  15  -1  18    2.45    4.00
  16  -1  18    1.86    3.38
 -19  -1  17   27.69   14.11
 -18  -1  17   -3.71    6.80
  17   1 -17    2.50    1.47
 -17  -1  17    0.98    4.02
 -16  -1  17    9.68    8.04
  16   1 -17   21.03   10.42
  15   1 -17   22.27   11.66
 -15  -1  17    5.90    5.04
  14   1 -17    1.67    3.14
 -14  -1  17   -0.55    3.93
  14   1 -17   -1.00    1.09
  13   1 -17    4.33    3.21
 -13  -1  17   10.52    7.78
  13   1 -17    2.76    1.50
  13   1 -17    0.07    3.14
 -12  -1  17    3.78    3.19
  12   1 -17   -0.31    2.07
  12   1 -17    2.31    3.62
  12   1 -17    1.05    2.88
  11   1 -17    7.76    4.88
 -11  -1  17    6.47    4.92
  11   1 -17    6.61    3.38
  11   1 -17    6.76    4.26
  10   1 -17    4.69    4.07
 -10  -1  17   -3.33    3.50
  10   1 -17   -1.86    3.95
  10   1 -17    1.76    1.45
  -9  -1  17   29.07   10.49
   9   1 -17   19.06    7.18
   9   1 -17   23.50    9.25
  -8  -1  17   -0.02    1.55
   8   1 -17   -0.05    2.88
   8   1 -17   -1.93    4.50
  -7  -1  17   44.18   12.16
   7   1 -17   52.39   12.56
   7   1 -17   49.84   13.85
  -6  -1  17    7.54    5.19
  -6  -1  17    9.66    6.28
   6   1 -17   13.30    7.54
  -5  -1  17   26.36    9.18
   5   1 -17   31.74   10.63
  -5  -1  17   22.01    7.45
  -4  -1  17   86.36   18.58
   4   1 -17   92.88   18.98
  -3  -1  17   47.29   13.44
   3   1 -17   42.58   12.92
   2   1 -17    3.16    3.38
  -2  -1  17    3.43    2.76
  -1  -1  17    3.66    4.64
   1   1 -17   -4.02    4.28
   0  -1  17   19.36    7.54
   0   1 -17   29.12   11.01
   1  -1  17   26.62    9.80
  -1   1 -17   24.27   10.30
  -2   1 -17   16.20    7.66
   2  -1  17   23.98    9.25
   3  -1  17    6.35    4.54
  -3   1 -17    8.75    6.61
  -4   1 -17    2.28    3.52
   4  -1  17    3.19    4.00
   5  -1  17    2.50    2.64
   6  -1  17   32.50   10.63
   7  -1  17  134.17   22.43
   8  -1  17   48.15   13.56
   9  -1  17    6.57    5.00
  10  -1  17    4.38    1.45
  11  -1  17    7.85    5.47
  12  -1  17   17.49    8.14
  13  -1  17   -9.33    6.49
  14  -1  17   17.63    9.35
  15  -1  17   -5.71    7.21
  16  -1  17   -3.24    2.97
  17  -1  17    1.31    3.78
 -19  -1  16    4.31    7.92
 -18  -1  16    3.64    4.26
  18   1 -16    1.31    2.57
 -17  -1  16    4.09    4.71
  17   1 -16    0.71    3.38
 -16  -1  16   14.61    9.66
  16   1 -16    3.19    7.42
 -15  -1  16   33.52   12.89
  15   1 -16   21.03    8.28
  15   1 -16   50.46   15.04
 -14  -1  16   48.77   15.18
  14   1 -16   57.95   14.99
  14   1 -16   39.54   11.87
  14   1 -16   32.04    9.83
 -13  -1  16    3.09    1.47
  13   1 -16   10.47    6.04
  13   1 -16    5.71    4.76
  13   1 -16   18.65    7.97
  12   1 -16    9.61    4.90
  12   1 -16    2.52    2.88
 -12  -1  16   17.18    7.95
  12   1 -16   18.01    7.99
 -11  -1  16   15.25    7.83
  11   1 -16    7.87    4.33
  11   1 -16   13.13    5.69
  11   1 -16    2.21    1.55
 -10  -1  16    4.50    3.66
  10   1 -16    7.11    4.85
  10   1 -16    4.95    5.21
  10   1 -16    2.45    8.49
   9   1 -16   13.04    6.40
   9   1 -16   16.08    7.73
  -9  -1  16   22.91    8.90
   9   1 -16   17.34    7.30
  -8  -1  16   76.18   15.25
   8   1 -16   58.36   14.11
   8   1 -16   76.13   14.75
  -7  -1  16  123.02   19.79
   7   1 -16  128.20   21.53
   7   1 -16  127.70   19.01
   6   1 -16  152.45   23.50
  -6  -1  16  199.88   24.65
   6   1 -16  182.66   23.50
   5   1 -16   83.17   17.13
  -5  -1  16   56.74   14.18
  -4  -1  16    5.21    3.76
   4   1 -16    4.26    2.76
   3   1 -16    4.95    7.92
  -3  -1  16   -0.55    2.55
   2   1 -16   26.24    9.40
  -2  -1  16   26.41    9.54
   1   1 -16    9.85    7.21
  -1  -1  16    8.18    5.97
   0   1 -16  208.26   27.03
   0  -1  16  149.11   23.00
  -1   1 -16  452.63   41.28
   1  -1  16  330.30   34.92
  -2   1 -16    3.52    2.55
   2  -1  16    8.23    4.73
   3  -1  16   98.18   17.82
  -3   1 -16   92.38   17.96
  -4   1 -16    2.57    3.78
   4  -1  16    9.47    5.19
   5  -1  16   -0.59    2.26
  -5   1 -16   -4.62    3.31
   6  -1  16   25.65    9.35
   7  -1  16  151.54   23.39
   8  -1  16    7.52    5.26
   9  -1  16   12.68    7.21
  10  -1  16   15.77    8.45
  11  -1  16    5.38    4.07
  12  -1  16   53.17   14.89
  13  -1  16   40.09   12.80
  14  -1  16    6.76    8.37
  15  -1  16    2.38    6.21
  16  -1  16   14.75    8.73
  17  -1  16   18.01    9.75
  18  -1  16   -2.78    3.81
 -20  -1  15   -8.97   10.06
 -19  -1  15    1.81    2.12
  19   1 -15   -3.21    3.00
  18   1 -15   24.88    9.49
 -18  -1  15   15.20    9.35
  17   1 -15    9.83    5.40
 -17  -1  15   12.16    8.40
  16   1 -15   -0.98    3.09
  16   1 -15   -3.47    3.33
 -15  -1  15    9.09    6.76
  15   1 -15    7.59    5.16
  15   1 -15   17.10    8.66
 -14  -1  15    4.04    3.24
  14   1 -15    6.14    4.90
  14   1 -15    1.19    0.57
  14   1 -15    5.14    4.78
  13   1 -15    0.95    3.26
  13   1 -15   -2.43    2.78
  13   1 -15   -4.16    5.64
 -13  -1  15    2.97    4.04
  12   1 -15   13.51    6.30
 -12  -1  15    6.16    4.62
  12   1 -15    6.47    2.93
  12   1 -15    3.28    1.38
  11   1 -15  107.77   19.79
 -11  -1  15  112.36   20.70
  11   1 -15  135.13   20.67
  11   1 -15  113.76   19.67
 -10  -1  15    7.35    5.35
  10   1 -15    4.71    4.71
  10   1 -15    7.02    3.43
  10   1 -15    8.18    4.81
   9   1 -15    3.74    3.14
  -9  -1  15    2.66    4.33
   9   1 -15   -1.17    2.12
   9   1 -15   -2.62    4.85
  -8  -1  15    6.64    4.04
   8   1 -15    1.83    3.26
   8   1 -15    3.43    3.24
   8   1 -15    5.61    3.62
   7   1 -15  121.49   19.91
  -7  -1  15  129.54   19.32
   7   1 -15  131.32   19.17
   6   1 -15   36.90    9.94
   6   1 -15   35.16   10.90
  -6  -1  15   35.21    9.90
   5   1 -15  194.91   23.48
   5   1 -15  219.70   27.14
   4   1 -15    7.26    4.66
  -4  -1  15    9.54    5.71
   3   1 -15   86.29   16.37
  -3  -1  15   78.91   15.56
  -2  -1  15  218.30   26.86
   2   1 -15  179.04   24.79
   1   1 -15  409.61   38.68
  -1  -1  15  436.83   39.73
   0  -1  15    8.75    3.66
   0  -1  15    8.92    5.61
   0   1 -15    4.19    3.21
  -1   1 -15  280.86   31.66
   1  -1  15  317.90   32.69
  -2   1 -15  122.40   20.01
   2  -1  15  114.67   18.63
  -3   1 -15  216.08   27.33
   3  -1  15  226.38   26.98
   4  -1  15    0.76    1.47
  -4   1 -15    0.12    2.21
   5  -1  15   49.15   12.16
  -5   1 -15   48.32   12.78
   6  -1  15    5.21    4.47
   7  -1  15  106.44   18.48
   8  -1  15   13.82    7.40
   9  -1  15   21.34    7.83
  10  -1  15   76.29   16.25
  11  -1  15  142.17   22.98
  12  -1  15    2.00    0.57
  13  -1  15    8.52    7.33
  14  -1  15    7.90    4.64
  15  -1  15    4.92    5.47
  16  -1  15   12.87    7.78
  17  -1  15    6.80    5.26
  18  -1  15    7.76    7.37
  19  -1  15  -11.21    7.64
 -20  -1  14    3.05    4.78
  19   1 -14   -2.45    2.45
 -19  -1  14   16.08   10.59
  18   1 -14    4.00    4.57
 -18  -1  14    6.83    7.61
  18   1 -14    5.16    5.83
  17   1 -14    5.38    4.00
  17   1 -14    1.40    1.69
 -17  -1  14    8.56    6.40
  16   1 -14    6.64    4.92
 -16  -1  14   27.05   10.85
  16   1 -14    3.28    3.24
  15   1 -14   22.08    9.85
  15   1 -14   16.44    7.35
 -15  -1  14   13.16    6.92
  14   1 -14   30.31    9.28
  14   1 -14   25.48    8.59
  14   1 -14   37.78   11.21
 -14  -1  14   42.99   13.70
  13   1 -14   43.39   11.73
 -13  -1  14   31.90   11.13
  13   1 -14   27.79    8.99
  13   1 -14   30.71    9.75
  12   1 -14   19.70    7.90
  12   1 -14   16.13    6.26
  12   1 -14   13.27    6.83
 -12  -1  14   25.46   10.02
  11   1 -14    4.42    4.71
  11   1 -14    0.40    2.76
 -11  -1  14   -1.81    4.90
  11   1 -14    5.71    4.35
  10   1 -14   12.18    6.14
  10   1 -14    7.04    4.95
 -10  -1  14    9.66    6.19
  10   1 -14   12.58    5.85
  -9  -1  14    8.45    4.66
   9   1 -14   14.25    6.54
   9   1 -14   11.85    6.33
   9   1 -14   12.73    5.76
  -8  -1  14   45.51   11.75
   8   1 -14   42.39   11.16
   8   1 -14   38.49   10.06
   8   1 -14   53.19   11.68
   7   1 -14   50.67   11.35
  -7  -1  14   36.76    9.94
   7   1 -14   50.10   12.13
   7   1 -14   39.21    9.99
   6   1 -14    2.16    2.55
  -6  -1  14    7.45    5.42
   6   1 -14    0.93    2.83
   5   1 -14    3.40    3.19
   5   1 -14    5.14    3.45
  -4  -1  14   11.73    5.76
   4   1 -14    9.92    5.45
   4   1 -14    8.71    4.76
   3   1 -14   62.16   13.01
  -3  -1  14   73.18   14.18
   2   1 -14   20.17    8.04
  -2  -1  14   21.48    7.68
  -2  -1  14   13.27    3.19
   1   1 -14   -0.83    2.05
  -1  -1  14    2.09    3.83
  -1  -1  14   -0.62    1.64
   0   1 -14  142.48   20.55
   0  -1  14  107.03   12.75
   0  -1  14  137.12   20.03
   1  -1  14   97.90   17.06
  -1   1 -14   84.00   15.87
  -2   1 -14   50.24   12.25
   2  -1  14   54.26   12.61
  -3   1 -14   18.58    7.26
   3  -1  14   24.08    8.42
   4  -1  14    2.00    2.69
  -4   1 -14   -1.86    1.97
  -5   1 -14    3.71    3.97
   5  -1  14    0.29    2.40
   6  -1  14   20.63    7.59
   7  -1  14   13.70    6.71
   8  -1  14  267.47   30.07
   9  -1  14  182.97   24.60
  10  -1  14   30.14    9.78
  11  -1  14   31.81   10.92
  12  -1  14   22.65    9.47
  13  -1  14   28.10   10.66
  14  -1  14    1.00    3.31
  15  -1  14   91.47   20.55
  16  -1  14  109.58   22.58
  17  -1  14    9.61    7.61
  18  -1  14   -4.42    5.04
  19  -1  14    5.95    5.85
 -21  -1  13   -2.76    2.66
 -20  -1  13   15.82   10.18
  20   1 -13    2.50    3.97
  19   1 -13   23.41    9.56
 -19  -1  13   33.92   14.96
  19   1 -13   18.32    8.66
  18   1 -13   19.39    8.30
 -18  -1  13   52.03   17.06
  18   1 -13   32.24   11.23
  17   1 -13   13.61    7.02
  17   1 -13    5.23    4.73
 -17  -1  13   24.96   11.85
 -16  -1  13    6.35    6.04
  16   1 -13    3.95    5.09
  16   1 -13    2.85    2.93
 -15  -1  13  137.43   24.65
  15   1 -13  123.09   21.03
  15   1 -13  128.54   20.70
  14   1 -13   41.23   11.73
  14   1 -13   62.26   13.75
 -14  -1  13   70.61   16.89
  14   1 -13   45.53   11.21
  13   1 -13   -0.17    3.38
  13   1 -13    5.00    3.83
 -13  -1  13   -0.55    2.97
  13   1 -13    3.26    2.59
  12   1 -13   12.92    6.21
 -12  -1  13   28.86   10.56
  12   1 -13   24.38    9.04
  12   1 -13   27.50    8.64
  11   1 -13   19.91    7.42
 -11  -1  13   11.94    7.52
  11   1 -13   20.65    7.68
  11   1 -13   24.29    8.37
  10   1 -13    8.33    4.69
  10   1 -13    4.69    4.57
 -10  -1  13    8.71    5.66
  10   1 -13    7.85    4.50
   9   1 -13   15.32    6.54
   9   1 -13   11.06    5.21
   9   1 -13   16.27    6.11
  -9  -1  13    8.49    5.14
  -8  -1  13    6.19    4.28
   8   1 -13   15.87    6.59
   8   1 -13   15.20    5.90
   8   1 -13    3.14    3.35
   7   1 -13   18.27    6.64
  -7  -1  13   27.24    8.85
   7   1 -13   18.10    6.99
   7   1 -13   11.68    4.02
   6   1 -13    5.02    3.09
   6   1 -13    5.11    4.07
   6   1 -13    5.73    4.73
  -6  -1  13    6.16    3.95
   5   1 -13   90.00   14.46
   5   1 -13   97.94   16.91
   4   1 -13    0.31    2.12
   4   1 -13    3.78    0.40
  -3  -1  13  123.26    8.45
   3   1 -13  155.82   20.53
  -3  -1  13  177.42   21.65
   2   1 -13    1.88    3.74
  -2  -1  13    3.09    3.05
  -2  -1  13    2.19    1.21
   1   1 -13   63.23   12.82
  -1  -1  13   80.72   14.63
  -1  -1  13   60.59    7.95
   0  -1  13   20.55    7.73
   0   1 -13   26.67    8.78
   1  -1  13   15.49    6.95
  -1   1 -13   12.23    6.26
  -2   1 -13   20.98    7.59
   2  -1  13   14.54    6.30
  -3   1 -13  195.48   24.57
   3  -1  13  237.71   25.72
  -4   1 -13   40.23   11.06
   4  -1  13   34.54    9.42
   5  -1  13    3.00    3.83
  -5   1 -13   -0.62    1.93
   6  -1  13   39.11   10.63
   7  -1  13  187.77   24.17
   8  -1  13   18.58    7.49
   9  -1  13   32.02    9.59
  10  -1  13   51.84   12.85
  11  -1  13   -0.31    1.36
  12  -1  13   62.26   14.63
  13  -1  13   15.30    7.23
  14  -1  13    1.19    2.12
  15  -1  13   21.03    8.75
  16  -1  13    1.64    4.45
  17  -1  13   -3.14    4.00
  18  -1  13   19.82    9.63
  19  -1  13    1.26    5.00
  20  -1  13   -2.43    2.26
 -21  -1  12   12.92    8.14
  21   1 -12    9.61    6.73
  20   1 -12   15.42    8.02
 -20  -1  12   14.27    8.45
  20   1 -12   29.29   12.30
  19   1 -12   -0.50    3.74
 -19  -1  12   -3.52    5.19
  19   1 -12    2.74    2.95
  18   1 -12   -4.85    6.35
  18   1 -12    0.69    2.55
 -18  -1  12    3.21    4.88
  17   1 -12   20.15    8.68
 -17  -1  12   14.87    9.16
  17   1 -12   19.27    8.21
  16   1 -12    1.81    3.45
 -16  -1  12   -1.31    4.14
  16   1 -12   -1.67    3.05
  15   1 -12  126.01   20.98
 -15  -1  12  168.46   27.29
  15   1 -12  150.90   22.10
 -14  -1  12   42.37   13.18
  14   1 -12   31.05    9.06
  14   1 -12   29.90    8.99
  14   1 -12   28.21    8.35
  13   1 -12   19.22    7.40
 -13  -1  12   32.59   10.63
  13   1 -12   11.06    5.16
  13   1 -12   18.48    6.90
  12   1 -12  131.58   19.27
 -12  -1  12  168.22   24.81
  12   1 -12  167.20   21.01
  12   1 -12  132.89   19.94
  11   1 -12  114.50   18.41
 -11  -1  12   90.81   17.87
  11   1 -12  117.62   17.41
  11   1 -12  106.91   16.89
  10   1 -12   17.87    6.59
  10   1 -12   27.74    8.42
 -10  -1  12   25.05    8.42
  10   1 -12   29.90    8.59
   9   1 -12  134.03   18.68
   9   1 -12  123.66   17.06
  -9  -1  12   99.44   17.20
   9   1 -12  147.24   19.36
   8   1 -12   26.10    7.92
   8   1 -12   30.78    8.49
  -8  -1  12   30.78    9.11
   8   1 -12   29.10    8.73
   7   1 -12   19.82    6.04
   7   1 -12   27.36    8.40
   7   1 -12   26.67    7.21
  -7  -1  12   24.36    7.21
   6   1 -12   25.74    7.21
   6   1 -12   28.29    8.04
   6   1 -12   32.73    9.09
  -6  -1  12   31.38    8.75
   5   1 -12  164.65   18.70
   5   1 -12  139.29   19.08
   5   1 -12  153.44   18.18
   4   1 -12   22.60    6.73
   4   1 -12   17.39    6.38
  -3  -1  12  266.04   12.87
   3   1 -12  326.44   26.95
   3   1 -12  326.09   28.90
  -3  -1  12  206.12   12.18
  -2  -1  12    1.33    1.55
  -2  -1  12   -0.12    2.62
  -2  -1  12   -0.21    1.00
   2   1 -12    3.14    3.74
  -1  -1  12    1.21    0.31
  -1  -1  12   -2.26    3.26
   1   1 -12    0.95    1.81
   0  -1  12  287.71   28.19
   0   1 -12  296.49   28.36
   1  -1  12  532.54   39.54
  -1   1 -12  466.38   38.06
   2  -1  12    2.24    2.55
  -2   1 -12   -1.71    2.55
   3  -1  12   14.56    5.52
  -3   1 -12    7.83    3.71
  -4   1 -12   26.24    8.04
   4  -1  12   18.87    7.35
   5  -1  12    2.43    1.07
  -5   1 -12   -2.88    3.47
   6  -1  12   61.62   12.87
   7  -1  12   78.15   14.56
   8  -1  12   66.68   13.70
   9  -1  12    0.86    1.88
  10  -1  12   26.60    8.71
  11  -1  12   31.38    9.61
  12  -1  12   26.41    9.83
  13  -1  12   -1.00    4.28
  14  -1  12   11.44    6.78
  15  -1  12   16.37    6.90
  16  -1  12   54.34   15.37
  17  -1  12    1.55    0.74
  18  -1  12   10.52    5.26
  19  -1  12   -4.02    4.26
  20  -1  12    5.71    4.59
  21  -1  12    0.31    5.88
  22   1 -11    2.33    2.64
  21   1 -11    2.14    4.31
 -21  -1  11   -1.57    4.28
 -20  -1  11    0.40    2.83
  20   1 -11   -5.97    4.76
 -19  -1  11    0.95    6.14
  19   1 -11   -2.24    3.50
 -18  -1  11   11.89    8.80
  18   1 -11   -5.80    4.76
 -17  -1  11    8.16    6.57
  17   1 -11    5.09    4.40
  16   1 -11    3.09    2.09
 -16  -1  11   -0.81    2.97
 -15  -1  11   38.83   12.99
  15   1 -11   25.15    8.28
  15   1 -11   30.69    8.78
  14   1 -11   14.82    6.45
  14   1 -11   14.82    5.66
 -14  -1  11   12.66    5.69
  14   1 -11   15.65    7.07
 -13  -1  11    0.52    2.12
  13   1 -11   -1.43    1.02
  13   1 -11    3.85    3.93
  13   1 -11    0.43    0.90
 -12  -1  11   97.47   18.15
  12   1 -11   77.98   14.11
  12   1 -11   88.31   14.37
  12   1 -11   88.31   14.89
  11   1 -11   76.32   13.58
  11   1 -11   71.27   13.04
 -11  -1  11   78.13   16.01
  11   1 -11   81.84   13.54
 -10  -1  11   25.88    8.66
  10   1 -11   29.31    7.97
  10   1 -11   23.60    7.49
  10   1 -11   26.38    8.23
   9   1 -11   -0.02    1.31
   9   1 -11    2.24    1.83
   9   1 -11    1.36    1.24
  -9  -1  11    2.40    4.69
   8   1 -11  154.02   18.84
   8   1 -11  159.73   18.82
   8   1 -11  144.31   18.60
  -8  -1  11  143.55   19.44
   7   1 -11    8.21    4.26
   7   1 -11   12.54    5.11
  -7  -1  11   13.25    5.21
   7   1 -11   46.51    9.92
   6   1 -11   10.94    4.07
   6   1 -11   15.77    5.88
  -6  -1  11   23.93    7.59
   6   1 -11   16.87    5.78
   5   1 -11   67.49   11.21
   5   1 -11   66.56   12.09
   5   1 -11   63.73   11.06
   4   1 -11  391.11   29.62
   4   1 -11  398.31   32.52
   4   1 -11  368.81   29.05
   3   1 -11    0.14    0.95
   3   1 -11    0.86    2.36
  -2  -1  11    3.57    1.45
   2   1 -11   13.04    4.71
   2   1 -11    7.57    4.31
  -2  -1  11    5.80    2.26
  -2  -1  11    7.33    2.00
  -1  -1  11  335.87   28.86
  -1  -1  11  300.66   18.89
   1   1 -11  330.80   28.79
   0   1 -11  154.11   19.10
   0  -1  11  188.70   21.10
   1  -1  11   24.62    7.57
  -1   1 -11   14.20    5.19
  -2   1 -11   -0.43    3.95
   2  -1  11   -1.12    3.28
   3  -1  11   53.96   11.06
  -3   1 -11   53.60   10.90
  -4   1 -11   28.33    7.68
   4  -1  11   20.10    6.52
   5  -1  11    0.67    0.95
   5  -1  11    2.02    4.12
   6  -1  11    4.28    2.81
   7  -1  11   79.13   14.23
   8  -1  11   21.67    7.78
   9  -1  11  158.96   21.05
  10  -1  11   15.04    6.47
  11  -1  11  274.06   29.67
  12  -1  11    0.29    2.14
  13  -1  11   36.09   11.47
  14  -1  11   30.90   11.35
  15  -1  11    3.24    5.04
  16  -1  11  123.26   22.17
  17  -1  11   15.23    7.54
  18  -1  11   42.85   13.66
  19  -1  11   -4.12    4.21
  20  -1  11   33.59   12.82
  21  -1  11   22.20   11.44
  23   1 -10    1.40    3.69
  22   1 -10    0.83    3.45
 -21  -1  10    1.28    3.64
  21   1 -10   -0.19    1.83
 -20  -1  10   18.91   12.28
  20   1 -10    2.26    4.09
  19   1 -10   14.77    7.78
 -19  -1  10   14.18    9.71
 -18  -1  10   15.53    9.75
  18   1 -10   11.51    7.21
  17   1 -10    8.26    4.73
 -17  -1  10   10.02    7.49
  16   1 -10    2.40    3.66
 -16  -1  10   -1.36    3.90
  15   1 -10   18.48    6.35
 -15  -1  10   33.12   11.51
 -14  -1  10    2.78    3.69
  14   1 -10    5.35    3.00
  14   1 -10    0.90    3.31
  13   1 -10   65.95   11.68
 -13  -1  10   87.52   17.32
  13   1 -10   71.20   13.75
 -12  -1  10   72.18   15.87
  12   1 -10   58.93   11.37
  12   1 -10   60.35   12.20
 -11  -1  10   53.19   12.42
  11   1 -10   56.03   10.35
  11   1 -10   48.67   10.73
  11   1 -10   50.22   10.92
  10   1 -10   13.32    5.35
  10   1 -10   11.30    4.45
 -10  -1  10   13.25    6.80
  10   1 -10   12.42    4.50
   9   1 -10   23.86    6.97
  -9  -1  10   13.61    6.14
   9   1 -10   24.91    7.40
   9   1 -10   17.44    6.02
   8   1 -10   19.03    6.00
   8   1 -10   22.55    6.78
  -8  -1  10   24.79    7.92
   8   1 -10   12.01    4.50
   7   1 -10  339.15   28.05
   7   1 -10  328.23   28.21
  -7  -1  10  379.81   31.14
   7   1 -10  314.36   26.72
   6   1 -10  401.10   32.09
   6   1 -10  425.12   31.47
  -6  -1  10  490.14   35.11
   6   1 -10  426.20   32.12
   5   1 -10   32.07    7.97
   5   1 -10   22.89    6.21
   5   1 -10   26.22    6.80
   4   1 -10  280.43   23.84
   4   1 -10  316.33   24.91
   4   1 -10  302.30   26.41
   3   1 -10  270.85   24.72
   3   1 -10  259.38   22.53
   2   1 -10  637.59   39.32
  -2  -1  10  420.13   23.24
  -2  -1  10  582.76   24.57
   2   1 -10  609.47   36.59
  -1  -1  10  227.95   16.08
   1   1 -10  361.37   28.02
  -1  -1  10  360.84   28.07
   0   1 -10  128.51   16.39
   0  -1  10  149.85   17.82
   1  -1  10  467.66   34.14
  -1   1 -10  400.12   31.93
   2  -1  10  469.16   34.26
  -2   1 -10  413.35   32.35
   3  -1  10 1651.04   79.43
  -3   1 -10 1487.34   77.48
  -4   1 -10  485.98   35.99
   4  -1  10  520.02   36.90
   5  -1  10   45.15    5.69
   5  -1  10  104.82   14.65
   6  -1  10    4.16    4.83
   7  -1  10   -0.95    1.97
   8  -1  10    5.76    1.90
   9  -1  10  205.78   23.48
  10  -1  10   11.89    5.38
  11  -1  10   11.06    5.31
  12  -1  10    5.23    5.80
  13  -1  10    0.50    2.57
  14  -1  10   25.10    9.35
  15  -1  10   76.53   16.99
  16  -1  10   86.62   18.41
  17  -1  10   18.53    7.54
  18  -1  10    2.97    3.50
  19  -1  10   -0.26    4.00
  20  -1  10   -0.05    0.45
  21  -1  10    2.50    4.88
  22  -1  10    3.21    1.52
  24   1  -9    3.16    4.19
  23   1  -9   -0.52    1.19
  22   1  -9   -1.02    3.59
  21   1  -9    7.23    5.16
 -21  -1   9   16.11   10.66
 -20  -1   9   -5.97    5.76
  20   1  -9    2.43    2.38
  19   1  -9   53.81   13.89
 -19  -1   9   55.14   17.46
  18   1  -9    5.95    4.52
 -18  -1   9    2.31    2.69
 -17  -1   9    2.47    5.09
  17   1  -9   -1.67    3.71
  16   1  -9    1.33    3.28
 -16  -1   9    6.71    6.64
  15   1  -9  148.19   21.03
 -15  -1   9  156.16   25.26
 -14  -1   9   -1.67    2.26
  14   1  -9   -1.40    2.05
  14   1  -9   -2.09    0.45
  13   1  -9   11.18    4.62
  13   1  -9    5.42    1.67
 -13  -1   9   10.40    5.73
  12   1  -9   48.79    9.49
  12   1  -9   58.88   11.73
 -12  -1   9   58.59   13.80
 -11  -1   9  119.78   18.65
  11   1  -9  105.56   15.70
  11   1  -9  110.19   14.61
  10   1  -9   -0.02    0.45
 -10  -1   9    0.74    1.71
  10   1  -9    2.07    2.78
   9   1  -9  177.42   19.63
  -9  -1   9  212.35   23.77
   9   1  -9  211.82   21.15
   9   1  -9  186.01   19.56
   8   1  -9    9.56    4.16
   8   1  -9    5.57    1.47
   8   1  -9   15.44    5.19
   8   1  -9   14.46    5.45
  -8  -1   9   12.16    4.73
  -7  -1   9   62.73   11.51
   7   1  -9   53.46    9.92
   7   1  -9   53.79    9.87
   7   1  -9   60.38   10.37
  -6  -1   9    9.63    4.45
   6   1  -9    6.19    3.71
   6   1  -9    5.28    3.45
   6   1  -9    6.76    2.88
   5   1  -9   16.65    5.78
   5   1  -9   18.60    5.85
  -5  -1   9   12.11    4.71
   5   1  -9   13.08    4.45
   4   1  -9   38.37    8.26
   4   1  -9   42.61    8.04
   4   1  -9   48.75    8.61
   3   1  -9  102.70   13.70
   3   1  -9   96.59   11.99
   3   1  -9   90.21   11.94
   2   1  -9  179.64   18.56
  -2  -1   9  178.16    9.90
  -2  -1   9  150.40    9.61
   2   1  -9  178.92   17.22
  -1  -1   9  501.23   32.50
  -1  -1   9  353.59   20.67
   1   1  -9  420.11   29.10
   1   1  -9  460.38   31.78
   0   1  -9  339.34   27.48
   0  -1   9  375.12   28.43
  -1   1  -9  426.72   31.81
   1  -1   9  484.15   33.66
  -2   1  -9  186.39   19.22
   2  -1   9  189.82   19.94
   3  -1   9  792.82   46.25
  -3   1  -9  732.13   45.08
   4  -1   9   81.10   12.54
   4  -1   9   37.35    4.40
   5  -1   9   68.90    6.92
   5  -1   9  122.71   15.37
   6  -1   9   35.11    8.45
   7  -1   9  209.28   22.22
   8  -1   9  118.00   16.49
   9  -1   9    0.12    2.07
  10  -1   9    0.02    1.57
  11  -1   9   26.07    8.49
  12  -1   9   24.10    8.09
  13  -1   9   59.09   13.58
  14  -1   9   -1.45    1.64
  15  -1   9   -0.19    2.33
  16  -1   9    0.12    2.88
  17  -1   9   19.79    9.40
  18  -1   9    3.52    6.64
  19  -1   9    8.18    5.02
  20  -1   9    0.45    4.40
  21  -1   9   -2.97    4.26
  22  -1   9   -0.10    1.76
  24   1  -8    8.33    6.90
  23   1  -8    1.09    3.12
  22   1  -8   -0.83    2.57
  21   1  -8   44.80   13.04
  20   1  -8   28.24    9.42
 -20  -1   8   21.93   10.66
 -19  -1   8   -2.26    2.81
  19   1  -8    0.62    1.14
 -18  -1   8    0.29    5.16
  18   1  -8    2.36    2.14
  17   1  -8    2.00    3.16
 -17  -1   8    2.66    2.45
 -16  -1   8   24.46    9.59
  16   1  -8   28.67    8.45
 -15  -1   8  217.49   29.74
  15   1  -8  223.60   25.60
  14   1  -8   84.53   11.82
  14   1  -8   92.71   15.49
 -14  -1   8  118.74   20.82
  13   1  -8  187.25   22.08
  13   1  -8  186.92   18.51
 -13  -1   8  243.61   28.74
 -12  -1   8  218.32   26.19
  12   1  -8  197.91   21.79
  12   1  -8  169.43   17.84
 -11  -1   8  270.13   28.24
  11   1  -8  250.96   24.34
  11   1  -8  227.69   20.96
 -10  -1   8   11.28    5.57
  10   1  -8    8.06    3.40
  10   1  -8   12.82    5.19
   9   1  -8  108.62   13.63
  -9  -1   8  114.91   16.51
   9   1  -8  106.06   14.37
   8   1  -8  127.09   15.04
  -8  -1   8  141.55   17.25
   8   1  -8   71.46    6.90
   8   1  -8  116.26   13.87
   7   1  -8   80.53    6.19
   7   1  -8  106.63   13.39
   7   1  -8  104.20   13.44
  -7  -1   8  130.94   16.08
   7   1  -8  104.56   13.04
  -6  -1   8    4.35    3.07
   6   1  -8    2.76    2.00
   6   1  -8    7.87    3.40
   6   1  -8    2.26    1.26
   5   1  -8  512.74   32.76
   5   1  -8  472.94   32.76
  -5  -1   8  556.73   34.42
   5   1  -8  496.92   32.12
   4   1  -8    0.88    0.79
   4   1  -8    3.78    2.71
  -4  -1   8   -1.05    1.97
   4   1  -8   -1.14    1.78
   3   1  -8   64.09   10.28
   3   1  -8   58.29    9.14
   3   1  -8   68.42    9.63
  -2  -1   8   47.70    3.78
  -2  -1   8   37.78    3.45
   2   1  -8   40.11    7.92
   2   1  -8   43.01    7.40
  -1  -1   8  687.10   32.88
   1   1  -8  835.41   42.82
   1   1  -8  860.88   45.15
   0  -1   8   84.12    8.68
   0  -1   8  111.84   13.73
   0   1  -8  116.40   14.04
  -1   1  -8   24.27    6.26
   1  -1   8   22.81    6.35
  -2   1  -8   -0.45    0.24
   2  -1   8    2.85    1.64
  -3   1  -8   54.15    9.59
   3  -1   8   61.12   10.30
   4  -1   8   25.19    6.42
   4  -1   8   14.37    2.55
   5  -1   8  128.11   15.06
   5  -1   8   75.51    7.30
   6  -1   8  168.08   18.41
   7  -1   8   37.97    9.16
   8  -1   8   57.40   10.97
   9  -1   8   27.43    7.99
  10  -1   8  158.49   19.75
  11  -1   8  163.84   21.10
  12  -1   8    0.69    2.64
  13  -1   8    2.97    3.05
  14  -1   8   31.09    9.54
  15  -1   8   10.97    5.09
  16  -1   8  178.47   25.36
  17  -1   8   56.67   13.99
  18  -1   8    5.76    4.95
  19  -1   8   17.30    8.37
  20  -1   8   27.31   11.23
  21  -1   8    4.07    3.52
  22  -1   8    1.81    5.14
  23  -1   8    3.26    5.52
  24   1  -7    3.64    4.40
  23   1  -7    9.97    5.42
  22   1  -7   14.27    7.78
  21   1  -7    3.74    6.42
  20   1  -7    6.59    4.31
  19   1  -7   21.51    9.21
 -19  -1   7    8.56    7.14
  18   1  -7    3.33    2.64
 -18  -1   7   -0.50    1.76
  17   1  -7   63.66   13.63
 -17  -1   7   74.44   18.18
 -16  -1   7   36.11   12.09
  16   1  -7   28.50    8.45
 -15  -1   7  132.32   22.70
  15   1  -7  142.03   19.65
  14   1  -7  291.57   28.67
 -14  -1   7  340.43   35.80
 -13  -1   7  307.72   31.93
  13   1  -7  270.06   26.31
  13   1  -7  242.49   20.34
 -12  -1   7   77.91   15.56
  12   1  -7   66.66   11.73
  12   1  -7   65.35    9.71
 -11  -1   7  662.14   46.49
  11   1  -7  584.23   39.85
  11   1  -7  566.37   35.30
  10   1  -7  159.96   18.01
 -10  -1   7  183.54   21.43
  10   1  -7  158.63   16.01
  -9  -1   7    6.73    5.35
   9   1  -7    8.42    3.64
   9   1  -7    5.80    3.00
  -8  -1   7  302.39   26.12
   8   1  -7  278.17   22.01
   8   1  -7  251.98   22.29
   7   1  -7 1163.13   54.43
   7   1  -7 1050.42   51.55
   7   1  -7  851.15   39.63
  -7  -1   7 1216.35   58.05
  -6  -1   7   84.98   11.89
   6   1  -7   88.12   11.11
   6   1  -7   83.95   11.21
   6   1  -7   84.00   10.63
   5   1  -7  158.80   15.87
  -5  -1   7  186.20   17.37
   5   1  -7  175.31   15.80
   5   1  -7  152.56   15.70
   4   1  -7   87.24   10.80
   4   1  -7   82.03   11.13
   4   1  -7   79.05   10.37
  -4  -1   7   95.68   11.23
  -3  -1   7    8.73    3.28
   3   1  -7    9.87    3.33
   3   1  -7   13.25    4.14
   3   1  -7   14.08    4.42
   2   1  -7  256.81   19.58
   2   1  -7  266.16   21.32
   2   1  -7  259.69   18.79
   1   1  -7 1073.97   52.41
   1   1  -7 1046.23   50.27
  -1  -1   7  968.65   41.18
   0  -1   7   12.39    2.85
   0   1  -7   20.91    5.54
   0  -1   7   14.49    5.31
  -1   1  -7    1.76    0.76
   1  -1   7    0.93    1.71
   2  -1   7  285.84   22.91
  -2   1  -7  294.16   22.72
   3  -1   7   35.02    7.45
   4  -1   7   41.09    7.99
   4  -1   7   34.16    3.93
   5  -1   7   24.43    6.47
   5  -1   7   13.13    2.95
   6  -1   7  481.84   33.12
   7  -1   7   32.21    7.71
   8  -1   7    4.83    2.55
   9  -1   7   25.05    7.40
  10  -1   7   50.72   10.99
  11  -1   7  116.21   17.37
  12  -1   7   40.25   10.56
  13  -1   7   13.66    6.66
  14  -1   7   21.29    6.97
  15  -1   7   72.34   15.15
  16  -1   7   11.89    6.09
  17  -1   7   13.27    7.09
  18  -1   7    0.88    2.66
  19  -1   7   -0.31    1.45
  20  -1   7   -0.21    1.71
  21  -1   7   -4.52    1.74
  22  -1   7   16.94    8.75
  23  -1   7    5.42    5.47
  24   1  -6    0.79    0.76
  23   1  -6    2.93    3.45
  22   1  -6    3.31    2.74
  21   1  -6    0.59    2.31
  20   1  -6   15.13    7.64
 -19  -1   6   77.08   19.36
  19   1  -6   83.95   16.58
  18   1  -6   24.41    8.75
 -18  -1   6   27.48   10.75
  17   1  -6   -3.50    2.66
 -17  -1   6    6.19    2.16
  16   1  -6   23.89    8.28
 -16  -1   6   39.47   12.73
 -15  -1   6   64.68   15.42
  15   1  -6   69.82   13.18
 -14  -1   6    5.90    6.00
  14   1  -6   10.59    4.21
  13   1  -6  246.65   25.00
 -13  -1   6  301.82   31.78
  12   1  -6  557.02   33.28
 -12  -1   6  702.35   48.72
  12   1  -6  628.60   41.54
  11   1  -6   32.16    7.80
  11   1  -6   34.14    6.49
 -11  -1   6   36.61    9.59
  10   1  -6   30.40    7.18
 -10  -1   6   33.26    8.85
  10   1  -6   32.45    6.35
   9   1  -6    2.76    1.71
   9   1  -6    1.47    2.74
  -9  -1   6    3.69    4.14
   8   1  -6    0.71    1.26
  -8  -1   6   -0.98    2.38
   8   1  -6    0.05    1.67
   7   1  -6    0.62    0.64
  -7  -1   6    2.24    1.00
   7   1  -6    0.40    1.43
   7   1  -6    3.00    2.74
  -6  -1   6  144.07   15.04
   6   1  -6  123.90   12.61
   6   1  -6  124.04   13.23
   6   1  -6   77.82    6.33
  -5  -1   6  393.65   26.26
   5   1  -6  378.07   25.26
   5   1  -6  376.33   25.60
   4   1  -6   -3.52    2.36
   4   1  -6    2.83    1.90
   4   1  -6   -1.97    1.95
  -4  -1   6   -0.24    1.40
  -3  -1   6   51.84    7.33
   3   1  -6   54.17    8.28
   3   1  -6   60.35    7.87
   3   1  -6   47.48    7.49
   2   1  -6   30.74    5.83
  -2  -1   6   27.95    4.78
   2   1  -6   30.83    5.54
   2   1  -6   27.07    5.73
  -1  -1   6   35.64    4.52
  -1  -1   6   28.55    3.19
   1   1  -6   36.30    6.14
   1   1  -6   33.52    6.28
   0  -1   6 2499.29   97.56
   0  -1   6 2111.23   87.83
   0   1  -6 2487.30   97.23
   0   1  -6 2202.35   94.56
   1  -1   6   38.71    7.61
  -1   1  -6   39.94    7.16
   2  -1   6  726.59   40.51
  -3   1  -6 1047.44   49.53
   3  -1   6 1145.05   54.36
   4  -1   6  186.13   17.37
  -4   1  -6  184.37   14.11
  -5   1  -6   18.46    3.78
   5  -1   6   14.99    4.73
   6  -1   6   -1.12    2.43
  -6   1  -6    0.59    1.14
  -7   1  -6    4.59    1.78
   7  -1   6   11.09    4.59
   8  -1   6  248.60   21.65
  -8   1  -6  149.66   11.25
   9  -1   6   54.43   10.16
  -9   1  -6   26.00    3.88
  10  -1   6    4.00    3.07
 -10   1  -6    2.69    0.98
  11  -1   6    4.73    4.31
 -11   1  -6    2.24    1.07
 -12   1  -6   25.34    2.93
  12  -1   6   70.08   12.82
  13  -1   6  206.16   23.91
  14  -1   6    0.67    2.19
  15  -1   6   54.00   12.78
  16  -1   6   10.94    6.35
  17  -1   6    4.83    2.85
  18  -1   6   18.79    7.68
  19  -1   6   23.86    9.18
  20  -1   6   29.24   10.59
  21  -1   6   -0.48    3.59
  22  -1   6    6.26    6.26
  23  -1   6    4.66    4.28
  23  -1   6    4.66    3.62
  24  -1   6   28.14   12.80
  24   1  -5    1.05    2.24
  23   1  -5    0.67    2.47
  22   1  -5    6.54    4.83
  21   1  -5   -0.86    4.16
  20   1  -5   11.75    6.85
  19   1  -5    6.57    3.85
  18   1  -5   70.89   14.96
 -18  -1   5   69.44   17.22
 -17  -1   5   12.16    8.04
  17   1  -5    3.59    3.71
  16   1  -5   71.56   14.30
 -16  -1   5   78.03   17.15
 -15  -1   5   16.89    8.04
  15   1  -5    7.59    3.85
 -14  -1   5  137.01   21.22
  14   1  -5  102.96   15.77
  13   1  -5   33.09    8.26
 -13  -1   5   37.42   10.28
  12   1  -5  175.76   19.77
 -12  -1   5  211.78   24.48
  11   1  -5  232.12   22.10
 -11  -1   5  263.85   26.83
  11   1  -5  226.36   17.01
  10   1  -5   19.13    4.33
 -10  -1   5   25.91    7.90
  10   1  -5   19.51    6.38
  -9  -1   5   18.06    6.23
   9   1  -5    8.68    2.52
   9   1  -5   13.82    3.71
  -8  -1   5  303.92   24.91
   8   1  -5  263.83   19.13
   8   1  -5  267.83   21.82
   7   1  -5  301.89   20.70
   7   1  -5  294.19   22.62
  -7  -1   5  326.97   25.24
   6   1  -5   72.39    8.80
  -6  -1   5   76.58   10.71
   6   1  -5   50.55    5.50
   6   1  -5   71.51    9.68
  -5  -1   5    0.24    2.64
   5   1  -5    0.14    0.50
   5   1  -5    0.38    0.40
   5   1  -5    0.29    1.69
  -4  -1   5   87.59   10.32
   4   1  -5   93.59   10.47
   4   1  -5   98.89   10.66
   3   1  -5  512.01   29.02
  -3  -1   5  490.95   27.17
   3   1  -5  495.31   27.00
   3   1  -5  519.62   29.29
   2   1  -5  466.40   27.17
  -2  -1   5  444.13   23.69
   2   1  -5  482.86   25.53
   2   1  -5  451.70   26.48
  -1  -1   5  362.13   17.58
  -1  -1   5  311.27   14.94
   1   1  -5  341.98   19.36
   1   1  -5  369.74   22.84
   1   1  -5  322.42   20.79
   0  -1   5    0.76    0.93
   0   1  -5    1.62    0.74
   0  -1   5    2.31    0.76
   0   1  -5    1.31    1.97
  -1   1  -5  221.20   15.49
   1  -1   5  214.94   17.06
   1  -1   5  176.78   13.16
   2  -1   5    3.95    2.09
  -2   1  -5    4.97    2.88
  -3   1  -5  519.17   26.67
   3  -1   5  479.58   29.93
   4  -1   5  220.46   17.77
  -4   1  -5  211.87   14.56
  -5   1  -5  131.65   10.78
   5  -1   5  155.75   15.27
  -6   1  -5  948.55   43.32
   6  -1   5 1060.91   52.10
   7  -1   5 1032.48   52.46
  -7   1  -5  958.90   42.89
   8  -1   5   -0.05    2.09
   9  -1   5   18.46    5.85
  10  -1   5   74.41   12.63
  11  -1   5  107.22   15.80
  12  -1   5    6.59    6.14
  13  -1   5   36.40    9.59
  14  -1   5   54.50   11.61
  15  -1   5   15.11    6.54
  16  -1   5   91.09   16.82
  17  -1   5    0.62    4.23
  18  -1   5   55.76   13.85
  19  -1   5   38.90   11.92
  20  -1   5   28.41   10.37
  21  -1   5    1.07    2.00
  22  -1   5    5.69    4.71
  22  -1   5    5.66    6.95
  23  -1   5   11.21    7.78
  23  -1   5   11.80    9.09
  24  -1   5    1.62    4.59
  24  -1   5   -3.47    2.24
  24   1  -4   12.89    7.83
  23   1  -4    0.17    1.12
  22   1  -4   -0.45    2.55
  21   1  -4   21.05    8.61
  20   1  -4    9.52    5.26
  19   1  -4    5.92    4.16
  18   1  -4    3.74    5.35
  17   1  -4   33.52    9.80
 -16  -1   4   10.56    5.64
  16   1  -4    5.21    3.35
 -15  -1   4   37.73   10.21
  15   1  -4   37.52    9.61
 -14  -1   4   28.00    9.09
  14   1  -4   19.67    7.14
  13   1  -4    4.35    3.07
 -13  -1   4    2.95    2.93
  12   1  -4  301.94   26.48
 -12  -1   4  314.31   30.78
 -11  -1   4    5.26    4.76
  11   1  -4   -1.47    3.00
 -10  -1   4    3.71    4.31
  10   1  -4    0.29    1.67
   9   1  -4   62.83    7.37
  -9  -1   4   61.64   10.92
   9   1  -4   62.33    9.85
  -8  -1   4  503.77   33.64
   8   1  -4  445.58   29.81
   8   1  -4  463.62   25.57
   7   1  -4  692.59   34.54
  -7  -1   4  720.33   41.56
   7   1  -4  710.60   39.04
  -6  -1   4  246.65   19.94
   6   1  -4  249.08   19.08
   6   1  -4  245.54   16.82
   5   1  -4  220.75   13.39
  -5  -1   4  264.97   19.34
   5   1  -4  264.04   17.22
   5   1  -4  267.61   18.91
  -4  -1   4  655.70   33.54
   4   1  -4  586.16   25.65
   4   1  -4  674.78   32.52
   4   1  -4  645.13   33.40
   3   1  -4   43.20    6.23
   3   1  -4   43.08    6.33
  -3  -1   4   41.82    5.78
   2   1  -4 2246.67   92.85
   2   1  -4 2350.63   93.11
   2   1  -4 2323.84   90.40
  -2  -1   4 2269.22   89.66
   1   1  -4   -1.00    0.29
  -1  -1   4   -0.10    0.64
   1   1  -4    1.52    0.79
   1   1  -4    0.26    0.36
   1   1  -4    0.86    0.64
  -1  -1   4    0.95    1.09
   0   1  -4  742.46   37.92
   0  -1   4  800.79   34.07
   0   1  -4  899.78   39.09
   0   1  -4  834.76   33.83
   0  -1   4  769.65   36.23
   1  -1   4   94.64   10.04
   1  -1   4   79.72    7.68
  -1   1  -4   98.92    9.14
  -1   1  -4  104.18    8.11
  -2   1  -4  358.77   20.20
   2  -1   4  361.99   22.96
  -2   1  -4  335.06   19.63
  -3   1  -4 4736.42  186.20
  -3   1  -4 4911.87  184.23
   3  -1   4 5108.90  188.49
   4  -1   4 2218.60   91.66
  -4   1  -4 2315.99   92.07
  -4   1  -4 2140.37   83.53
   5  -1   4  356.54   23.27
  -5   1  -4  298.28   17.56
  -5   1  -4  342.12   23.55
   6  -1   4    4.95    3.05
  -6   1  -4    5.66    2.07
   7  -1   4    2.90    1.07
  -7   1  -4    0.55    0.95
  -8   1  -4   -1.38    2.38
   8  -1   4    6.71    3.16
  -9   1  -4   19.25    5.52
   9  -1   4   27.98    6.83
  10  -1   4  488.95   35.45
 -10   1  -4  524.73   33.33
  11  -1   4  489.95   35.88
 -11   1  -4  422.48   31.21
 -12   1  -4  130.77   16.34
  12  -1   4  128.94   17.60
  13  -1   4    9.94    5.11
 -13   1  -4    8.85    4.50
  14  -1   4    6.23    4.81
  15  -1   4   12.20    5.50
  16  -1   4  119.04   18.72
  17  -1   4   98.89   17.82
  18  -1   4   27.38    9.85
  19  -1   4    0.36    1.83
  20  -1   4    0.74    1.76
  21  -1   4    1.67    2.36
  21  -1   4    4.90    1.07
  22  -1   4    6.71    4.02
  22  -1   4    3.69    4.95
  23  -1   4   17.51   10.35
  23  -1   4    9.78    5.66
  24  -1   4    7.64    5.92
  25   1  -3   -2.97    5.50
  24   1  -3    2.66    4.50
  23   1  -3   17.70    8.75
  22   1  -3    1.31    2.76
  21   1  -3   11.44    8.73
  20   1  -3   19.51    8.47
  19   1  -3    2.47    4.09
  18   1  -3   14.11    6.09
  17   1  -3   19.01    6.78
  16   1  -3    6.30    4.02
  15   1  -3   32.40    8.52
 -15  -1   3   45.22   12.25
  14   1  -3  129.96   17.68
 -14  -1   3  134.86   20.17
  13   1  -3   -3.16    0.57
 -13  -1   3   -0.50    2.36
 -12  -1   3   17.22    6.85
  12   1  -3   22.55    6.80
 -11  -1   3  314.15   28.33
  11   1  -3  302.30   25.81
  10   1  -3  288.55   24.34
 -10  -1   3  315.29   27.55
   9   1  -3   85.00   11.51
  -9  -1   3   82.96   12.80
   8   1  -3  519.00   32.47
  -8  -1   3  553.28   35.49
  -7  -1   3 1136.35   57.02
   7   1  -3 1107.51   54.22
   6   1  -3   70.61    9.25
  -6  -1   3   79.72   10.21
   5   1  -3  501.63   28.55
  -5  -1   3  498.35   29.19
  -4  -1   3   76.01    8.90
   4   1  -3   70.92    8.42
   3   1  -3  389.30   22.34
  -3  -1   3  378.31   21.53
   2   1  -3  224.70   15.06
   2   1  -3  237.73   15.87
  -2  -1   3  232.02   13.63
   2   1  -3  196.15   13.16
   1   1  -3    4.97    1.78
   1   1  -3    2.69    0.86
   1   1  -3    1.38    0.98
   1   1  -3   -0.40    1.17
  -1  -1   3    2.00    1.05
   1   1  -3    2.93    1.09
   0   1  -3 1226.18   47.34
   0   1  -3 1493.74   54.60
   0   1  -3 1263.00   52.98
   0  -1   3 1334.85   49.89
   0   1  -3 1468.95   49.70
   1  -1   3 4417.14  159.18
  -1   1  -3 5040.76  156.47
  -1   1  -3 4845.33  158.77
   2  -1   3  917.15   41.89
  -2   1  -3  843.35   39.09
   3  -1   3 9999.00  344.91
  -3   1  -3 8769.30  343.07
  -4   1  -3  133.60    9.35
   4  -1   3  124.99   11.59
  -4   1  -3  120.31   11.89
  -5   1  -3 1559.95   67.97
  -5   1  -3 1459.32   61.81
   5  -1   3 1516.13   66.66
  -6   1  -3   15.63    3.52
   6  -1   3   18.51    5.19
  -6   1  -3   25.15    5.78
  -7   1  -3 1752.24   85.22
  -7   1  -3 2071.36   81.65
   7  -1   3 1854.11   84.05
  -8   1  -3  166.58   15.63
   8  -1   3  191.63   17.96
  -9   1  -3    7.64    3.26
   9  -1   3    7.80    3.81
  10  -1   3  228.64   21.58
 -10   1  -3  180.16   18.39
 -11   1  -3  135.41   16.11
  11  -1   3  141.67   17.18
  12  -1   3   -0.29    2.88
 -12   1  -3    1.36    0.55
  13  -1   3   31.45    9.14
 -13   1  -3   26.53    7.28
  14  -1   3   42.54    9.99
 -14   1  -3   45.75   10.75
 -15   1  -3  173.50   22.89
  15  -1   3  185.97   23.27
 -16   1  -3    1.31    1.12
  16  -1   3    1.76    4.76
  17  -1   3   19.46    8.06
  18  -1   3    5.66    4.69
  19  -1   3   14.63    7.49
  20  -1   3   48.77   13.27
  20  -1   3   52.67   14.01
  21  -1   3    4.59    3.85
  21  -1   3   13.16    8.47
  22  -1   3    1.83    4.42
  22  -1   3   -2.76    3.50
  23  -1   3   15.61    9.30
  24  -1   3    3.16    4.28
  25  -1   3    3.38    3.21
  25   1  -2   11.89    7.54
  24   1  -2   33.78   12.23
  23   1  -2    4.83    5.78
  22   1  -2   15.87    7.73
  21   1  -2    3.14    2.83
  20   1  -2    7.73    7.07
  19   1  -2   17.13    8.28
  18   1  -2  251.41   29.40
  17   1  -2   14.49    6.64
  16   1  -2   16.96    6.99
  15   1  -2   46.84   10.87
  14   1  -2    7.85    4.69
 -13  -1   2  560.80   42.54
  13   1  -2  527.33   38.83
  12   1  -2   56.69   10.54
 -12  -1   2   57.17   11.42
 -11  -1   2   36.68    8.94
  11   1  -2   31.07    7.49
  10   1  -2    1.74    0.98
 -10  -1   2    1.64    2.36
  -9  -1   2   73.44   11.68
   9   1  -2   64.45    9.97
   8   1  -2  265.57   21.22
  -8  -1   2  290.28   23.34
  -7  -1   2 1485.82   59.62
   7   1  -2 1525.29   57.60
  -6  -1   2 1512.77   57.62
   6   1  -2 1446.00   55.38
  -5  -1   2 2018.78   71.63
   5   1  -2 1903.47   69.61
  -4  -1   2 1508.82   67.59
   4   1  -2 2087.42   73.34
   3   1  -2 1029.98   45.75
   3   1  -2  997.25   45.32
  -3  -1   2 1054.18   44.30
   2   1  -2    2.85    1.38
   2   1  -2    3.52    1.21
   2   1  -2    1.24    0.52
   2   1  -2    3.45    1.88
   1   1  -2  653.58   29.43
   1   1  -2  611.92   28.45
   1   1  -2  611.04   25.29
  -1  -1   2  534.01   25.22
   0  -1   2  503.35   23.79
   0  -1   2  417.20   20.41
   0   1  -2  519.62   22.67
   0   1  -2  537.84   20.63
   0  -1   2  350.23   17.94
   1  -1   2  466.04   23.93
  -1   1  -2  486.24   24.79
  -1   1  -2  557.59   24.27
   1  -1   2  547.05   26.05
  -2   1  -2 1844.21   77.89
   2  -1   2 2144.49   80.08
   3  -1   2 5602.85  214.16
  -3   1  -2 5746.32  214.99
   4  -1   2  225.65   15.56
  -4   1  -2  196.86   15.65
   5  -1   2 2877.41  115.43
  -5   1  -2 2918.45  117.95
  -6   1  -2   23.36    4.62
   6  -1   2   19.03    4.71
  -6   1  -2   26.10    5.97
  -7   1  -2  662.45   38.68
  -7   1  -2  674.44   36.26
   7  -1   2  656.27   37.18
   8  -1   2   59.14    9.06
  -8   1  -2   40.99    7.92
  -8   1  -2   40.63    8.49
   9  -1   2    8.42    3.90
  -9   1  -2    3.78    2.93
  -9   1  -2   11.70    4.64
  10  -1   2   87.83   12.58
 -10   1  -2   90.38   12.39
 -11   1  -2   57.50   10.68
  11  -1   2   53.03   10.06
  12  -1   2    1.95    2.95
 -12   1  -2    6.64    3.33
  13  -1   2    0.29    2.12
 -13   1  -2   -4.66    3.19
  14  -1   2   32.88    8.78
 -14   1  -2   33.69    9.47
 -15   1  -2  124.21   19.08
  15  -1   2  115.62   17.65
  16  -1   2    2.81    2.57
 -16   1  -2    6.71    5.45
 -17   1  -2   13.01    5.40
  17  -1   2    8.78    4.50
  18  -1   2   68.82   14.84
 -18   1  -2   77.01   16.61
  19  -1   2  138.96   21.93
  19  -1   2  115.93   20.39
  20  -1   2    1.64    2.24
  20  -1   2   10.37    6.88
  21  -1   2    9.73    7.16
  21  -1   2    4.85    3.38
  22  -1   2    9.04    6.33
  23  -1   2   -1.83    1.21
  24  -1   2    4.16    8.61
  25  -1   2   20.70   10.52
  24   1  -1    6.21    3.12
  23   1  -1    2.05    2.93
  22   1  -1   19.41    9.18
  21   1  -1  108.22   20.41
  20   1  -1   33.04   11.35
  19   1  -1   41.58   11.61
  18   1  -1   45.13   12.28
  17   1  -1   15.51    7.30
  16   1  -1    7.59    5.47
  15   1  -1  197.43   23.62
  14   1  -1    1.43    2.07
  13   1  -1   46.15   10.16
  12   1  -1   20.70    6.97
  11   1  -1  192.96   19.98
  10   1  -1  515.00   34.83
   9   1  -1   90.47   12.28
   8   1  -1   67.47    9.85
  -7  -1   1   76.72    5.52
   7   1  -1   70.61    9.63
  -6  -1   1   33.50    3.74
   6   1  -1   60.16    8.02
  -5  -1   1  473.20   23.34
   5   1  -1  758.94   32.40
   4   1  -1  173.33   12.37
   4   1  -1  174.55   13.13
   3   1  -1 1896.93   78.98
   3   1  -1 2065.17   79.03
   2   1  -1  317.48   16.06
   2   1  -1  345.79   18.65
   2   1  -1  319.74   17.72
   1   1  -1  308.25   15.75
  -1  -1   1  262.97   14.46
  -1  -1   1  265.64   15.84
   0  -1   1  651.89   32.40
   0  -1   1  744.31   32.95
   0   1  -1  868.02   33.21
   1  -1   1    5.47    1.81
  -1   1  -1    4.50    1.40
   1  -1   1    7.97    1.93
  -1   1  -1    4.73    1.21
   1  -1   1    6.78    1.95
   2  -1   1   95.40    8.28
  -2   1  -1  110.10    8.61
  -2   1  -1   68.90    7.49
  -3   1  -1  806.05   37.80
   3  -1   1  830.29   37.09
   4  -1   1  399.00   21.89
  -4   1  -1  402.69   23.60
  -5   1  -1  493.73   27.83
   5  -1   1  422.84   25.03
  -6   1  -1   76.32   10.16
   6  -1   1   79.46    9.68
  -7   1  -1 1874.36   79.89
   7  -1   1 1616.97   75.34
  -8   1  -1  527.04   32.78
  -8   1  -1  489.14   33.26
   8  -1   1  501.40   31.33
  -9   1  -1   39.44    8.85
  -9   1  -1   44.92    8.47
   9  -1   1   44.61    8.11
  10  -1   1    1.05    0.79
 -10   1  -1    7.11    3.05
 -10   1  -1    7.78    4.50
  11  -1   1  161.60   17.99
 -11   1  -1  173.36   19.41
 -11   1  -1  202.38   21.65
 -12   1  -1    7.23    4.35
  12  -1   1   13.70    5.14
  13  -1   1   20.51    6.73
 -13   1  -1   20.27    7.11
 -14   1  -1    9.23    5.11
  14  -1   1    8.40    3.33
 -15   1  -1   57.26   12.99
  15  -1   1   67.80   13.23
 -16   1  -1   -0.17    2.12
  16  -1   1    1.83    3.71
  17  -1   1   63.99   13.23
 -17   1  -1   71.51   16.08
  17  -1   1   89.55   16.34
  18  -1   1   12.16    6.28
  18  -1   1   -4.97    3.95
 -18   1  -1   -1.67    3.62
  19  -1   1   10.16    7.33
  19  -1   1   15.30    7.14
 -19   1  -1   13.25    7.57
 -20   1  -1    9.75    6.49
  20  -1   1   11.94    5.26
  21  -1   1    6.26    6.09
  22  -1   1    4.40    4.62
  23  -1   1    2.85    3.74
  24  -1   1    1.90    4.69
  25  -1   1   10.23    7.02
  24   1   0   -1.43    2.36
  23   1   0    6.85    3.14
  22   1   0   19.58    8.92
  21   1   0    8.97    5.95
  20   1   0   15.30    8.30
  19   1   0    8.78    5.88
  18   1   0  142.62   21.60
  17   1   0   63.30   13.61
  16   1   0   -1.88    3.93
  15   1   0  121.47   18.20
  14   1   0   26.67    7.78
  13   1   0   70.18   12.44
  12   1   0    0.86    1.64
  11   1   0  995.32   55.62
  10   1   0  899.54   50.53
   9   1   0  336.41   25.62
   8   1   0    2.38    2.21
   7   1   0  445.89   28.10
   6   1   0   25.98    5.38
   5   1   0   71.51    8.45
   5   1   0   66.06    6.80
   4   1   0   64.16    7.28
   4   1   0   57.02    6.21
   3   1   0  109.70    9.25
   3   1   0  101.87    8.49
  -2  -1   0  732.06   34.85
   2   1   0  815.37   34.38
  -1  -1   0  523.04   26.19
   1   1   0  604.76   25.57
   0   1   0   -0.88    0.62
   0  -1   0    1.28    0.90
  -1   1   0  627.01   26.10
   1  -1   0  602.64   29.29
  -2   1   0  785.42   32.85
  -2   1   0  749.98   33.92
   2  -1   0  735.51   32.07
  -3   1   0  106.34    9.25
   3  -1   0  109.53    8.09
  -3   1   0   76.10    7.76
   4  -1   0   51.48    6.16
  -4   1   0   59.88    7.18
   5  -1   0   70.80    7.87
  -5   1   0   76.75    9.16
  -6   1   0   21.96    4.78
   6  -1   0   24.27    4.81
  -7   1   0  532.30   32.54
   7  -1   0  486.95   29.10
   8  -1   0    4.16    2.90
  -8   1   0   -0.14    0.76
  -9   1   0  326.44   26.53
   9  -1   0  327.35   24.05
 -10   1   0  973.79   53.79
 -10   1   0  852.96   51.05
  10  -1   0  868.57   48.20
 -11   1   0 1045.54   59.02
  11  -1   0  990.16   55.03
 -11   1   0 1114.82   61.64
  12  -1   0    3.14    3.71
 -12   1   0    1.78    3.88
 -12   1   0    1.17    1.21
  13  -1   0   65.76   11.78
 -13   1   0   57.31   12.11
 -14   1   0   21.58    7.80
  14  -1   0   20.53    7.14
 -15   1   0  108.84   17.89
  15  -1   0  111.07   17.03
  16  -1   0   -1.57    2.78
  16  -1   0    3.24    4.66
 -16   1   0    0.24    3.59
  17  -1   0   60.45   12.94
  17  -1   0   53.48   12.56
 -17   1   0   60.24   14.73
  18  -1   0  143.55   21.70
  18  -1   0  166.20   23.00
 -18   1   0  150.78   24.46
  19  -1   0   10.35    5.23
 -19   1   0   14.18    8.28
 -20   1   0    5.02    3.14
  20  -1   0   12.92    7.49
 -21   1   0    1.12    2.83
  21  -1   0    0.14    2.09
  22  -1   0    5.23    4.23
  23  -1   0    7.26    6.66
  24  -1   0  -11.42    7.14
  25  -1   0   15.77    9.33
  24   1   1    8.56    5.14
  23   1   1    3.78    6.19
  22   1   1    0.93    5.07
  21   1   1    5.57    5.52
  20   1   1    6.35    3.00
  19   1   1   22.31    9.18
  18   1   1    0.33    4.12
  17   1   1   90.92   17.15
  16   1   1   10.42    5.88
  15   1   1   62.35   12.61
  14   1   1   12.56    4.33
  13   1   1   20.74    6.80
  12   1   1   14.04    6.21
  11   1   1  164.70   18.58
  10   1   1    8.66    4.31
   9   1   1   48.60    8.54
   8   1   1  459.29   29.93
   8   1   1  455.08   29.14
   7   1   1 1647.16   71.44
   7   1   1 1491.15   69.56
   6   1   1   73.37    7.16
   6   1   1   80.98    9.66
   6   1   1   74.32    9.16
   5   1   1  414.56   20.98
   5   1   1  426.67   24.96
   4   1   1  440.90   21.77
   4   1   1  437.02   24.27
   3   1   1  910.84   40.47
  -2  -1  -1   93.71    8.28
   2   1   1  120.69    8.45
  -2  -1  -1   88.57    7.71
   1   1   1    8.09    1.90
  -1  -1  -1    3.47    1.64
   1   1   1    9.42    2.33
   0   1   1  814.09   34.00
   0  -1  -1  625.74   33.42
   0   1   1  795.37   30.28
  -1   1   1  326.18   17.18
   1  -1  -1  232.07   16.53
   1  -1  -1  322.83   14.27
  -2   1   1  261.17   13.56
   2  -1  -1  308.58   13.75
  -2   1   1  312.62   17.10
   3  -1  -1 2101.22   76.58
  -3   1   1 1868.62   76.44
  -3   1   1 2015.72   80.22
   4  -1  -1  173.88   11.23
  -4   1   1  164.29   12.82
  -4   1   1  123.92   10.11
  -5   1   1  798.53   38.73
   5  -1  -1  726.42   35.14
   6  -1  -1   55.53    7.26
  -6   1   1   70.87    9.49
   7  -1  -1   78.79    9.37
  -7   1   1   85.95   10.92
   8  -1  -1   55.88    8.26
  -8   1   1   56.64    9.37
   9  -1  -1   76.27   10.40
  -9   1   1   79.15   11.97
  10  -1  -1  503.23   32.57
 -10   1   1  498.11   35.49
  11  -1  -1  168.31   18.01
 -11   1   1  188.63   21.05
 -11   1   1  209.23   21.91
 -12   1   1   13.47    5.23
 -12   1   1   17.72    6.38
  12  -1  -1   14.32    5.57
  13  -1  -1   45.99    9.44
 -13   1   1   60.74   12.51
  13  -1  -1   47.70    9.59
 -13   1   1   61.47   12.63
  14  -1  -1    0.76    0.64
  14  -1  -1    8.37    3.66
 -14   1   1    2.62    3.14
  15  -1  -1  194.01   22.41
 -15   1   1  195.79   24.84
  15  -1  -1  172.83   20.79
  16  -1  -1   -0.95    2.12
 -16   1   1    2.59    4.50
  16  -1  -1    2.21    3.00
 -17   1   1   14.20    7.11
  17  -1  -1   11.32    5.80
 -18   1   1   48.10   12.99
  18  -1  -1   46.87   11.21
 -19   1   1   52.72   14.51
  19  -1  -1   34.76   10.78
  20  -1  -1   45.75   13.01
 -20   1   1   35.16   13.13
  21  -1  -1  100.13   19.34
 -21   1   1   93.92   21.82
 -22   1   1   16.44    7.71
  22  -1  -1   20.60    9.16
  23  -1  -1    2.33    3.43
  24  -1  -1   -1.83    4.83
  25  -1  -1  -15.15    8.30
  24   1   2    3.78    4.19
  23   1   2    3.88    2.09
  22   1   2    6.33    6.19
  21   1   2    9.42    6.33
  20   1   2    8.61    6.92
  19   1   2  133.29   22.41
  18   1   2   75.46   16.03
  17   1   2   18.13    8.14
  16   1   2   -1.28    2.14
  15   1   2  129.65   19.22
  14   1   2   27.29    8.97
  13   1   2    1.55    2.64
  13   1   2   -4.02    3.35
  12   1   2    3.31    2.95
  12   1   2   13.56    5.31
  11   1   2   58.05   10.32
  11   1   2   68.37   11.28
  10   1   2   94.28   13.13
  10   1   2  105.10   13.80
   9   1   2    6.66    2.55
   8   1   2   46.60    8.06
   7   1   2  568.03   34.54
  -7  -1  -2  619.37   25.31
   6   1   2   21.13    3.21
   6   1   2   21.48    5.02
   5   1   2 2913.97  108.41
   5   1   2 2749.16  113.83
   4   1   2  197.74   14.44
   3   1   2 5203.63  193.77
  -2  -1  -2 1607.67   67.85
   2   1   2 1818.21   67.61
   1   1   2  529.49   26.57
   1   1   2  554.35   24.17
  -1  -1  -2  552.04   23.86
   0   1   2  591.27   28.95
   0   1   2  627.08   24.91
  -1   1   2  596.27   27.57
  -1   1   2  638.42   30.14
   1  -1  -2  650.34   27.67
   2  -1  -2    2.16    0.36
  -2   1   2    4.47    1.55
  -3   1   2 1026.44   43.87
  -3   1   2  911.58   38.75
   3  -1  -2 1002.22   38.83
  -4   1   2 2212.79   82.03
  -4   1   2 1767.23   76.82
   4  -1  -2 2030.47   76.65
  -5   1   2 1861.46   78.91
   5  -1  -2 1859.75   74.68
  -6   1   2 1534.61   67.61
   6  -1  -2 1465.15   63.50
  -7   1   2 1625.06   70.66
   7  -1  -2 1428.49   65.28
   8  -1  -2  261.12   19.75
  -8   1   2  303.94   23.55
   9  -1  -2   65.52    9.52
  -9   1   2   79.15   12.01
 -10   1   2    6.76    4.73
  10  -1  -2    5.02    2.95
  10  -1  -2    6.21    2.76
  11  -1  -2   25.53    6.42
  11  -1  -2   24.67    6.19
 -11   1   2   36.95    8.75
  12  -1  -2   41.32    8.80
  12  -1  -2   44.94    8.56
 -12   1   2   69.06   13.04
 -12   1   2   48.56   10.71
  13  -1  -2  485.22   35.71
 -13   1   2  548.76   42.61
 -13   1   2  598.36   43.01
  13  -1  -2  506.25   36.21
 -14   1   2    6.78    3.57
  14  -1  -2   -0.45    1.83
 -15   1   2   48.67   12.20
  15  -1  -2   39.92    9.49
 -16   1   2   22.93    8.33
  16  -1  -2   16.11    5.78
  17  -1  -2   17.32    6.42
 -17   1   2   33.07   10.47
  18  -1  -2  261.43   29.43
 -18   1   2  326.83   36.87
 -19   1   2   19.10    8.45
  19  -1  -2   19.03    7.57
  20  -1  -2   12.80    6.95
 -20   1   2   11.51    6.80
  21  -1  -2    0.81    2.57
 -21   1   2   -5.23    6.28
 -22   1   2   25.60   11.97
  22  -1  -2   17.08    8.09
  23  -1  -2    2.90    2.97
 -23   1   2    0.98    3.16
  24  -1  -2   23.36    9.90
  25  -1  -2   10.21    6.92
  24   1   3    0.31    3.31
  23   1   3   11.16    7.71
  22   1   3    9.06    7.35
  21   1   3    8.49    7.54
  20   1   3   57.02   15.04
  19   1   3    8.37    4.95
  18   1   3    6.85    5.35
  17   1   3   20.03    7.61
  16   1   3    5.71    5.02
  15   1   3  183.35   23.29
  15   1   3  199.95   23.79
  14   1   3   39.94    9.16
  14   1   3   52.22   11.54
  13   1   3   29.00    8.47
  13   1   3   40.13    9.54
  12   1   3    1.38    1.93
  11   1   3  119.54   15.73
  10   1   3  220.51   20.89
   9   1   3   11.18    4.31
   8   1   3  179.83   17.75
  -8  -1  -3  177.66   10.71
  -7  -1  -3 1940.28   71.68
   7   1   3 1751.27   70.39
   7   1   3 1763.00   80.60
  -6  -1  -3   14.73    2.93
   6   1   3   12.20    2.33
   6   1   3   19.94    4.69
   5   1   3 1533.52   66.59
   4   1   3  118.90   10.68
   3   1   3 8810.08  322.90
  -2  -1  -3  745.74   36.30
   2   1   3  913.91   36.47
   1   1   3 4846.40  178.31
  -1  -1  -3 4214.85  173.12
   1   1   3 4388.64  172.90
   0   1   3 1609.53   66.33
  -1   1   3    4.42    1.81
  -2   1   3  253.05   16.25
   2  -1  -3  252.81   15.56
  -3   1   3  376.83   21.77
   3  -1  -3  395.53   16.34
  -3   1   3  353.02   17.06
   3  -1  -3  375.62   20.79
   4  -1  -3   68.04    5.59
  -4   1   3   53.31    7.14
  -4   1   3   57.71    5.88
  -5   1   3  505.34   29.24
   5  -1  -3  539.24   25.62
  -6   1   3   59.21    8.37
   6  -1  -3   75.49    7.73
  -7   1   3  999.94   53.05
   7  -1  -3 1164.63   50.27
  -8   1   3  547.00   34.30
   8  -1  -3  535.96   30.21
  -9   1   3   71.08   11.25
   9  -1  -3   80.43    9.87
  10  -1  -3  281.98   22.39
 -10   1   3  328.63   27.29
  11  -1  -3  324.07   24.77
 -11   1   3  308.70   27.81
 -12   1   3   15.56    6.19
  12  -1  -3   24.77    6.52
 -13   1   3    0.71    3.40
  13  -1  -3   -1.57    2.07
 -13   1   3   -1.24    1.43
  14  -1  -3  135.10   17.41
 -14   1   3  131.46   19.36
 -14   1   3  144.69   21.39
  15  -1  -3   30.69    8.52
 -15   1   3   38.44   11.16
 -16   1   3   -0.55    3.28
  16  -1  -3    4.78    3.76
  17  -1  -3   14.56    6.04
 -17   1   3   10.90    5.95
 -18   1   3   22.77    9.66
  18  -1  -3   29.45    8.92
 -19   1   3   15.30    8.30
  19  -1  -3    3.66    3.45
 -20   1   3   24.22   10.92
  20  -1  -3   24.17    9.04
  21  -1  -3   -2.52    4.83
 -21   1   3   -0.50    4.66
  22  -1  -3   -1.17    4.47
 -22   1   3    0.62    3.05
 -23   1   3   29.26   12.99
  23  -1  -3   12.94    6.83
  24  -1  -3    3.85    4.52
 -24   1   3    6.47    5.66
  24   1   4   15.13    9.14
  23   1   4   15.58    9.14
  22   1   4    1.24    2.76
  21   1   4    2.50    4.88
  20   1   4   -2.28    1.31
  19   1   4    2.78    3.38
  18   1   4   14.68    5.83
  17   1   4  110.17   19.22
  17   1   4  119.69   19.36
  16   1   4  107.48   17.65
  16   1   4  104.39   17.18
  15   1   4   13.77    6.02
  15   1   4    9.54    5.59
  14   1   4    3.85    4.52
  13   1   4   14.49    5.64
  12   1   4  126.21   17.60
  11   1   4  446.11   33.23
  10   1   4  512.70   35.99
  -9  -1  -4   18.08    3.38
   9   1   4   21.17    5.95
   8   1   4    0.55    2.09
  -8  -1  -4    0.50    0.98
   7   1   4   -0.14    1.45
  -7  -1  -4   -1.02    0.98
   7   1   4    0.74    0.31
   6   1   4    1.59    0.59
  -6  -1  -4    4.57    1.88
  -5  -1  -4  371.60   21.10
   5   1   4  357.70   23.05
   4   1   4 2043.31   84.24
   3   1   4 4672.81  176.57
   2   1   4  370.81   19.84
  -1  -1  -4   88.24    7.47
   1   1   4  115.67    7.99
   1   1   4  102.91    9.78
   0  -1  -4  803.34   34.26
   0   1   4  857.58   33.83
   0   1   4  912.13   40.18
  -1   1   4    1.40    0.64
  -1   1   4   -0.59    0.76
  -2   1   4 2509.45   99.32
   2  -1  -4 2440.79   98.28
  -3   1   4   41.23    6.04
  -3   1   4   40.80    3.74
   3  -1  -4   36.76    5.64
   3  -1  -4   46.32    3.83
  -4   1   4  681.41   33.16
  -4   1   4  553.45   27.72
   4  -1  -4  657.86   32.81
   4  -1  -4  639.04   27.12
  -5   1   4  255.12   17.89
   5  -1  -4  257.43   14.35
  -5   1   4  208.68   14.70
  -6   1   4  250.67   19.15
   6  -1  -4  251.84   15.77
  -7   1   4  681.22   37.87
   7  -1  -4  668.04   34.02
   8  -1  -4  460.74   26.93
  -8   1   4  432.17   29.71
   9  -1  -4   68.51    9.37
  -9   1   4   79.08   11.82
 -10   1   4    1.19    2.14
  10  -1  -4   -0.83    1.71
  11  -1  -4   -0.43    1.71
 -11   1   4    1.19    1.78
  12  -1  -4  307.25   25.22
 -12   1   4  325.16   29.43
 -13   1   4    6.23    4.76
  13  -1  -4    9.49    4.14
 -13   1   4    4.26    3.59
 -14   1   4   38.06    9.99
  14  -1  -4   24.48    6.88
 -14   1   4   26.74    8.54
 -15   1   4   40.92   11.73
  15  -1  -4   27.07    8.26
 -16   1   4    8.73    6.54
  16  -1  -4    8.71    4.73
 -17   1   4   31.81   11.25
  17  -1  -4   28.83    8.40
  18  -1  -4    4.95    4.31
 -18   1   4   -1.09    1.43
 -19   1   4   -6.78    6.35
  19  -1  -4    2.26    4.45
 -20   1   4   11.89    8.11
  20  -1  -4    7.83    4.73
 -21   1   4   30.19   12.42
  21  -1  -4   35.47   11.18
  22  -1  -4    2.59    3.54
 -22   1   4   -2.55    5.78
  23  -1  -4   -4.42    5.80
 -23   1   4    1.95    1.45
 -24   1   4    6.09    7.45
  23   1   5    8.47    5.95
  22   1   5   25.19   11.82
  21   1   5    5.73    1.81
  20   1   5   31.81   10.66
  19   1   5   18.84    7.59
  18   1   5   67.85   14.65
  18   1   5   57.71   12.85
  17   1   5    1.43    3.00
  17   1   5    3.76   13.01
  16   1   5  112.86   18.06
  16   1   5  108.22   18.37
  15   1   5    2.93    2.12
  14   1   5   47.18   11.11
  13   1   5   35.49   10.11
  12   1   5    5.50    4.31
  11   1   5  101.54   14.77
  10   1   5   81.31   12.44
 -10  -1  -5   54.31    6.88
   9   1   5   17.32    5.42
  -9  -1  -5   15.75    3.81
  -8  -1  -5    1.88    1.24
   8   1   5    1.02    0.62
  -7  -1  -5 1160.49   51.74
   7   1   5 1111.72   56.67
   6   1   5 1270.88   57.57
  -6  -1  -5 1102.85   52.15
  -5  -1  -5  167.98   13.58
   5   1   5  149.64   14.15
   4   1   5  235.35   17.39
  -4  -1  -5  247.15   17.70
   3   1   5  483.65   26.57
   2   1   5    0.98    0.86
  -1  -1  -5  168.98   12.28
   1   1   5  213.80   12.49
   1   1   5  213.82   15.70
   0   1   5    1.33    0.95
   0  -1  -5    2.00    1.50
   0   1   5   -1.05    1.81
  -1   1   5  335.37   17.03
  -1   1   5  377.74   22.08
  -1   1   5  359.08   16.89
  -2   1   5  414.18   19.29
   2  -1  -5  445.87   24.86
  -2   1   5  430.64   25.03
  -3   1   5  423.63   20.55
   3  -1  -5  445.23   20.55
  -3   1   5  518.93   27.19
   3  -1  -5  549.24   28.81
  -4   1   5   81.81    9.61
  -4   1   5   81.79    7.02
   4  -1  -5  103.03   10.97
   4  -1  -5   86.26    6.97
  -5   1   5    1.31    1.62
   5  -1  -5   -0.29    0.76
   5  -1  -5    1.97    2.16
  -5   1   5   -0.64    0.55
  -6   1   5   71.20    9.30
   6  -1  -5   72.54    7.61
   7  -1  -5  316.57   19.65
  -7   1   5  320.64   23.27
   8  -1  -5  252.24   18.08
  -8   1   5  247.25   20.91
  -9   1   5   10.80    4.07
   9  -1  -5   12.35    3.83
  10  -1  -5   18.63    4.90
 -10   1   5   26.81    7.09
 -11   1   5  273.96   25.43
  11  -1  -5  228.34   20.15
  12  -1  -5  178.40   17.99
 -12   1   5  186.66   21.41
  13  -1  -5   35.83    7.71
 -13   1   5   32.04    9.40
 -14   1   5  121.02   20.03
  14  -1  -5  109.20   15.01
 -14   1   5  104.87   17.30
  15  -1  -5   11.25    4.52
 -15   1   5   14.25    7.59
  15  -1  -5    8.80    3.69
 -15   1   5   16.58    7.33
 -16   1   5   89.16   18.41
  16  -1  -5   79.13   13.77
  17  -1  -5    0.62    1.95
 -17   1   5    3.78    4.14
  18  -1  -5   65.04   13.20
 -18   1   5   85.79   19.13
 -19   1   5   27.81   11.28
  19  -1  -5   16.68    6.49
  20  -1  -5    6.45    3.83
 -20   1   5   19.44    9.44
 -21   1   5    0.43    1.97
  21  -1  -5    4.57    3.59
 -22   1   5    1.55    5.02
  22  -1  -5    4.19    4.19
 -23   1   5    3.59    5.40
 -24   1   5    2.33    4.97
  23   1   6    8.09    6.11
  22   1   6   -1.78    2.95
  21   1   6   11.89    8.16
  20   1   6   18.63    9.40
  19   1   6   25.41    9.23
  19   1   6   34.47   11.66
  18   1   6   30.43   10.02
  18   1   6   19.86    7.87
  17   1   6    6.19    4.85
  16   1   6   12.18    5.69
  15   1   6   54.81   13.01
  14   1   6    4.54    4.04
  13   1   6  194.77   22.53
  12   1   6   62.31   12.47
  11   1   6   -2.00    2.38
 -10  -1  -6    4.97    2.59
  10   1   6    9.63    4.73
   9   1   6   51.60    9.90
  -9  -1  -6   41.66    6.99
   8   1   6  247.49   22.58
  -8  -1  -6  273.16   19.65
   7   1   6    6.52    4.09
  -7  -1  -6    5.11    2.55
  -6  -1  -6    1.00    1.43
   6   1   6   -0.69    2.24
  -5  -1  -6   20.91    4.92
   5   1   6   22.51    5.54
  -4  -1  -6  173.78   15.58
   4   1   6  193.53   15.87
   3   1   6 1118.39   50.62
  -3  -1  -6 1079.28   52.81
  -2  -1  -6  771.22   40.04
   2   1   6  725.92   35.23
   1   1   6   38.80    6.47
   1   1   6   37.04    5.04
   0   1   6 2414.17   86.45
   0   1   6 2544.66   92.97
  -1   1   6   23.46    3.74
  -1   1   6   33.02    4.31
  -1   1   6   34.54    6.26
  -2   1   6   21.53    3.31
  -2   1   6   25.60    5.14
  -2   1   6   26.45    3.83
   3  -1  -6   46.65    5.07
  -3   1   6   53.84    7.52
   3  -1  -6   58.64    8.23
  -3   1   6   41.42    4.83
  -4   1   6   -0.50    0.38
   4  -1  -6    0.95    1.00
  -4   1   6    1.57    2.02
   4  -1  -6    1.05    1.02
   5  -1  -6  355.18   24.24
  -5   1   6  363.39   22.86
  -5   1   6  274.08   18.13
   5  -1  -6  339.89   18.65
   6  -1  -6  131.37   10.80
   6  -1  -6  123.83   13.54
  -6   1   6  113.53   12.42
  -7   1   6    5.33    2.26
   7  -1  -6    0.67    1.05
   8  -1  -6    0.07    0.50
  -8   1   6    0.19    1.19
  -9   1   6    3.76    1.97
   9  -1  -6   -0.36    0.59
  10  -1  -6   32.71    6.45
 -10   1   6   31.40    7.64
 -11   1   6   46.15    9.73
  11  -1  -6   34.30    6.99
  12  -1  -6  589.20   37.85
 -12   1   6  704.04   45.87
  13  -1  -6  252.32   22.70
  13  -1  -6  244.27   22.17
 -13   1   6  266.54   26.93
  14  -1  -6    9.16    3.95
 -14   1   6    8.11    4.23
  14  -1  -6   11.28    4.81
 -14   1   6    9.21    5.42
  15  -1  -6   55.03   10.02
  15  -1  -6   61.50   11.63
 -15   1   6   79.72   17.58
 -15   1   6   40.11   10.94
 -16   1   6   49.08   13.73
  16  -1  -6   29.62    8.23
  17  -1  -6    0.29    1.52
 -17   1   6    3.09    3.97
  18  -1  -6   18.03    6.40
 -18   1   6   41.70   13.99
  19  -1  -6   44.84   11.11
 -19   1   6   86.36   20.29
 -20   1   6   14.89    8.73
  20  -1  -6    6.54    3.59
 -21   1   6    8.97    5.50
  21  -1  -6    4.40    4.26
 -22   1   6    2.93    2.83
 -23   1   6    0.76    3.00
  23   1   7    1.02    6.23
  22   1   7   16.34    9.42
  21   1   7   -1.24    3.85
  20   1   7    5.50    4.73
  20   1   7    6.33    6.28
  19   1   7    4.52    5.21
  19   1   7    0.21    3.16
  18   1   7   -2.36    5.42
  17   1   7   14.30    6.45
  16   1   7   17.70    7.61
  15   1   7   67.90   14.51
  14   1   7   22.01    7.37
  13   1   7    6.40    3.97
  12   1   7   30.83    8.85
 -11  -1  -7   87.71   10.78
  11   1   7   93.66   14.58
  10   1   7   56.93   10.61
 -10  -1  -7   51.48    8.21
   9   1   7   19.29    6.07
  -9  -1  -7   14.56    4.64
   8   1   7    6.52    4.19
  -8  -1  -7    0.31    1.05
   7   1   7   32.33    7.45
  -7  -1  -7   26.53    6.19
  -6  -1  -7  487.03   30.33
   6   1   7  477.75   31.69
  -5  -1  -7   29.71    6.23
   5   1   7   26.91    6.21
  -4  -1  -7   47.20    8.16
   4   1   7   44.53    7.52
   3   1   7   29.00    5.54
  -3  -1  -7   25.72    5.88
  -2  -1  -7  293.95   22.10
   2   1   7  259.98   17.77
   1   1   7    0.93    0.50
   1   1   7   -0.76    0.40
  -1  -1  -7    1.86    2.12
   0   1   7   18.65    4.54
   0   1   7   17.10    3.50
  -1   1   7 1165.32   54.81
  -1   1   7 1181.40   50.41
  -2   1   7  189.77   13.99
  -2   1   7  267.07   18.89
  -2   1   7  272.47   15.89
   3  -1  -7   12.66    3.85
  -3   1   7    7.76    2.19
  -3   1   7   14.49    4.02
  -4   1   7   79.96    9.63
   4  -1  -7   75.94    7.37
  -4   1   7   57.29    6.54
   4  -1  -7   87.57   11.35
   5  -1  -7  144.36   11.51
  -5   1   7  169.46   15.04
   5  -1  -7  169.62   16.58
  -6   1   7   68.47    9.68
   6  -1  -7   84.07   11.92
   6  -1  -7   90.54    9.11
   7  -1  -7 1094.79   57.48
  -7   1   7 1107.23   56.03
   7  -1  -7 1145.72   51.46
  -8   1   7  276.13   22.22
   8  -1  -7  249.84   22.31
   8  -1  -7  269.44   19.44
   9  -1  -7    9.49    3.52
  -9   1   7   13.01    5.16
 -10   1   7  157.87   17.89
  10  -1  -7  145.45   14.68
  11  -1  -7  594.82   38.97
 -11   1   7  675.70   42.99
  11  -1  -7  567.79   35.66
  12  -1  -7   77.10   11.40
 -12   1   7   76.34   13.51
  12  -1  -7   74.96   11.80
  13  -1  -7  269.78   24.19
 -13   1   7  267.99   27.22
  13  -1  -7  266.49   23.43
 -14   1   7  184.73   23.91
  14  -1  -7  280.67   24.41
  14  -1  -7  268.87   24.55
 -15   1   7  147.88   23.72
  15  -1  -7  100.01   14.15
 -15   1   7  106.27   17.99
  15  -1  -7  121.14   16.20
 -16   1   7   36.68   12.11
 -16   1   7   24.12    8.35
  16  -1  -7   26.48    7.76
  17  -1  -7   30.24    8.61
 -17   1   7   74.94   17.75
 -18   1   7    0.83    2.64
  18  -1  -7   -0.83    2.21
  19  -1  -7    8.64    4.76
 -19   1   7   15.13    9.71
 -20   1   7   -9.90    7.04
 -21   1   7   -2.55    1.69
 -22   1   7    6.68    5.92
 -23   1   7   32.35   14.49
  23   1   8    0.36    3.54
  22   1   8   29.69   12.51
  21   1   8    0.64    0.57
  21   1   8    2.40    6.00
  20   1   8   24.96    9.80
  20   1   8   29.31   10.59
  19   1   8   16.37    9.28
  19   1   8   18.25    8.18
  18   1   8    5.04    6.02
  17   1   8   44.99   12.01
  16   1   8  160.25   23.46
  15   1   8   12.97    7.92
  14   1   8   31.62    9.52
  13   1   8    2.90    1.07
  12   1   8    9.28    5.21
 -11  -1  -8  136.79   15.11
  11   1   8  157.44   19.44
 -10  -1  -8  124.25   14.23
  10   1   8  127.68   17.13
   9   1   8   28.38    8.09
  -9  -1  -8   28.60    6.78
  -8  -1  -8   29.45    6.90
   8   1   8   45.89    9.06
  -7  -1  -8   25.15    6.42
   7   1   8   37.02    7.85
  -6  -1  -8  171.10   17.18
   6   1   8  171.05   17.56
   5   1   8  120.78   13.94
  -5  -1  -8  111.93   13.66
   4   1   8   28.71    6.28
  -4  -1  -8   27.05    6.28
   3   1   8   59.74    8.40
  -3  -1  -8   62.64   10.11
   2   1   8    0.14    2.09
  -2  -1  -8    2.78    2.83
  -1  -1  -8   19.36    5.42
   1   1   8   26.36    5.95
   1   1   8   24.48    4.83
   0   1   8  118.52   10.97
   0  -1  -8  139.93   15.42
   0   1   8  127.73   13.16
   1  -1  -8  824.15   47.51
  -1   1   8  890.45   41.06
  -1   1   8  893.10   45.20
  -2   1   8   49.58    6.66
   2  -1  -8   42.23    8.30
  -2   1   8   42.16    6.97
   3  -1  -8   54.95    9.21
  -3   1   8   66.25    9.28
   3  -1  -8   73.01   11.01
  -4   1   8    3.16    2.24
   4  -1  -8   -0.31    1.83
   4  -1  -8    0.86    0.64
  -5   1   8  464.57   29.21
   5  -1  -8  541.98   34.02
   5  -1  -8  431.88   24.69
   6  -1  -8    3.38    1.76
  -6   1   8    3.00    2.52
   6  -1  -8    1.28    2.83
  -7   1   8  108.77   12.97
   7  -1  -8  117.07   14.92
   7  -1  -8  112.12   11.18
  -8   1   8  108.84   13.30
   8  -1  -8  104.98   14.27
   8  -1  -8  116.52   15.30
   8  -1  -8  116.90   11.99
  -9   1   8  107.63   13.80
   9  -1  -8  122.92   15.58
   9  -1  -8  109.24   12.28
   9  -1  -8  109.74   15.15
  10  -1  -8   12.04    4.59
 -10   1   8   12.66    4.12
  10  -1  -8    9.06    3.14
  10  -1  -8    8.87    3.78
 -11   1   8  248.29   24.12
  11  -1  -8  237.54   20.46
  11  -1  -8  229.19   22.77
  12  -1  -8  196.36   20.63
 -12   1   8  178.42   21.17
  12  -1  -8  203.31   19.27
  13  -1  -8  208.73   21.62
  13  -1  -8  207.59   20.77
 -13   1   8  214.54   24.08
  14  -1  -8   73.72   11.87
 -14   1   8   58.55   12.80
  14  -1  -8   87.36   13.58
 -15   1   8  190.84   24.43
 -15   1   8  237.47   31.38
  15  -1  -8  179.42   20.46
  15  -1  -8  174.95   19.96
  16  -1  -8   19.79    6.54
 -16   1   8   20.10    8.33
 -16   1   8   17.13    7.28
  17  -1  -8    3.00    2.55
 -17   1   8   16.20    8.94
  18  -1  -8    2.47    2.71
 -18   1   8   -3.14    3.76
 -19   1   8   -4.35    4.71
 -20   1   8   49.53   16.39
 -21   1   8   51.27   17.06
 -22   1   8   10.94    6.88
 -23   1   8   -2.36    6.28
  22   1   9    1.78    2.69
  22   1   9   -2.14    7.61
  21   1   9   -1.31    2.76
  21   1   9   -1.07    1.64
  20   1   9   -0.50    1.71
  20   1   9    4.16    5.09
  19   1   9   16.13    9.80
  18   1   9   11.11    7.95
  17   1   9   15.18    7.83
  16   1   9    7.73    3.52
  15   1   9    1.76    3.90
  14   1   9   -3.12    4.47
  13   1   9   60.78   13.37
  12   1   9   21.65    7.85
  11   1   9   22.17    8.49
 -11  -1  -9   16.68    5.78
  10   1   9    0.74    2.14
 -10  -1  -9    1.24    1.28
   9   1   9    2.66    1.76
  -9  -1  -9    3.54    3.19
  -8  -1  -9  101.65   13.89
   8   1   9  132.51   16.61
  -7  -1  -9  267.45   23.27
   7   1   9  235.21   22.65
   6   1   9   38.47    8.30
  -6  -1  -9   38.06    8.54
   5   1   9  126.56   14.54
  -5  -1  -9  117.59   14.99
  -4  -1  -9   89.38   12.68
   4   1   9   79.82   10.90
  -3  -1  -9  868.38   48.10
   3   1   9  775.84   42.27
  -2  -1  -9  195.34   19.56
   2   1   9  193.51   16.32
   1   1   9  434.57   29.33
  -1  -1  -9  468.52   32.54
   1   1   9  445.94   26.83
   0  -1  -9  353.80   27.55
   0   1   9  345.33   22.03
   0   1   9  332.30   24.36
   1  -1  -9  458.10   32.95
  -1   1   9  479.34   27.67
  -1   1   9  505.08   30.78
  -2   1   9  192.34   17.27
  -2   1   9  186.54   15.20
   2  -1  -9  197.29   19.70
   3  -1  -9  108.15   14.51
  -3   1   9  106.48   12.49
  -3   1   9   95.37   10.30
  -4   1   9   46.68    7.97
   4  -1  -9   43.04    8.33
   4  -1  -9   47.27    9.54
   5  -1  -9   15.58    5.21
  -5   1   9   14.08    3.81
   5  -1  -9   13.63    3.40
   5  -1  -9   19.56    5.97
  -6   1   9    7.52    3.05
   6  -1  -9    4.57    1.59
   6  -1  -9    3.88    0.48
   6  -1  -9    3.45    3.28
   7  -1  -9   49.46    7.45
  -7   1   9   40.06    7.59
   7  -1  -9   54.26   10.40
   7  -1  -9   61.43   10.66
   8  -1  -9   12.78    5.23
  -8   1   9    9.87    4.00
   8  -1  -9   16.20    4.21
   8  -1  -9   20.27    6.30
   9  -1  -9  208.33   22.01
   9  -1  -9  169.91   15.99
   9  -1  -9  182.14   20.39
  -9   1   9  180.92   18.48
  10  -1  -9    0.64    0.74
 -10   1   9   -2.45    2.59
  10  -1  -9   -0.50    0.29
  10  -1  -9    2.36    2.02
 -11   1   9   91.02   14.08
  11  -1  -9  108.12   15.92
  11  -1  -9  115.02   13.68
  11  -1  -9  100.44   15.04
  12  -1  -9   40.16    8.45
 -12   1   9   63.66   12.28
  12  -1  -9   51.39   10.75
  12  -1  -9   53.46   11.04
  13  -1  -9    8.11    4.16
  13  -1  -9   10.06    4.52
 -13   1   9    2.81    1.90
  14  -1  -9   -0.24    0.07
  14  -1  -9   -0.81    1.07
 -14   1   9    1.69    4.50
 -15   1   9  181.37   27.50
  15  -1  -9  129.06   17.63
  15  -1  -9  143.98   18.27
 -15   1   9  155.54   21.55
 -16   1   9    5.33    5.66
 -16   1   9    2.00    2.16
  16  -1  -9    7.83    4.73
 -17   1   9    5.14    3.57
  17  -1  -9    4.45    3.76
 -18   1   9    0.64    1.43
 -19   1   9   54.10   16.68
 -20   1   9    1.93    5.33
 -21   1   9   13.75    9.61
 -22   1   9    6.16    8.16
  22   1  10    3.95    4.69
  22   1  10    1.81    4.45
  21   1  10   -0.12    2.69
  21   1  10   -1.09    5.19
  20   1  10   -0.62    2.59
  19   1  10   -2.24    3.19
  18   1  10   -1.17    1.90
  17   1  10   24.08   10.52
  16   1  10   74.44   16.03
  15   1  10   73.08   15.96
  14   1  10   24.03    9.99
  13   1  10    1.43    1.17
  12   1  10    1.50    3.76
 -12  -1 -10    3.35    3.09
 -11  -1 -10   11.37    4.97
  11   1  10   19.82    6.90
  10   1  10    1.64    4.00
 -10  -1 -10   10.37    4.47
  -9  -1 -10  149.33   18.51
   9   1  10  214.20   23.05
   8   1  10   13.87    5.59
  -8  -1 -10    5.45    3.45
   7   1  10    3.76    2.52
  -7  -1 -10    0.14    2.28
   6   1  10   -1.07    2.33
  -6  -1 -10    1.59    1.45
  -5  -1 -10   99.39   14.30
   5   1  10   90.54   12.54
   4   1  10  537.46   33.59
  -4  -1 -10  496.78   35.88
   3   1  10 1547.63   73.01
  -3  -1 -10 1660.77   79.98
   2   1  10  454.41   31.28
  -2  -1 -10  467.21   33.90
   2   1  10  445.08   28.76
   1   1  10  460.12   30.71
   1   1  10  409.95   26.95
  -1  -1 -10  426.41   32.26
   0   1  10  126.47   14.06
   0   1  10  132.03   13.06
   0  -1 -10  137.89   17.03
   1  -1 -10  347.43   28.60
  -1   1  10  338.89   23.20
  -1   1  10  361.01   26.10
   2  -1 -10  632.03   41.87
  -2   1  10  661.52   38.30
  -2   1  10  651.03   35.85
   3  -1 -10  284.12   25.62
  -3   1  10  272.01   22.34
  -3   1  10  274.63   20.25
  -4   1  10  306.01   23.31
   4  -1 -10  310.17   27.29
  -5   1  10   20.01    5.21
   5  -1 -10   24.34    7.07
   5  -1 -10   21.13    4.69
   5  -1 -10   29.21    7.11
  -6   1  10  380.52   27.72
   6  -1 -10  459.38   34.21
   6  -1 -10  405.81   25.81
   6  -1 -10  460.24   34.42
   7  -1 -10  361.75   30.12
  -7   1  10  315.14   24.03
   7  -1 -10  301.25   21.48
   7  -1 -10  322.54   28.55
   8  -1 -10   32.54    8.30
  -8   1  10   21.13    5.83
   8  -1 -10   19.79    6.42
   8  -1 -10   17.06    4.52
  -9   1  10   13.37    4.47
   9  -1 -10   19.17    5.02
   9  -1 -10   14.46    5.83
   9  -1 -10   25.74    7.21
  10  -1 -10   15.39    6.00
 -10   1  10   13.27    5.52
  10  -1 -10   13.77    4.42
  10  -1 -10    8.75    3.05
  11  -1 -10   53.00   11.09
  11  -1 -10   42.96    9.68
 -11   1  10   52.55   10.56
  11  -1 -10   40.01    8.21
 -12   1  10   47.13    9.78
  12  -1 -10   54.55   11.40
  12  -1 -10   62.59   12.70
  12  -1 -10   44.01    8.61
  13  -1 -10   69.04   13.70
 -13   1  10   56.86   12.01
  13  -1 -10   71.39   13.30
  13  -1 -10   71.46   11.99
  14  -1 -10   -0.21    1.40
 -14   1  10   20.17    7.64
  14  -1 -10    2.36    3.24
  14  -1 -10    3.35    2.26
  15  -1 -10   15.08    5.80
  15  -1 -10   21.17    8.52
 -15   1  10   12.80    5.35
  15  -1 -10   19.51    6.30
 -16   1  10    4.50    7.59
  16  -1 -10    5.85    4.50
 -16   1  10   -0.12    1.47
 -17   1  10   11.54    8.33
 -18   1  10   16.08    9.21
 -19   1  10   19.48    9.78
 -20   1  10   11.32    8.80
 -21   1  10   18.89   12.44
 -22   1  10   -3.28    6.35
  21   1  11    8.80    7.04
  21   1  11   24.67   10.59
  20   1  11   14.56    8.33
  19   1  11   11.99    7.64
  18   1  11   38.68   12.56
  17   1  11   18.37    8.75
  16   1  11   95.35   18.68
  15   1  11    9.21    6.09
  14   1  11   28.36    9.47
  13   1  11   20.41    8.14
 -12  -1 -11    3.07    3.05
  12   1  11    4.45    4.02
  11   1  11  269.40   28.69
 -11  -1 -11  244.16   25.12
  10   1  11   14.61    6.54
 -10  -1 -11    1.40    1.00
  -9  -1 -11  159.65   19.53
   9   1  11  142.55   19.27
   8   1  11   19.58    6.66
  -8  -1 -11   17.70    6.73
  -7  -1 -11   73.68   12.94
   7   1  11   74.56   12.54
   6   1  11    8.09    4.31
  -6  -1 -11    6.42    3.74
   5   1  11   -2.47    2.36
  -5  -1 -11   -1.81    2.28
   4   1  11   28.36    6.66
  -4  -1 -11   27.48    7.33
  -3  -1 -11   58.86   11.01
   3   1  11   49.84    8.80
   2   1  11   -0.59    0.59
   2   1  11    0.24    1.74
  -2  -1 -11    0.05    1.64
   1   1  11   19.82    5.76
  -1  -1 -11   25.17    7.26
   1   1  11   23.34    5.52
   0   1  11  176.21   17.58
   0  -1 -11  172.74   19.84
   0   1  11  170.10   16.03
  -1   1  11  338.91   25.88
  -1   1  11  341.62   24.03
   1  -1 -11  359.80   30.19
   2  -1 -11   14.25    5.95
  -2   1  11   12.06    4.31
  -2   1  11   10.28    3.85
  -3   1  11    1.93    1.81
  -3   1  11    0.29    1.00
   3  -1 -11    1.43    2.33
  -4   1  11  401.76   27.24
   4  -1 -11  412.75   33.69
  -4   1  11  420.60   29.12
   5  -1 -11   69.01   12.70
  -5   1  11   58.90    9.61
   5  -1 -11   65.83   11.59
  -6   1  11   17.79    5.38
   6  -1 -11   14.51    4.45
   6  -1 -11   16.11    5.95
   6  -1 -11    8.78    4.81
   7  -1 -11   11.06    4.88
   7  -1 -11   12.68    6.23
  -7   1  11    9.14    3.54
   7  -1 -11    4.83    2.24
   8  -1 -11  139.17   18.82
  -8   1  11  129.16   15.37
   8  -1 -11  121.04   13.49
   8  -1 -11  155.61   20.15
  -9   1  11   -1.62    0.62
   9  -1 -11    2.02    3.93
   9  -1 -11    0.21    2.93
  10  -1 -11   19.51    5.57
  10  -1 -11   24.10    7.37
 -10   1  11   21.10    6.64
  10  -1 -11   22.96    7.28
 -11   1  11   62.85   11.44
  11  -1 -11   75.46   11.42
  11  -1 -11   83.95   14.92
  11  -1 -11   65.37   13.01
 -12   1  11   67.61   12.56
  12  -1 -11   87.26   12.78
  12  -1 -11   74.91   13.94
  12  -1 -11   79.05   14.87
 -13   1  11    3.76    1.74
  13  -1 -11    3.62    2.55
  13  -1 -11   -2.24    1.07
  13  -1 -11    1.50    1.19
  14  -1 -11   10.87    4.97
 -14   1  11   15.75    6.14
  14  -1 -11   14.80    5.78
  14  -1 -11   14.56    6.11
  15  -1 -11   22.70    7.21
  15  -1 -11   36.45   10.90
  16  -1 -11    0.50    2.12
 -16   1  11    4.23    5.33
  17  -1 -11   10.68    6.97
 -17   1  11    8.37    8.59
 -18   1  11    0.14    5.14
  18  -1 -11   -2.36    5.00
  19  -1 -11    3.07    4.83
 -19   1  11    3.90    2.55
  20  -1 -11    4.71    4.57
 -20   1  11    1.40    2.85
  21  -1 -11   -1.07    3.57
 -21   1  11   13.63   10.99
  21   1  12   -5.26    5.02
  20   1  12    3.52    3.97
  19   1  12   -1.64    1.00
  18   1  12    2.28    2.62
  17   1  12    6.35    4.28
  16   1  12   60.50   15.34
  15   1  12    6.42    3.59
  14   1  12    2.05    1.86
  13   1  12    4.16    2.62
 -12  -1 -12   21.17    7.59
  12   1  12   31.90    9.75
  11   1  12   24.12    9.09
 -11  -1 -12   23.39    7.85
 -10  -1 -12   15.68    6.26
  10   1  12   21.20    7.21
  -9  -1 -12   -0.10    1.14
   9   1  12   -2.36    3.16
   8   1  12   63.35   12.56
  -8  -1 -12   62.92   13.18
   7   1  12  100.75   15.30
  -7  -1 -12   86.14   15.01
   6   1  12   56.57   10.47
  -6  -1 -12   55.07   11.70
  -5  -1 -12    0.45    2.00
   5   1  12   84.62   14.04
  -4  -1 -12   22.01    7.28
   4   1  12   20.84    6.26
   3   1  12   16.11    5.19
   3   1  12   17.25    5.95
  -3  -1 -12   11.32    4.69
  -2  -1 -12    4.14    4.57
   2   1  12    2.62    3.45
   2   1  12    1.33    1.67
  -1  -1 -12  474.66   37.61
   1   1  12  482.93   32.02
   1   1  12  506.41   35.04
   0  -1 -12  291.69   27.79
   0   1  12  277.44   23.84
   0   1  12  270.59   21.86
   1  -1 -12    1.28    1.38
  -1   1  12    2.81    1.76
  -1   1  12    2.69    3.21
  -2   1  12    1.78    0.69
   2  -1 -12    1.57    2.88
  -2   1  12   -0.38    1.57
  -3   1  12  326.94   25.41
   3  -1 -12  318.55   30.02
  -3   1  12  369.12   27.45
  -4   1  12   12.97    4.12
  -4   1  12   17.96    5.07
   4  -1 -12   17.20    6.45
  -5   1  12  146.28   15.82
   5  -1 -12  160.58   20.32
  -5   1  12  159.20   16.61
   6  -1 -12   23.67    8.06
   6  -1 -12   21.39    5.42
  -6   1  12   25.17    6.26
   6  -1 -12   22.31    7.49
  -7   1  12   23.72    6.11
   7  -1 -12   21.74    5.50
   7  -1 -12   27.88    8.23
   7  -1 -12   21.24    7.40
   8  -1 -12   23.69    5.95
   8  -1 -12   34.28    9.18
   8  -1 -12   29.31    8.26
  -8   1  12   30.90    6.97
   9  -1 -12  130.27   19.06
   9  -1 -12   98.30   12.94
  -9   1  12  103.68   13.80
   9  -1 -12  143.90   20.41
 -10   1  12   22.81    6.66
  10  -1 -12   25.55    8.06
  10  -1 -12   27.05    6.85
  10  -1 -12   30.52    9.23
  11  -1 -12  106.01   13.73
 -11   1  12   88.31   13.80
  11  -1 -12  107.86   17.60
  11  -1 -12  117.02   18.58
 -12   1  12  118.45   16.87
  12  -1 -12  147.16   20.77
  12  -1 -12  129.68   16.08
  12  -1 -12  157.68   22.22
 -13   1  12   11.09    4.83
  13  -1 -12   15.94    6.66
  13  -1 -12   15.92    7.90
  14  -1 -12   34.50   10.56
  14  -1 -12   33.95    9.90
  15  -1 -12  125.61   19.79
  15  -1 -12  143.48   22.62
 -16   1  12    0.14    1.38
  16  -1 -12   -1.40    1.71
 -17   1  12   23.93   11.73
  17  -1 -12   11.85    5.59
 -18   1  12    5.35    3.71
  18  -1 -12   -4.85    5.59
  19  -1 -12    1.09    1.97
 -19   1  12    9.14   10.11
  20  -1 -12  112.72   23.98
 -20   1  12   11.16    8.18
  21  -1 -12   11.13    6.71
 -21   1  12   20.89   11.51
  20   1  13    3.45    5.14
  19   1  13    4.76    5.42
  18   1  13    5.19    4.21
  17   1  13    2.07    5.35
  16   1  13   -2.69    2.64
  15   1  13   16.94    8.16
  14   1  13    5.97    4.28
  13   1  13   14.49    7.54
 -12  -1 -13   40.97   11.13
  12   1  13   63.54   14.23
  11   1  13   -2.76    3.76
 -11  -1 -13   -0.26    1.36
  10   1  13   50.22   12.66
 -10  -1 -13   45.11   11.21
   9   1  13   21.05    7.83
  -9  -1 -13   36.64   10.30
  -8  -1 -13   18.98    7.57
   8   1  13   18.94    7.14
  -7  -1 -13  199.22   24.24
   7   1  13  176.02   21.53
   6   1  13   25.19    7.28
  -6  -1 -13   35.30   10.52
   5   1  13    3.35    3.02
  -5  -1 -13   -2.64    3.28
   4   1  13   42.25    9.09
  -4  -1 -13   42.04   10.87
   3   1  13  237.87   24.00
  -3  -1 -13  247.18   26.86
   3   1  13  233.69   22.05
   2   1  13   14.68    5.00
   2   1  13   23.46    6.47
  -2  -1 -13   21.36    7.64
   1   1  13   19.08    6.23
  -1  -1 -13   17.37    7.49
   1   1  13    9.99    3.95
   0   1  13   15.34    4.81
   0  -1 -13   23.74    7.49
   0   1  13   22.65    6.59
  -1   1  13   68.09   11.40
   1  -1 -13   86.69   15.23
  -1   1  13   71.75   11.59
   2  -1 -13    3.62    1.55
  -2   1  13    0.62    1.43
  -2   1  13    1.78    1.86
  -3   1  13  152.99   17.60
   3  -1 -13  161.15   21.15
  -3   1  13  170.98   17.87
  -4   1  13    1.26    0.48
  -4   1  13   -0.64    2.00
   4  -1 -13    1.09    3.24
  -5   1  13   81.69   12.13
  -5   1  13   76.91   11.56
   5  -1 -13   82.46   15.06
   6  -1 -13    8.35    4.64
  -6   1  13    3.97    2.31
  -7   1  13   12.25    4.38
   7  -1 -13   17.37    4.78
   7  -1 -13   21.55    7.54
   7  -1 -13   11.92    5.40
  -8   1  13    6.02    3.05
   8  -1 -13    7.28    4.95
   8  -1 -13   24.43    6.49
   8  -1 -13   11.42    6.19
   9  -1 -13   12.39    4.45
  -9   1  13   10.78    4.64
   9  -1 -13    9.30    5.23
   9  -1 -13   10.16    6.47
  10  -1 -13    8.23    3.81
 -10   1  13    6.52    3.31
  10  -1 -13    5.00    1.62
  10  -1 -13   13.08    7.54
  11  -1 -13   19.91    7.97
 -11   1  13   13.80    5.61
  11  -1 -13   25.86    9.37
  12  -1 -13   19.77    7.40
  12  -1 -13   18.77    7.02
  13  -1 -13    3.52    2.95
  13  -1 -13    4.69    4.59
  14  -1 -13   55.34   13.94
  14  -1 -13   51.27   12.87
  15  -1 -13  141.72   23.05
  15  -1 -13  113.29   19.27
 -16   1  13    3.28    3.19
  16  -1 -13    4.88    3.14
 -17   1  13   11.99    9.35
  17  -1 -13   11.85    6.57
 -18   1  13   53.19   17.18
  18  -1 -13   30.57   10.63
  19  -1 -13   32.69   12.28
 -19   1  13   13.80    7.54
 -20   1  13    4.69    4.47
  20  -1 -13    4.88    5.28
  20   1  14   -2.78    3.71
  19   1  14    3.64    5.33
  18   1  14    9.71    7.14
  17   1  14   -4.28    5.92
  16   1  14   89.43   19.20
  15   1  14   84.03   18.56
  14   1  14    0.76    0.67
  13   1  14   29.86    9.94
 -12  -1 -14   11.49    6.14
  12   1  14   12.11    6.68
  11   1  14   28.90   10.06
 -11  -1 -14   25.46    9.25
 -10  -1 -14   23.98    8.85
  10   1  14   32.71   10.68
   9   1  14  132.84   20.34
  -9  -1 -14  180.35   24.29
   8   1  14  181.40   23.69
  -8  -1 -14  286.81   30.59
  -7  -1 -14   16.91    7.83
   7   1  14   10.28    5.52
   6   1  14   16.49    6.33
  -6  -1 -14   26.29    9.21
   5   1  14    9.85   10.40
  -5  -1 -14    0.31    2.21
   4   1  14    2.47    2.97
  -4  -1 -14   -0.86    1.05
   4   1  14    5.04    3.54
  -3  -1 -14   25.76    8.37
   3   1  14   13.01    5.73
   3   1  14   18.20    5.66
   2   1  14   49.91   10.42
  -2  -1 -14   60.14   13.04
   2   1  14   49.86    9.99
  -1  -1 -14   98.99   16.68
   1   1  14  101.70   13.77
   1   1  14   91.95   14.15
   0   1  14  131.46   15.80
   0  -1 -14  157.68   21.24
   0   1  14  156.51   18.10
  -1   1  14    2.02    2.71
   1  -1 -14    1.28    1.90
  -1   1  14    2.90    2.31
  -2   1  14   17.08    5.42
   2  -1 -14   23.15    8.04
  -2   1  14   16.46    5.26
  -3   1  14   80.89   12.56
   3  -1 -14   83.81   15.44
  -3   1  14   76.96   12.18
   4  -1 -14    7.04    5.85
  -4   1  14    6.68    2.90
  -4   1  14    5.97    3.47
   5  -1 -14   -0.71    2.59
  -5   1  14    2.40    2.43
  -5   1  14    8.64    4.38
  -6   1  14    4.57    2.50
   6  -1 -14    0.24    3.19
  -6   1  14    3.69    2.97
  -7   1  14   38.02    8.18
   7  -1 -14   46.79   11.89
   8  -1 -14   38.52   10.97
  -8   1  14   27.14    6.78
   8  -1 -14   35.68   10.73
   8  -1 -14   39.13    7.95
   9  -1 -14   15.75    6.88
   9  -1 -14   10.32    5.16
  10  -1 -14   16.25    7.47
  10  -1 -14   10.97    5.95
  11  -1 -14   -0.64    1.33
  11  -1 -14   -0.71    2.00
  12  -1 -14   22.53    8.90
  12  -1 -14   18.29    7.80
  13  -1 -14   30.43   10.11
  13  -1 -14   33.78   10.99
  14  -1 -14   29.90   10.52
  14  -1 -14   25.36    8.90
  15  -1 -14   11.47    6.33
  15  -1 -14   24.24    9.90
 -16   1  14    1.50    4.54
  16  -1 -14    6.66    5.33
 -17   1  14    0.93    3.16
  17  -1 -14    6.40    3.69
 -18   1  14    1.78    2.02
  18  -1 -14    4.07    4.73
  19  -1 -14   -1.52    4.57
 -19   1  14    9.52    8.21
 -20   1  14    1.95    5.38
  19   1  15    3.43    2.88
  18   1  15   -4.38    5.78
  17   1  15    0.90    0.62
  16   1  15   18.15    9.52
  15   1  15    2.05    3.71
  14   1  15   10.80    6.88
  13   1  15    8.92    5.80
  12   1  15    1.33    2.05
 -12  -1 -15    0.98    1.69
  11   1  15  108.05   19.53
 -11  -1 -15   97.47   18.68
 -10  -1 -15   55.93   14.13
  10   1  15   60.33   13.77
  -9  -1 -15   18.84    7.59
   9   1  15   20.48    7.66
  -8  -1 -15    7.52    5.26
   8   1  15   12.20    6.33
   7   1  15   77.84   14.89
  -7  -1 -15  103.53   18.91
   6   1  15    4.23    4.16
  -6  -1 -15    2.64    3.62
  -5  -1 -15   50.01   13.44
   5   1  15   47.29   10.63
   4   1  15    1.17    1.55
  -4  -1 -15   -0.45    1.90
   4   1  15   -0.69    2.16
   3   1  15  154.92   19.98
  -3  -1 -15  234.73   27.88
   3   1  15  134.39   17.77
   2   1  15   78.67   13.89
   2   1  15  103.39   14.94
  -2  -1 -15  127.63   20.17
   1   1  15  243.82   25.12
   1   1  15  308.44   26.74
  -1  -1 -15  347.67   34.61
   0  -1 -15    7.78    5.50
   0   1  15   13.13    5.95
   0   1  15    5.88    1.95
  -1   1  15  419.82   32.73
   1  -1 -15  448.51   40.18
  -1   1  15  398.05   31.31
  -2   1  15  164.51   19.01
   2  -1 -15  188.84   24.60
  -2   1  15  178.02   19.25
  -3   1  15   68.87   11.99
   3  -1 -15   77.25   15.75
  -3   1  15   82.88   13.04
  -4   1  15    7.21    3.69
  -4   1  15    7.30    3.54
   4  -1 -15   11.87    6.45
  -5   1  15  159.84   18.20
  -5   1  15  197.69   21.17
   5  -1 -15  196.10   25.55
  -6   1  15   22.60    6.54
  -6   1  15   27.36    7.71
   6  -1 -15   52.17   12.94
  -7   1  15   86.38   14.23
   7  -1 -15  128.61   21.17
   8  -1 -15    8.35    5.42
   9  -1 -15   -2.50    2.59
   9  -1 -15   -1.36    1.47
  10  -1 -15    3.09    3.09
  10  -1 -15    7.40    4.09
  11  -1 -15  129.56   21.34
  11  -1 -15  126.99   21.43
  12  -1 -15   11.40    6.19
  12  -1 -15    7.85    2.33
  13  -1 -15    0.98    2.19
  13  -1 -15   -2.00    2.28
  14  -1 -15   -1.40    2.62
  14  -1 -15    7.80    5.31
  15  -1 -15    5.61    5.54
  15  -1 -15    8.49    7.02
 -16   1  15   -1.62    4.54
  16  -1 -15    3.93    4.83
 -17   1  15    2.55    3.83
  17  -1 -15   11.21    7.18
  18  -1 -15   24.17   10.61
 -18   1  15   10.30    8.45
 -19   1  15    4.26    6.19
  19  -1 -15    7.21    7.83
  19   1  16    4.35    6.11
  18   1  16    0.02    2.12
  17   1  16   31.85   12.70
  16   1  16   26.29   10.42
  15   1  16    3.00    3.12
  14   1  16    7.95    5.80
  13   1  16   26.95   10.30
 -12  -1 -16   21.62    9.06
  12   1  16   34.02   10.94
  11   1  16    5.23    3.45
 -11  -1 -16   -1.17    3.59
 -10  -1 -16    0.38    1.24
  10   1  16    3.28    1.45
   9   1  16    5.19    4.33
  -9  -1 -16   11.68    7.61
   8   1  16    8.73    4.45
  -8  -1 -16    0.24    1.28
   7   1  16  125.02   19.34
  -7  -1 -16  157.23   24.36
  -6  -1 -16   30.67    9.87
   6   1  16   26.43    8.59
   5   1  16    2.09    2.24
  -5  -1 -16    6.04    4.07
   5   1  16   -0.55    0.52
   4   1  16    8.97    5.07
   4   1  16    9.06    5.07
  -4  -1 -16    4.92    4.40
   3   1  16   90.83   15.61
  -3  -1 -16  123.33   20.58
   3   1  16   81.96   13.92
   2   1  16    5.14    2.90
   2   1  16    4.50    3.74
  -2  -1 -16    8.54    5.28
   1   1  16  413.68   34.66
   1   1  16  448.46   34.69
  -1  -1 -16  460.36   42.63
   0   1  16  195.41   21.82
   0   1  16  174.38   20.01
   0  -1 -16  197.86   26.43
  -1   1  16    8.37    4.40
   1  -1 -16   18.68    8.23
  -1   1  16    7.73    3.21
  -2   1  16   36.76    8.64
   2  -1 -16   33.28    9.73
  -2   1  16   28.69    8.04
   3  -1 -16   -0.36    0.48
  -3   1  16    1.36    0.86
  -3   1  16    2.09    2.90
  -4   1  16    0.43    2.07
   4  -1 -16    0.43    3.12
  -4   1  16    2.38    2.64
   5  -1 -16   71.23   15.99
  -5   1  16   65.80   12.44
  -6   1  16  153.68   19.51
   6  -1 -16  185.63   26.26
   7  -1 -16  128.96   21.98
   8  -1 -16   84.31   17.58
   9  -1 -16   16.49    7.37
  10  -1 -16    2.69    3.38
  10  -1 -16    6.23    5.85
  11  -1 -16    6.64    4.04
  11  -1 -16    1.86    0.90
  12  -1 -16   20.32    8.87
  12  -1 -16   10.28    6.40
  13  -1 -16   10.97    5.83
  13  -1 -16   11.68    7.18
  14  -1 -16   61.69   15.82
  14  -1 -16   45.53   13.39
  15  -1 -16   37.33   12.78
  15  -1 -16   17.51    8.56
 -16   1  16    7.35    8.09
  16  -1 -16    4.54    6.99
 -17   1  16    6.90    7.35
  17  -1 -16   10.35    7.23
 -18   1  16    2.78    4.40
  18  -1 -16    2.64    4.02
 -19   1  16    8.26    7.28
  18   1  17    1.76    3.21
  17   1  17    5.40    6.19
  16   1  17    0.69    2.26
  15   1  17    0.45    2.57
  14   1  17   23.24    9.68
  13   1  17    0.62    2.02
 -12  -1 -17    9.52    6.19
  12   1  17   11.49    6.71
 -11  -1 -17    7.90    6.04
  11   1  17    5.16    3.28
  10   1  17   -1.09    4.07
 -10  -1 -17   -3.93    3.76
   9   1  17    3.38    3.47
  -9  -1 -17    6.45    4.97
  -8  -1 -17   38.61   12.28
   8   1  17   51.46   12.35
  -7  -1 -17  145.50   24.41
   7   1  17  115.52   19.27
   6   1  17   27.45    8.97
   6   1  17   29.78    9.18
  -6  -1 -17   26.07   10.78
  -5  -1 -17    0.31    2.69
   5   1  17    3.09    2.59
   5   1  17    2.88    3.24
   4   1  17    1.71    0.93
  -4  -1 -17    7.09    6.09
   4   1  17    2.19    3.00
   3   1  17    3.59    3.81
  -3  -1 -17   13.63    7.16
   3   1  17    3.57    3.47
  -2  -1 -17   23.24    9.28
   2   1  17   26.05    8.64
   2   1  17   19.96    6.68
   1   1  17   19.51    6.23
  -1  -1 -17   24.84    9.87
   1   1  17   14.70    5.66
   0   1  17   65.37   12.51
   0  -1 -17   29.33   10.68
   0   1  17   22.93    7.33
  -1   1  17    1.36    2.36
   1  -1 -17    4.38    4.54
  -1   1  17    2.40    0.62
  -2   1  17    2.36    1.47
  -2   1  17    0.71    1.52
   2  -1 -17    6.28    4.16
   3  -1 -17   43.94   12.99
  -3   1  17   33.59    8.56
   4  -1 -17  108.32   20.17
  -4   1  17   72.80   13.18
   5  -1 -17   17.56    7.42
   6  -1 -17   12.32    6.54
   7  -1 -17   53.72   14.61
   8  -1 -17    0.79    2.26
   9  -1 -17   20.46    8.45
  10  -1 -17    0.07    2.45
  11  -1 -17    4.50    4.57
  11  -1 -17    8.35    5.78
  12  -1 -17    2.38    2.24
  12  -1 -17   -0.79    1.83
  13  -1 -17    9.37    4.81
  13  -1 -17    6.49    4.19
  14  -1 -17   -0.79    2.05
  14  -1 -17   -2.33    4.71
  15  -1 -17   13.27    8.61
  15  -1 -17    0.43    2.47
 -15   1  17    2.26    3.52
 -16   1  17   23.58   13.08
  16  -1 -17   16.77    9.04
 -17   1  17    0.57    2.07
  17  -1 -17   -4.21    3.97
 -18   1  17   12.80   10.02
  17   1  18    4.81    6.28
  16   1  18    1.17    2.97
  15   1  18   -0.48    2.88
  14   1  18   20.27    9.73
  13   1  18    0.00    1.00
  12   1  18    6.59    5.11
 -11  -1 -18   -4.07    4.95
  11   1  18    7.71    4.81
  10   1  18   -1.45    3.69
 -10  -1 -18    1.43    2.78
   9   1  18   13.18    7.07
  -9  -1 -18    7.14    4.92
   8   1  18   -0.50    3.76
  -8  -1 -18   -2.05    3.47
   7   1  18    2.28    2.97
   7   1  18    4.21    3.57
  -7  -1 -18   -0.57    2.95
   6   1  18    1.21    0.48
   6   1  18    2.55    3.97
  -6  -1 -18    0.48    3.90
   5   1  18    8.56    4.54
   5   1  18   10.16    5.76
  -5  -1 -18   13.54    7.95
  -4  -1 -18    3.26    5.97
   4   1  18    4.12    3.95
   4   1  18    4.19    3.50
   3   1  18    2.09    0.95
  -3  -1 -18    2.19    0.67
   3   1  18    2.47    2.81
   2   1  18   32.52    9.35
  -2  -1 -18   44.42   13.35
   2   1  18   37.99    9.56
   1   1  18  101.20   16.75
  -1  -1 -18  126.25   22.84
   1   1  18   92.30   15.51
   0   1  18   63.38   12.68
   0  -1 -18   89.40   18.68
   0   1  18   47.08   10.56
   1  -1 -18   16.61    7.80
  -1   1  18   12.92    5.35
   2  -1 -18   12.87    6.61
   3  -1 -18   27.14    9.83
   4  -1 -18   48.79   14.25
   5  -1 -18    8.78    4.95
   6  -1 -18   37.40   11.99
   7  -1 -18  100.61   20.60
   8  -1 -18    1.67    4.04
   9  -1 -18    3.12    1.93
  10  -1 -18   29.57   11.13
  11  -1 -18   24.57   10.44
  12  -1 -18    3.97    3.71
  13  -1 -18  -25.34   10.35
  13  -1 -18    3.93    5.47
  14  -1 -18    9.09    5.38
  14  -1 -18    9.75    7.02
 -15   1  18   25.12   13.37
  15  -1 -18   17.37    8.80
  15  -1 -18   36.66   13.04
 -16   1  18   -2.45    2.43
  16  -1 -18   -1.02    3.69
 -17   1  18    2.88    3.83
  16   1  19    1.38    1.00
  15   1  19    5.28    3.93
  14   1  19    2.07    3.43
  13   1  19    3.47    2.47
  12   1  19    3.83    2.00
  11   1  19    4.31    4.09
 -11  -1 -19    8.47    6.64
 -10  -1 -19   -0.67    3.05
  10   1  19    0.38    1.50
   9   1  19    0.57    1.83
  -9  -1 -19    0.52    0.69
   8   1  19    7.18    5.19
   8   1  19    0.55    1.83
  -8  -1 -19   -0.93    2.57
   7   1  19    4.85    4.42
   7   1  19    1.02    0.76
  -7  -1 -19   -1.64    4.95
   6   1  19   10.56    6.11
   6   1  19    6.28    5.04
  -6  -1 -19   15.77    8.68
   5   1  19    3.69    3.09
  -5  -1 -19   12.75    9.28
   5   1  19   14.63    6.80
   4   1  19    3.69    3.76
  -4  -1 -19    9.33    6.66
   4   1  19    1.93    2.47
  -3  -1 -19    7.59    6.54
   3   1  19    4.83    3.52
   3   1  19    6.97    4.42
   2   1  19   -0.38    2.55
  -2  -1 -19    1.76    1.00
   2   1  19    3.95    3.52
  -1  -1 -19   11.35    7.66
   0  -1 -19    7.68    5.54
   1  -1 -19   20.46    9.78
   2  -1 -19    7.30    5.92
   3  -1 -19   12.09    7.99
   4  -1 -19   25.60   11.25
   5  -1 -19   47.48   14.96
   6  -1 -19   -0.17    1.07
   7  -1 -19   50.67   15.08
   8  -1 -19    0.05    3.93
   9  -1 -19   12.51    6.90
  10  -1 -19   -4.19    5.69
  11  -1 -19    9.25    8.06
  12  -1 -19    2.76    4.28
  13  -1 -19   17.84   10.06
  14  -1 -19   -3.54    6.02
 -15   1  19   19.53   11.78
  15  -1 -19   23.93   11.32
 -16   1  19    2.45    4.97
  15   1  20    2.40    3.88
  14   1  20   13.06    8.35
  13   1  20    4.04    4.16
  12   1  20    0.59    1.47
  11   1  20    7.07    5.00
 -11  -1 -20   -0.83    2.45
  10   1  20   27.17   11.11
 -10  -1 -20   21.60   10.47
   9   1  20   -0.21    2.50
  -9  -1 -20    3.78    4.09
   9   1  20    3.64    4.23
   8   1  20    3.81    5.02
   8   1  20    3.19    3.40
  -8  -1 -20    2.62    3.95
   7   1  20   53.38   14.92
  -7  -1 -20   57.48   16.91
   7   1  20   52.03   14.01
   6   1  20  100.01   18.91
  -6  -1 -20  116.88   24.60
   6   1  20  102.75   19.29
  -5  -1 -20    2.81    3.97
   5   1  20    1.38    1.83
   5   1  20   -2.33    4.64
  -4  -1 -20    1.40    1.74
  -3  -1 -20   -1.71    5.28
  -2  -1 -20    8.94    7.49
  -1  -1 -20   33.09   12.54
   0  -1 -20   10.44    7.16
   1  -1 -20    4.83    4.97
   2  -1 -20   30.45   12.30
   3  -1 -20   15.99    8.45
   4  -1 -20   -0.52    5.07
   5  -1 -20   12.20    7.49
   6  -1 -20    2.74    4.85
   7  -1 -20    1.76    4.81
   8  -1 -20    4.16    3.24
   9  -1 -20   20.96   10.94
  10  -1 -20   -3.78    2.74
  11  -1 -20   -0.93    1.50
  12  -1 -20    3.81    4.52
  13  -1 -20    6.83    6.16
 -14   1  20   60.85   18.89
  14  -1 -20   50.34   16.51
  15  -1 -20   26.91   12.44
 -15   1  20   60.83   21.22
  14   1  21   -3.33    4.45
  13   1  21   -0.64    3.93
  12   1  21    5.64    4.38
  11   1  21    4.19    2.76
 -11  -1 -21   -2.12    4.54
  11   1  21    0.02    1.62
  10   1  21    0.00    2.28
 -10  -1 -21   -3.45    4.62
   9   1  21   44.11   13.68
  -9  -1 -21   52.93   17.03
   8   1  21   13.51    8.54
  -8  -1 -21    6.71    6.66
  -7  -1 -21   24.81   11.44
  -6  -1 -21   77.67   20.51
  -5  -1 -21   40.30   14.32
  -4  -1 -21    2.38    5.31
  -3  -1 -21   66.99   18.77
  -2  -1 -21   -0.29    2.57
  -1  -1 -21   -1.31    4.52
   0  -1 -21    9.71    7.97
   1  -1 -21   51.48   15.80
   2  -1 -21    1.67    3.66
   3  -1 -21   19.70    9.68
   4  -1 -21   13.23    8.49
   5  -1 -21    2.21    4.59
   6  -1 -21   10.25    6.90
   7  -1 -21   16.77   10.35
   8  -1 -21    0.83    2.78
   9  -1 -21   45.99   15.56
  10  -1 -21    4.33    5.45
  11  -1 -21    5.21    6.49
  12  -1 -21   -2.43    4.14
  13  -1 -21    4.28    5.31
 -14   1  21   12.39    9.11
  14  -1 -21    2.62    5.28
 -10  -1 -22   49.51   18.84
  -9  -1 -22    1.14    3.16
  -8  -1 -22    1.78    2.85
  -7  -1 -22    6.54    7.35
  -6  -1 -22   38.54   15.08
  -5  -1 -22    7.04    4.64
  -4  -1 -22    5.38    5.09
  -3  -1 -22    6.76    7.26
  -2  -1 -22   -0.50    0.88
  -1  -1 -22    0.86    3.93
   0  -1 -22    1.07    1.86
   1  -1 -22   95.47   23.20
   2  -1 -22   35.90   14.18
   3  -1 -22   -0.90    4.31
   4  -1 -22   13.08    8.94
   5  -1 -22   -0.07    1.95
   6  -1 -22    2.09    3.83
   7  -1 -22   13.80    9.28
   8  -1 -22   40.01   15.61
   9  -1 -22    9.78    8.16
  10  -1 -22   15.42    9.30
  11  -1 -22   -0.64    2.90
 -10  -1 -23   -0.79    2.36
  -9  -1 -23   -0.14    3.69
  -8  -1 -23   -0.45    4.50
  -7  -1 -23   -0.50    1.55
  -6  -1 -23    3.95    7.04
  -5  -1 -23    6.42    6.61
  -4  -1 -23   -5.00    5.47
  -3  -1 -23   23.36   11.75
  -2  -1 -23    0.81    0.93
  -1  -1 -23   16.34   10.09
   0  -1 -23   -1.57    4.28
   1  -1 -23    4.95    5.47
   2  -1 -23    3.78    5.35
   3  -1 -23   -1.62    1.67
   4  -1 -23   18.56   10.63
   5  -1 -23   23.15   12.70
   6  -1 -23    4.73    4.54
   7  -1 -23   40.63   15.06
  -7  -1 -24    6.45    7.11
  -6  -1 -24    2.19    4.02
  -5  -1 -24    9.59    9.92
  -4  -1 -24   -1.83    3.76
  -3  -1 -24    8.75    7.57
  -2  -1 -24    3.02    2.28
  -1  -1 -24   19.44   11.73
   0  -1 -24    0.31    3.90
   1  -1 -24    0.07    4.45
  -3  -2  24    4.64    6.16
  -2  -2  24   10.42    7.87
  -1  -2  24    4.71    6.23
   0  -2  24   -3.35    4.16
   1  -2  24    4.85    6.00
   2  -2  24    1.36    3.16
   3  -2  24    5.73    6.26
   4  -2  24    6.28    5.78
   5  -2  24    1.90    2.93
  -6  -2  23   16.01    9.90
  -5  -2  23   -2.93    4.21
  -4  -2  23   45.58   16.89
  -3  -2  23    5.02    4.71
  -2  -2  23    0.69    2.69
  -1  -2  23   20.01   10.68
   0  -2  23   20.32   11.01
   1  -2  23    2.71    4.07
   2  -2  23    3.74    4.33
   3  -2  23   -0.07    2.40
   4  -2  23   -0.86    2.90
   5  -2  23    1.31    1.50
   6  -2  23   -2.97    6.00
   7  -2  23  -14.94    9.09
   8  -2  23   -0.21    2.64
  -9  -2  22   11.04    8.14
  -8  -2  22   -0.55    3.81
  -7  -2  22   -3.95    5.73
  -6  -2  22   -5.59    5.69
  -5  -2  22   43.84   15.99
  -4  -2  22   40.73   15.42
  -3  -2  22   -0.17    2.78
  -2  -2  22   -1.78    4.14
  -1  -2  22   -0.79    2.21
   0  -2  22   -0.10    3.59
   1  -2  22   52.15   16.63
   2  -2  22    1.88    0.76
   3  -2  22   -0.55    1.12
   4  -2  22   18.10    9.40
   5  -2  22    9.87    7.26
   6  -2  22    1.36    1.69
   7  -2  22   -2.81    5.04
   8  -2  22   -1.62    4.76
   9  -2  22    2.83    3.14
  10  -2  22    4.92    4.97
 -11  -2  21    8.80    6.21
 -10  -2  21    2.36    4.95
  -9  -2  21   15.15   10.04
  -8  -2  21   20.72   10.09
  -7  -2  21   49.01   16.25
  -6  -2  21    0.88    3.52
  -5  -2  21    3.97    4.71
  -4  -2  21    7.57    4.92
  -3  -2  21   -0.14    1.55
  -2  -2  21   44.34   15.20
  -1  -2  21   42.77   14.99
   0  -2  21   -4.12    6.40
   1  -2  21    7.18    7.21
   2  -2  21   39.71   14.13
   3  -2  21    2.24    3.14
   4  -2  21    4.00    4.23
   5  -2  21   -0.24    3.85
   6  -2  21    9.66    8.71
   7  -2  21    3.35    5.11
   8  -2  21   18.37   10.02
   9  -2  21    2.26    3.07
  10  -2  21    4.71    3.40
  11  -2  21    1.86    3.97
  12   2 -20   16.65    8.26
  11   2 -20    6.26    5.90
 -10  -2  20    3.38    4.71
  10   2 -20    1.19    3.43
  -9  -2  20   -1.47    3.43
  -8  -2  20   -1.19    3.31
  -7  -2  20   10.80    6.57
  -6  -2  20    1.78    1.81
  -5  -2  20   19.56   10.02
  -4  -2  20    6.61    3.40
  -3  -2  20   74.75   20.13
  -2  -2  20   28.10   12.42
  -1  -2  20    3.45    2.85
   0  -2  20   -0.12    3.66
   1  -2  20    5.95    4.54
   2  -2  20    8.83    6.71
   3  -2  20   36.42   13.70
   4  -2  20   27.41   10.87
   5  -2  20    8.02    5.80
   6  -2  20    5.97    6.52
   7  -2  20    0.24    2.45
   8  -2  20   20.89   12.70
   9  -2  20   26.67   10.82
  10  -2  20   27.74   11.82
  11  -2  20   -0.79    1.43
  12  -2  20    2.43    3.69
  13  -2  20    8.30    7.09
  14   2 -19    1.21    3.85
  14   2 -19   -7.52    6.76
  13   2 -19    0.26    2.62
  13   2 -19    0.19    3.66
  12   2 -19   17.25    8.75
  11   2 -19   -0.74    3.33
  10   2 -19   17.13    7.07
   9   2 -19    2.31    2.57
  -8  -2  19   -2.33    5.35
  -7  -2  19   12.85    9.06
  -6  -2  19   38.28   13.23
  -5  -2  19    3.28    5.35
  -4  -2  19    8.97    5.64
  -3  -2  19   -2.19    4.38
  -2  -2  19    1.12    1.93
  -1  -2  19   26.98   11.11
   0  -2  19   21.10   10.63
   1  -2  19    0.81    3.19
   2  -2  19   18.06    8.52
   3  -2  19    0.14    4.62
   4  -2  19    5.61    4.23
   5  -2  19    7.47    5.54
   6  -2  19   50.05   15.46
   7  -2  19    6.33    4.92
   8  -2  19   -1.38    3.45
   9  -2  19   30.93   12.42
  10  -2  19   23.67   10.11
  11  -2  19    1.64    4.50
  12  -2  19    3.31    3.57
  13  -2  19   -1.36    3.19
  14  -2  19    3.02    4.09
  16   2 -18    2.76    2.45
  15   2 -18    0.05    3.09
  15   2 -18    2.50    3.07
  14   2 -18    5.92    4.62
  14   2 -18   23.48    9.87
  13   2 -18    7.95    6.66
  13   2 -18   18.46    9.14
  12   2 -18    7.85    5.26
  12   2 -18   10.32    5.38
  11   2 -18    4.59    3.05
  10   2 -18   25.81    9.71
   9   2 -18    7.83    3.85
   8   2 -18   21.84    8.64
  -7  -2  18   14.35    7.97
   7   2 -18    7.45    4.66
  -6  -2  18    9.44    6.61
  -5  -2  18    5.31    5.90
  -4  -2  18  204.26   31.16
  -3  -2  18   11.94    7.16
  -2  -2  18   28.19   11.13
  -1  -2  18    5.47    4.21
   0  -2  18   28.31   11.25
   1  -2  18   -1.69    4.54
   2  -2  18  148.23   25.19
   3  -2  18    6.42    4.19
   4  -2  18    5.50    5.07
   5  -2  18    7.18    5.14
   6  -2  18    7.37    5.78
   7  -2  18    6.09    4.45
   8  -2  18   -0.64    4.50
   9  -2  18    4.95    4.54
  10  -2  18   -1.59    2.38
  11  -2  18   25.74   10.40
  12  -2  18   30.26   12.73
  13  -2  18   -3.69    5.14
  14  -2  18    4.04    3.88
  15  -2  18   11.87    8.28
  17   2 -17   26.86   10.61
  17   2 -17   30.64   11.80
  16   2 -17    0.24    1.19
  16   2 -17    1.69    2.85
  15   2 -17   -0.21    1.95
 -15  -2  17    0.40    1.64
  15   2 -17    1.00    1.31
  14   2 -17   20.15    9.73
  14   2 -17   19.51    8.61
  13   2 -17    5.85    3.83
  13   2 -17    2.88    0.90
  12   2 -17    0.74    0.62
  12   2 -17   13.47    7.42
  11   2 -17   -0.71    3.05
  11   2 -17   -2.95    3.14
  10   2 -17   14.06    7.33
  10   2 -17   15.34    7.28
   9   2 -17   12.39    6.90
   8   2 -17   94.71   18.13
   7   2 -17   58.83   13.96
  -6  -2  17    5.19    5.35
   6   2 -17    2.50    4.54
  -5  -2  17   13.35    7.61
  -4  -2  17   54.67   15.04
  -3  -2  17   -0.26    2.43
  -2  -2  17  148.16   25.12
  -1  -2  17   -1.40    4.85
   0  -2  17   19.34    9.09
   1  -2  17   22.27    9.78
   2  -2  17   23.27    9.11
   3  -2  17    5.54    3.05
   4  -2  17   22.36    9.78
   5  -2  17    2.45    4.62
   6  -2  17    6.16    4.40
   7  -2  17   10.59    6.47
   8  -2  17   78.46   18.10
   9  -2  17    6.16    5.92
  10  -2  17    5.35    4.71
  11  -2  17   -1.38    4.07
  12  -2  17   12.94    8.87
  13  -2  17    6.28    5.57
  14  -2  17   15.01    9.30
  15  -2  17   -4.73    2.16
  16  -2  17   -5.07    5.28
  18   2 -16   22.53   11.18
  18   2 -16   20.55    9.42
  17   2 -16    9.40    5.85
  17   2 -16   13.42    6.35
  16   2 -16   -0.90    2.88
 -16  -2  16   -0.24    3.07
  16   2 -16    3.26    5.47
  15   2 -16   -5.38    4.23
 -15  -2  16    6.57    6.95
  15   2 -16   -0.98    4.12
 -14  -2  16   14.32    8.85
  14   2 -16   22.65    9.33
  14   2 -16   33.23   11.37
 -13  -2  16    4.85    4.52
  13   2 -16    1.93    3.05
  13   2 -16   18.72    5.69
  12   2 -16   41.49   11.85
 -12  -2  16   43.82   13.54
  12   2 -16   52.86   13.66
  11   2 -16   12.32    7.28
 -11  -2  16   11.82    6.78
  11   2 -16   18.25    7.97
  10   2 -16   -0.26    3.09
  10   2 -16    2.45    2.47
 -10  -2  16    4.14    4.85
   9   2 -16   13.54    5.83
   9   2 -16    7.45    4.62
  -9  -2  16   11.49    5.04
   8   2 -16   71.96   15.15
  -8  -2  16   65.52   14.11
   7   2 -16    5.28    3.59
   6   2 -16    8.21    4.78
   5   2 -16    2.64    2.90
  -5  -2  16    8.09    5.95
  -4  -2  16    7.18    5.11
  -3  -2  16    3.00    3.19
  -2  -2  16  187.92   27.48
  -1  -2  16    1.64    0.52
   0  -2  16   41.23   12.99
   1  -2  16   55.43   14.75
   2  -2  16   20.79    9.85
   3  -2  16   39.87   12.35
   4  -2  16   87.62   18.39
   5  -2  16   14.44    7.92
   6  -2  16    4.26    3.35
   7  -2  16    1.71    1.40
   8  -2  16    2.07    1.88
   9  -2  16   17.70    8.66
  10  -2  16   64.47   16.18
  11  -2  16   81.27   18.25
  12  -2  16   11.18    7.11
  13  -2  16   18.84    9.75
  14  -2  16    3.54    3.81
  15  -2  16   -0.26    3.81
  16  -2  16   -1.09    2.50
  17  -2  16    0.10    4.83
  20   2 -15   10.04    5.97
  19   2 -15    3.21    3.02
  18   2 -15    3.66    5.09
  18   2 -15    2.12    1.52
  17   2 -15    1.55    1.69
  17   2 -15    3.97    3.93
 -16  -2  15   19.25   10.25
  16   2 -15   18.87    8.78
  16   2 -15   24.57   10.92
 -15  -2  15   18.39    9.23
  15   2 -15   14.77    9.14
  15   2 -15   15.56    7.23
  14   2 -15   25.07    9.54
 -14  -2  15   28.36   11.42
  14   2 -15   40.82   12.87
  13   2 -15    1.05    2.26
 -13  -2  15    4.59    4.50
  13   2 -15   -0.29    2.85
  12   2 -15  172.31   24.36
 -12  -2  15  165.55   26.36
  12   2 -15  189.15   26.36
  11   2 -15   50.51   12.94
  11   2 -15   48.77   12.32
 -11  -2  15   58.33   14.49
  10   2 -15   26.45    8.97
 -10  -2  15   31.19   10.52
  10   2 -15   26.03    9.40
   9   2 -15    3.95    4.92
  -9  -2  15   -1.83    3.33
   9   2 -15    3.07    2.43
  -8  -2  15   81.98   15.44
   8   2 -15   89.26   16.49
   8   2 -15   69.16   13.99
   7   2 -15   17.32    7.68
  -7  -2  15    5.40    3.47
   6   2 -15   49.13   12.61
  -6  -2  15   40.20    9.44
  -5  -2  15    4.00    1.67
   5   2 -15    8.09    4.85
   4   2 -15   10.47    5.07
  -4  -2  15   25.69    9.42
  -3  -2  15   67.75   15.49
  -2  -2  15    2.55    2.31
  -1  -2  15  125.06   21.96
   0  -2  15  222.08   29.36
   1  -2  15   15.92    7.07
   2  -2  15   13.35    7.02
   3  -2  15   88.33   17.63
   4  -2  15  224.79   28.67
   5  -2  15   43.77   13.06
   6  -2  15   70.97   15.89
   7  -2  15    8.52    5.76
   8  -2  15    8.80    3.50
   9  -2  15  140.98   23.22
  10  -2  15   19.25    9.25
  11  -2  15    3.07    0.93
  12  -2  15    3.28    3.50
  13  -2  15    0.02    4.33
  14  -2  15   -0.38    2.88
  15  -2  15   24.48   10.82
  16  -2  15    2.24    2.66
  17  -2  15    3.05    3.69
  18  -2  15    2.81    4.54
  20   2 -14    7.33    4.54
  19   2 -14   -3.35    3.71
  19   2 -14    3.16    4.45
  18   2 -14   -2.95    1.64
  18   2 -14   -1.81    3.69
  17   2 -14   11.92    6.66
  17   2 -14    8.66    6.61
 -16  -2  14   -4.95    6.07
  16   2 -14   -3.21    3.71
  16   2 -14   -5.00    6.52
  15   2 -14    0.69    1.40
 -15  -2  14   -1.17    3.85
  15   2 -14    0.57    5.45
  14   2 -14    0.10    2.88
 -14  -2  14    1.17    2.74
  14   2 -14    2.38    3.64
 -13  -2  14    5.66    4.71
  13   2 -14   11.87    5.71
  13   2 -14   13.92    7.37
  12   2 -14   -0.43    3.21
  12   2 -14   -0.67    2.69
 -12  -2  14    0.50    1.62
  11   2 -14    8.61    5.38
 -11  -2  14    8.49    5.31
  11   2 -14    8.23    5.04
  10   2 -14   16.51    6.97
 -10  -2  14   10.42    6.45
  10   2 -14   15.56    6.85
   9   2 -14    1.55    1.93
   9   2 -14   -4.54    4.45
  -9  -2  14   -1.67    2.81
   8   2 -14   46.37   11.21
   8   2 -14   55.83   11.75
  -8  -2  14   39.59   10.30
   7   2 -14   18.13    7.02
   7   2 -14   10.94    5.23
  -7  -2  14   13.63    6.23
   6   2 -14    5.90    4.57
  -6  -2  14    5.09    3.47
   5   2 -14   47.63   11.59
  -5  -2  14   32.76    7.73
   4   2 -14   43.13   10.68
  -4  -2  14   33.38    7.52
   3   2 -14  286.81   29.52
  -3  -2  14  243.82   21.24
  -3  -2  14  315.48   33.42
  -2  -2  14  300.25   32.78
  -1  -2  14   68.18   15.58
   0  -2  14    3.02    3.74
   1  -2  14   21.48    9.21
   2  -2  14    5.64    4.95
   3  -2  14   23.31    8.02
   4  -2  14    2.36    4.38
   5  -2  14   46.70   12.13
   6  -2  14   69.92   15.20
   7  -2  14   22.34    8.85
   8  -2  14  116.21   20.51
   9  -2  14    5.90    5.66
  10  -2  14   -1.55    2.93
  11  -2  14   11.37    6.09
  12  -2  14   20.36    8.45
  13  -2  14   11.61    7.78
  14  -2  14   -1.93    1.12
  15  -2  14    1.50    3.69
  16  -2  14    7.26    6.47
  17  -2  14   13.77    8.28
  18  -2  14   15.58    8.09
  19  -2  14   -1.40    2.74
  21   2 -13    6.38    5.52
  20   2 -13   13.06    6.97
  20   2 -13    6.47    5.04
  19   2 -13    4.62    5.11
  19   2 -13   34.38   12.18
  18   2 -13    6.54    4.28
  18   2 -13   12.68    7.02
  17   2 -13   11.04    6.11
  17   2 -13    0.62    1.14
  16   2 -13   14.96   10.09
 -16  -2  13    7.40    6.40
  16   2 -13    6.47    4.85
  15   2 -13   -4.81    4.52
 -15  -2  13    7.54    7.57
  15   2 -13    4.33    4.97
  14   2 -13    5.95    4.52
 -14  -2  13    5.26    5.14
  14   2 -13    7.78    5.00
 -13  -2  13    5.07    2.71
  13   2 -13   10.47    4.97
  13   2 -13   15.08    7.42
 -12  -2  13    7.71    5.19
  12   2 -13    6.02    4.71
  12   2 -13    6.66    4.59
 -11  -2  13   27.43    9.40
  11   2 -13   16.82    6.64
  11   2 -13   24.00    8.83
  10   2 -13   -3.14    4.07
 -10  -2  13   -3.78    3.38
  10   2 -13   -1.62    1.59
   9   2 -13   12.97    5.64
   9   2 -13   16.08    6.57
  -9  -2  13   14.94    6.35
   8   2 -13  294.59   29.33
   8   2 -13  286.81   28.67
  -8  -2  13  220.58   25.72
   7   2 -13  114.45   17.15
  -7  -2  13  130.87   18.06
   7   2 -13  122.38   18.06
   6   2 -13    9.02    5.47
  -6  -2  13    6.76    4.21
   6   2 -13    8.94    3.97
   5   2 -13  197.57   23.08
  -5  -2  13  155.21   17.87
   4   2 -13  591.11   43.18
  -4  -2  13  548.17   36.07
  -3  -2  13    0.10    0.40
   3   2 -13    6.95    4.62
  -2  -2  13  267.33   19.41
  -2  -2  13  350.54   34.14
  -1  -2  13   34.99   10.54
   0  -2  13  377.85   36.95
   1  -2  13   44.80   12.09
   2  -2  13  142.67   21.77
   3  -2  13   68.13   14.70
   4  -2  13    5.57    4.95
   5  -2  13    2.02    1.90
   6  -2  13  107.67   18.68
   7  -2  13   49.05   12.28
   8  -2  13   32.00   10.56
   9  -2  13    0.40    3.59
  10  -2  13  102.77   18.68
  11  -2  13   25.88    9.78
  12  -2  13    3.85    3.83
  13  -2  13   59.26   15.39
  14  -2  13  114.98   21.98
  15  -2  13    2.88    1.14
  16  -2  13   10.71    7.33
  17  -2  13   35.02   13.04
  18  -2  13   13.16    8.47
  19  -2  13   -7.42    6.88
  22   2 -12    0.05    4.35
  21   2 -12   26.15   13.16
  20   2 -12    2.90    4.21
  20   2 -12    8.64    4.76
  19   2 -12   -5.83    5.04
  19   2 -12    0.31    1.76
  18   2 -12   30.64   10.78
  18   2 -12   31.50   11.04
  17   2 -12   12.47    6.30
  17   2 -12    6.07    3.33
  16   2 -12    0.40    1.69
  16   2 -12   -1.81    1.95
 -15  -2  12   18.91    9.09
  15   2 -12   11.09    6.00
  15   2 -12   16.68    7.95
  14   2 -12   10.61    6.21
  14   2 -12    1.19    3.02
 -14  -2  12   10.52    7.83
 -13  -2  12   -0.24    1.71
  13   2 -12    3.78    2.57
  13   2 -12    5.64    3.69
  12   2 -12  179.97   23.96
 -12  -2  12  252.91   31.09
  12   2 -12  245.44   28.02
  11   2 -12  120.83   19.08
 -11  -2  12  115.86   20.03
  11   2 -12  133.32   19.44
 -10  -2  12  123.16   19.70
  10   2 -12  128.68   18.96
  10   2 -12  111.34   17.32
   9   2 -12   95.04   15.46
  -9  -2  12   63.45   13.63
   9   2 -12   87.78   15.32
   8   2 -12  145.76   19.27
  -8  -2  12   99.28   16.34
   8   2 -12  147.28   19.56
   7   2 -12   33.00    9.02
  -7  -2  12   18.48    6.73
   7   2 -12   24.46    7.47
  -6  -2  12   71.56   12.35
   6   2 -12   98.82   15.06
   6   2 -12   85.36   14.30
  -5  -2  12   44.53    8.90
   5   2 -12   44.23   10.32
   5   2 -12   35.42    8.68
   4   2 -12    5.40    3.66
  -4  -2  12    6.35    3.38
   3   2 -12   83.26   13.87
  -3  -2  12   84.22   10.68
  -2  -2  12  309.24   21.05
   2   2 -12  367.32   31.45
  -2  -2  12  381.57   34.66
  -1  -2  12    3.24    3.05
   0  -2  12  201.10   25.15
   1  -2  12   13.06    6.64
   2  -2  12   -1.83    2.21
   3  -2  12  180.64   23.43
   4  -2  12   82.29   15.34
   5  -2  12    9.85    6.52
   6  -2  12   22.15    7.54
   7  -2  12   20.39    8.56
   8  -2  12    6.64    5.71
   9  -2  12   63.23   14.25
  10  -2  12    0.26    1.55
  11  -2  12   -0.52    3.66
  12  -2  12    5.45    5.83
  13  -2  12  139.96   23.86
  14  -2  12   27.93   10.42
  15  -2  12    9.80    4.78
  16  -2  12    0.12    3.38
  17  -2  12    9.16    6.59
  18  -2  12    4.83    6.92
  19  -2  12    2.14    1.64
  20  -2  12    5.11    6.99
  22   2 -11   26.81   10.71
  21   2 -11    4.97    3.64
  20   2 -11    1.81    2.14
  19   2 -11   -0.76    4.14
  18   2 -11   24.62    9.40
  17   2 -11   -1.47    4.00
  16   2 -11   26.74   10.23
  15   2 -11   39.30   11.49
 -15  -2  11   38.47   13.04
 -14  -2  11    6.40    5.47
  14   2 -11    6.88    4.69
  14   2 -11   13.58    6.21
  13   2 -11   26.72    8.83
 -13  -2  11   21.96    9.37
  13   2 -11   25.74    8.06
 -12  -2  11   31.64   10.25
  12   2 -11   51.22   12.23
  12   2 -11   23.93    7.59
 -11  -2  11   14.32    6.61
  11   2 -11   28.79    9.06
  11   2 -11   23.72    7.80
 -10  -2  11    8.42    4.73
  10   2 -11   21.96    7.97
  10   2 -11   26.03    8.42
  -9  -2  11  104.25   17.15
   9   2 -11  122.61   17.34
   9   2 -11  147.43   19.53
  -8  -2  11   65.76   12.87
   8   2 -11   66.45   12.51
   8   2 -11   60.93   11.49
  -7  -2  11   23.65    7.28
   7   2 -11   25.84    7.97
   7   2 -11   23.39    6.95
  -6  -2  11   75.27   12.54
   6   2 -11   74.89   13.08
   6   2 -11   75.41   12.54
   5   2 -11   82.62   12.61
   5   2 -11   84.88   13.85
  -5  -2  11   75.32   11.56
   4   2 -11   11.99    5.16
  -4  -2  11   16.13    5.04
   4   2 -11   22.67    5.90
  -3  -2  11    6.07    3.19
   3   2 -11    3.88    2.07
   2   2 -11  219.96   22.89
  -1  -2  11    0.10    0.40
  -1  -2  11    3.74    4.33
   1   2 -11    3.05    3.66
   0  -2  11  190.18   23.12
   1  -2  11    0.14    1.90
   2  -2  11    1.43    3.00
   3  -2  11  104.82   16.84
   4  -2  11  223.36   24.96
   5  -2  11   20.03    7.47
   6  -2  11  548.33   42.63
   7  -2  11    5.09    2.57
   8  -2  11   18.87    7.14
   9  -2  11   55.26   12.85
  10  -2  11  288.50   31.38
  11  -2  11   43.94   11.47
  12  -2  11    8.56    5.50
  13  -2  11   57.31   14.30
  14  -2  11    8.97    6.26
  15  -2  11   -0.07    1.26
  16  -2  11    7.71    6.64
  17  -2  11    4.62    3.12
  18  -2  11   -2.47    5.78
  19  -2  11   37.25   13.89
  20  -2  11    6.40    5.35
  21  -2  11   10.73    7.95
  22   2 -10    2.40    3.76
  21   2 -10    3.00    3.57
  20   2 -10   12.28    7.23
  19   2 -10   12.70    5.54
  18   2 -10   -1.38    3.52
  17   2 -10    4.42    5.95
  16   2 -10   17.46    8.09
  15   2 -10   59.26   13.20
  14   2 -10   11.09    6.33
 -14  -2  10    4.71    3.95
 -13  -2  10   50.22   12.66
  13   2 -10   35.99   10.04
 -12  -2  10    7.95    5.21
  12   2 -10    5.02    2.52
 -11  -2  10   27.48    9.04
  11   2 -10   31.33    8.47
  11   2 -10   37.78    9.85
 -10  -2  10  125.59   19.15
  10   2 -10  122.73   17.96
  10   2 -10  127.39   16.91
   9   2 -10   97.25   14.99
  -9  -2  10   70.75   13.37
   9   2 -10   70.54   13.25
   8   2 -10    9.40    4.26
  -8  -2  10    3.74    2.28
   8   2 -10   10.06    5.02
   7   2 -10   -2.19    2.85
  -7  -2  10    2.19    2.26
   7   2 -10   -0.81    2.14
   6   2 -10   18.56    6.38
  -6  -2  10   12.87    4.95
   6   2 -10   14.87    5.54
   5   2 -10   17.41    6.00
   5   2 -10   26.15    7.28
  -5  -2  10   25.50    6.64
  -4  -2  10  109.34   12.66
   4   2 -10   95.52   13.80
   4   2 -10  100.87   13.04
   3   2 -10   11.82    5.40
  -3  -2  10    4.31    2.45
   2   2 -10  231.02   22.55
  -1  -2  10   20.70    3.66
  -1  -2  10   58.33   11.75
   1   2 -10   47.08    9.92
   0  -2  10  214.42   23.39
   1  -2  10  122.92   17.91
   2  -2  10   88.00   14.96
   3  -2  10   47.37   10.92
   4  -2  10   59.95   12.44
   5  -2  10  181.56   21.70
   6  -2  10  210.06   24.03
   7  -2  10    1.12    1.47
   8  -2  10   18.75    7.52
   9  -2  10  245.23   27.29
  10  -2  10   15.75    7.66
  11  -2  10    6.66    5.59
  12  -2  10  126.28   20.29
  13  -2  10   67.80   14.58
  14  -2  10   13.87    6.88
  15  -2  10    4.73    3.78
  16  -2  10   -7.52    5.42
  17  -2  10   13.68    7.83
  18  -2  10   22.79    9.61
  19  -2  10    1.00    3.95
  20  -2  10    3.26    2.71
  21  -2  10   22.62   11.16
  23   2  -9   10.99    7.35
  22   2  -9    3.83    5.78
  21   2  -9   -5.57    7.30
  20   2  -9   43.51   13.35
  19   2  -9    9.37    6.52
  18   2  -9    3.28    2.57
  17   2  -9    1.67    1.00
  16   2  -9    9.66    4.16
  15   2  -9   45.61   12.20
  14   2  -9  166.29   22.77
  13   2  -9   14.49    6.45
 -13  -2   9    1.38    1.86
 -12  -2   9  128.42   20.65
  12   2  -9  125.25   18.56
 -11  -2   9   12.85    6.52
  11   2  -9   15.46    6.30
  10   2  -9  356.68   31.81
 -10  -2   9  388.58   34.71
  -9  -2   9  169.62   21.29
   9   2  -9  158.84   17.94
   9   2  -9  164.44   19.89
   8   2  -9  368.29   29.90
   8   2  -9  395.63   32.93
   7   2  -9  266.16   23.46
  -7  -2   9  291.54   25.84
   7   2  -9  293.88   26.57
  -6  -2   9    9.97    3.45
   6   2  -9    6.66    3.83
   6   2  -9   11.80    4.59
  -5  -2   9  184.23   18.01
   5   2  -9  185.30   19.72
   5   2  -9  193.20   18.65
  -4  -2   9  494.92   30.02
   4   2  -9  399.88   31.33
   4   2  -9  465.09   30.62
   3   2  -9    3.45    3.74
   3   2  -9    1.17    2.19
  -2  -2   9    4.95    1.12
   2   2  -9    9.68    4.57
  -1  -2   9   24.67    4.26
   1   2  -9   57.57   10.30
   0  -2   9    0.83    1.47
   0   2  -9    0.83    1.95
   1  -2   9   36.26    9.25
   2  -2   9  157.66   19.77
   3  -2   9   92.80   15.44
  -4   2  -9    2.31    2.40
   4  -2   9   -1.83    1.62
   5  -2   9   20.53    6.71
  -5   2  -9   16.49    5.02
  -6   2  -9   99.61   12.97
   6  -2   9  135.65   17.89
   7  -2   9    3.90    3.31
  -7   2  -9    0.45    0.64
  -8   2  -9  271.18   22.36
   8  -2   9  420.53   33.76
   9  -2   9   31.43    8.87
  -9   2  -9   10.80    3.62
 -10   2  -9   12.42    4.09
  10  -2   9   29.71    9.37
  11  -2   9   94.14   16.13
 -11   2  -9   46.96    7.73
  12  -2   9    3.31    4.97
  13  -2   9  139.00   21.96
  14  -2   9  106.60   19.22
  15  -2   9   13.06    7.26
  16  -2   9   13.87    7.35
  17  -2   9   43.51   13.30
  18  -2   9  105.41   21.77
  19  -2   9   10.23    5.47
  20  -2   9   34.97   12.54
  21  -2   9   -0.71    1.47
  22  -2   9   -3.16    3.07
  23   2  -8    1.55    2.28
  22   2  -8    4.57    4.19
  21   2  -8   -3.35    3.90
  20   2  -8   34.11   12.13
  19   2  -8    1.45    2.47
  18   2  -8   46.20   12.51
  17   2  -8   16.39    7.09
  16   2  -8   12.61    6.52
  15   2  -8   45.99   11.49
  14   2  -8   -0.31    2.43
  13   2  -8   61.12   12.75
  12   2  -8   59.86   12.25
 -12  -2   8   66.52   14.68
 -11  -2   8    4.04    4.54
  11   2  -8   -0.71    1.88
  10   2  -8   80.39   13.82
 -10  -2   8   95.09   16.13
  -9  -2   8  331.75   28.43
   9   2  -8  331.56   27.19
   8   2  -8    2.81    0.83
   8   2  -8    4.14    1.00
   8   2  -8    6.40    3.45
  -8  -2   8    9.75    4.81
   7   2  -8    1.17    1.83
  -7  -2   8   -4.28    2.78
   7   2  -8   -0.19    1.33
   6   2  -8   81.34   12.47
  -6  -2   8   85.00   12.37
   6   2  -8   77.53   11.01
   5   2  -8   17.89    5.61
   5   2  -8   24.38    5.90
   4   2  -8  209.56   18.44
   4   2  -8  202.14   19.91
   3   2  -8    6.40    3.62
   3   2  -8    5.59    2.64
  -2  -2   8    1.69    0.81
   2   2  -8    3.81    3.76
  -1  -2   8   -0.24    0.76
   1   2  -8    1.86    1.71
   0  -2   8   16.11    5.66
   0   2  -8   10.59    5.02
  -1   2  -8  102.11   13.39
   1  -2   8  118.47   16.13
  -2   2  -8   40.04    7.99
   2  -2   8   49.79   10.32
  -3   2  -8  153.06   16.01
   3  -2   8  190.18   21.10
  -4   2  -8   64.57   10.13
   4  -2   8   75.10   12.37
  -5   2  -8   22.60    5.92
   5  -2   8   41.97    8.94
  -6   2  -8    4.12    2.90
   6  -2   8    4.26    3.09
   7  -2   8   63.21   12.25
  -7   2  -8   42.23    7.66
  -8   2  -8  308.22   23.79
   8  -2   8  498.23   36.07
  -9   2  -8    2.83    1.67
   9  -2   8    3.14    3.07
 -10   2  -8   10.59    3.97
  10  -2   8   12.18    5.42
 -11   2  -8   25.22    5.26
  11  -2   8   46.63   10.97
  12  -2   8    5.54    4.12
  13  -2   8  172.69   23.74
  14  -2   8  216.92   30.55
  15  -2   8   -1.38    2.97
  16  -2   8    3.33    5.92
  17  -2   8   33.19   11.11
  18  -2   8    0.40    1.86
  19  -2   8   14.84    7.26
  20  -2   8   21.86    9.97
  21  -2   8   -2.07    3.88
  22  -2   8   -1.43    2.64
  23   2  -7    2.38    3.02
  22   2  -7   -2.76    0.81
  21   2  -7   37.87   12.97
  20   2  -7   14.13    6.78
  19   2  -7   13.30    7.40
  18   2  -7   77.63   16.63
  17   2  -7   64.21   14.56
  16   2  -7   66.54   14.20
  15   2  -7   14.37    5.85
  14   2  -7    6.57    4.14
  13   2  -7    3.85    4.04
  12   2  -7   68.97   12.92
  11   2  -7    5.97    4.83
  10   2  -7   22.39    7.14
   9   2  -7   14.37    4.85
   8   2  -7   14.54    5.26
   8   2  -7    9.28    2.16
   8   2  -7    7.66    2.16
   7   2  -7   97.44    6.88
   7   2  -7  131.34   15.68
   7   2  -7   86.48    6.68
   6   2  -7  635.83   40.06
   5   2  -7   43.20    8.49
   5   2  -7   42.58    7.33
   4   2  -7  189.01   16.46
   4   2  -7  201.83   19.06
   3   2  -7   55.55    9.80
   3   2  -7   87.14   10.30
  -2  -2   7  334.96   18.56
   2   2  -7  402.38   18.32
   2   2  -7  422.03   24.41
   2   2  -7  441.64   28.67
   1   2  -7 1231.72   56.60
   1   2  -7 1124.38   43.87
  -1  -2   7  814.33   44.01
   1   2  -7 1109.49   54.38
   0   2  -7 1180.50   58.45
   0   2  -7 1192.87   58.31
   0   2  -7 1103.75   49.29
  -1   2  -7  872.90   47.32
   1  -2   7  903.47   50.39
  -1   2  -7  887.34   42.04
  -2   2  -7  185.66   15.39
  -2   2  -7  179.64   17.03
   2  -2   7  212.54   20.89
  -3   2  -7   15.11    4.47
  -3   2  -7   22.81    5.31
   3  -2   7   20.51    6.73
  -4   2  -7  135.41   14.46
  -4   2  -7  128.01   13.96
   4  -2   7  159.65   17.72
  -5   2  -7   97.68   11.94
   5  -2   7  112.91   14.92
  -5   2  -7  107.15   13.47
  -6   2  -7  142.43   14.87
   6  -2   7  163.03   18.29
   7  -2   7   -3.62    2.62
  -7   2  -7    4.28    2.62
   8  -2   7   14.39    5.95
  -8   2  -7    9.54    3.47
   9  -2   7  203.21   21.91
  -9   2  -7  142.76   14.54
  10  -2   7   22.15    7.49
 -10   2  -7   13.61    4.26
 -11   2  -7    0.02    1.12
  11  -2   7    3.78    3.66
 -12   2  -7   12.49    3.90
  12  -2   7   21.24    7.26
  13  -2   7   13.80    6.57
  14  -2   7   18.39    7.35
  15  -2   7   -0.26    3.28
  16  -2   7    5.90    4.23
  17  -2   7    1.71    1.74
  18  -2   7    6.97    7.16
  19  -2   7   -1.28    3.50
  20  -2   7    1.59    3.02
  21  -2   7    2.93    2.31
  22  -2   7    3.35    4.57
  23  -2   7   -0.29    3.33
  23   2  -6   10.30    7.37
  22   2  -6   49.63   14.58
  21   2  -6   -3.43    4.73
  20   2  -6   21.01    7.87
  19   2  -6   -5.61    6.35
  18   2  -6   -2.43    2.95
  17   2  -6    8.92    6.47
  16   2  -6   19.20    6.88
  15   2  -6    2.50    2.90
  14   2  -6    4.52    3.83
  13   2  -6   36.59    9.56
  12   2  -6   58.19   11.75
  11   2  -6    7.30    3.74
  10   2  -6  371.65   30.62
   9   2  -6  309.60   26.91
   8   2  -6   16.01    5.33
   7   2  -6   33.07    7.85
   7   2  -6   29.81    4.31
   6   2  -6   96.94    7.49
   6   2  -6  113.86   14.04
   5   2  -6   46.49    4.52
   5   2  -6   70.73   10.59
   4   2  -6  707.58   30.02
   4   2  -6  781.12   38.40
   4   2  -6  805.19   43.15
   3   2  -6  620.53   36.87
   3   2  -6  599.77   31.66
   3   2  -6  587.94   35.49
   3   2  -6  575.43   25.05
   2   2  -6  198.55   17.87
  -2  -2   6  146.21   10.92
   2   2  -6  184.35   10.73
   2   2  -6  196.55   14.49
   2   2  -6  198.84   17.53
  -1  -2   6  849.42   46.82
   1   2  -6 1172.94   55.67
   1   2  -6 1237.22   46.51
   1   2  -6 1144.53   54.67
   0   2  -6 1737.99   66.35
   0   2  -6 1425.20   61.57
   0   2  -6 1653.59   73.44
   0   2  -6 1811.84   74.94
  -1   2  -6  489.33   30.33
  -1   2  -6  446.18   25.79
   1  -2   6  474.63   32.45
  -1   2  -6  492.95   31.19
  -2   2  -6  108.86   11.28
   2  -2   6  117.74   14.46
  -2   2  -6  117.38   13.04
  -3   2  -6  211.61   18.46
  -3   2  -6  214.01   17.58
   3  -2   6  259.40   22.46
  -4   2  -6  634.14   35.64
  -4   2  -6  509.60   33.19
   4  -2   6  648.01   38.71
  -5   2  -6  139.72    8.85
   5  -2   6  144.36   16.58
  -5   2  -6  145.09   15.49
  -5   2  -6  122.04   13.30
  -6   2  -6  948.93   42.16
  -6   2  -6 1048.51   54.95
  -6   2  -6  924.57   49.39
   6  -2   6 1186.00   57.45
   7  -2   6    6.97    4.50
  -7   2  -6    1.52    1.52
  -7   2  -6    6.21    2.95
  -8   2  -6  365.89   29.76
   8  -2   6  363.34   29.07
  -8   2  -6  312.41   20.86
  -9   2  -6  125.42   12.73
   9  -2   6  129.01   17.01
  10  -2   6  188.94   21.48
 -10   2  -6  186.11   17.01
  11  -2   6   91.71   14.89
 -11   2  -6   77.77   11.56
 -12   2  -6    0.67    1.52
  12  -2   6    0.17    3.12
  13  -2   6  158.25   22.17
 -13   2  -6   97.37   14.51
  14  -2   6   20.84    6.40
  15  -2   6    4.54    5.61
  16  -2   6   13.85    6.97
  17  -2   6   -4.09    4.47
  18  -2   6   48.96   13.51
  19  -2   6   24.05    9.68
  20  -2   6    9.52    5.88
  21  -2   6    7.02    7.23
  22  -2   6   18.25    9.75
  23  -2   6    1.88    2.95
  23   2  -5   -0.79    3.54
  22   2  -5   19.15   10.44
  21   2  -5    8.45    5.59
  20   2  -5   25.05    9.11
  19   2  -5   13.99    7.52
  18   2  -5    4.40    3.90
  17   2  -5   50.96   12.54
  16   2  -5   16.27    6.90
  15   2  -5   -0.52    0.36
  14   2  -5   16.37    6.35
  13   2  -5  140.60   18.58
  12   2  -5   30.97    8.75
  11   2  -5    8.23    4.50
  10   2  -5  255.86   24.12
   9   2  -5   45.03    9.16
   8   2  -5  278.91   24.17
   7   2  -5  258.33   22.41
   6   2  -5   72.23    7.18
   6   2  -5   91.78   12.18
   5   2  -5  438.33   22.12
   5   2  -5  497.42   31.28
   4   2  -5 1769.89   72.61
   4   2  -5 2041.17   85.17
   4   2  -5 1956.17   84.00
   3   2  -5 1067.93   44.84
   3   2  -5 1058.20   54.55
   3   2  -5 1155.81   54.95
   3   2  -5 1122.14   49.08
  -2  -2   5   24.29    4.07
   2   2  -5   27.38    3.74
   2   2  -5   30.28    4.83
   2   2  -5   28.33    5.85
   2   2  -5   29.62    6.35
  -1  -2   5  631.03   35.90
   1   2  -5  846.87   35.40
   1   2  -5  809.31   42.27
   1   2  -5  855.29   42.32
   1   2  -5  789.37   35.35
   0   2  -5  223.48   17.68
   0   2  -5  208.92   17.53
   0   2  -5  206.66   13.49
   0   2  -5  156.51   10.59
  -1   2  -5    1.36    1.09
   1  -2   5    6.00    3.50
  -1   2  -5    1.78    1.02
  -1   2  -5    0.36    0.88
  -2   2  -5    4.73    2.36
  -2   2  -5    2.47    1.59
   2  -2   5    4.42    3.59
  -3   2  -5  562.77   31.36
  -3   2  -5  468.49   30.47
   3  -2   5  538.63   34.28
   4  -2   5  318.52   25.00
  -4   2  -5  323.73   23.60
   5  -2   5  531.89   34.00
  -5   2  -5  474.11   31.90
  -6   2  -5 1410.98   69.13
   6  -2   5 1449.54   69.32
  -6   2  -5 1365.28   58.98
  -7   2  -5  251.96   22.72
   7  -2   5  256.74   22.70
  -7   2  -5  231.50   16.77
  -8   2  -5 1527.24   74.94
  -8   2  -5 1340.30   63.30
   8  -2   5 1544.11   73.61
  -9   2  -5    2.81    1.31
  -9   2  -5    3.24    2.74
   9  -2   5    4.62    3.59
 -10   2  -5   67.30    9.90
 -10   2  -5   69.54   13.37
  10  -2   5   80.89   13.04
 -11   2  -5   58.86    9.90
  11  -2   5   75.72   13.58
  12  -2   5   71.99   14.25
 -12   2  -5   62.69   10.68
 -13   2  -5  101.61   14.84
  13  -2   5  124.83   19.10
  14  -2   5   26.00    8.40
 -14   2  -5   22.36    7.16
 -15   2  -5   21.82    7.64
  15  -2   5   39.16   10.71
 -16   2  -5    7.61    4.07
  16  -2   5   11.68    6.54
  17  -2   5   72.15   15.87
  18  -2   5   48.84   14.37
  19  -2   5    4.52    5.21
  20  -2   5   17.44    8.94
  21  -2   5   -0.48    2.97
  22  -2   5    8.99    5.40
  23  -2   5   30.45   12.37
  24  -2   5   -4.54    7.40
  24   2  -4    0.79    4.12
  23   2  -4    7.76    4.50
  22   2  -4    3.66    4.59
  21   2  -4    2.36    3.14
  20   2  -4    4.90    5.09
  19   2  -4   16.91    7.97
  18   2  -4   93.04   17.68
  17   2  -4   45.63   12.09
  16   2  -4    6.16    4.47
  15   2  -4    9.16    4.07
  14   2  -4  258.07   27.05
  13   2  -4   34.21    9.16
  12   2  -4  179.16   20.63
  11   2  -4    1.28    1.81
  10   2  -4   -0.07    1.07
   9   2  -4   45.27    8.97
   8   2  -4  929.28   51.22
   7   2  -4  108.32   13.77
   6   2  -4  226.55   15.23
   6   2  -4  232.55   20.20
   5   2  -4   13.92    3.26
   5   2  -4   15.68    5.11
   5   2  -4   12.54    3.31
   4   2  -4  560.28   27.57
   4   2  -4  586.94   34.90
   4   2  -4  613.66   34.73
   3   2  -4  109.96    9.02
   3   2  -4  109.27   12.35
   3   2  -4  113.64   12.47
   2   2  -4    0.59    0.14
   2   2  -4    1.95    2.24
   2   2  -4    3.02    2.19
  -2  -2   4    1.43    1.00
   2   2  -4    1.02    1.26
   1   2  -4  405.26   21.70
   1   2  -4  435.97   27.31
   1   2  -4  436.09   21.08
   1   2  -4  406.19   26.15
   0   2  -4  286.62   20.53
   0   2  -4  247.30   15.70
   0   2  -4  215.96   17.84
  -1   2  -4  199.26   13.56
  -1   2  -4  197.03   15.77
   1  -2   4  192.70   16.58
   1  -2   4  102.15    8.64
  -2   2  -4  115.50   11.37
   2  -2   4  142.88   14.49
  -3   2  -4  227.86   17.56
   3  -2   4  203.78   18.39
  -4   2  -4    8.59    3.40
   4  -2   4    8.97    3.24
  -5   2  -4  545.41   34.21
   5  -2   4  565.98   34.33
  -6   2  -4 1536.35   70.85
   6  -2   4 1333.99   67.47
  -7   2  -4   17.20    5.92
   7  -2   4    8.94    3.85
  -8   2  -4   45.65    7.71
  -8   2  -4   48.41    9.59
   8  -2   4   50.55    9.33
  -9   2  -4  199.22   21.89
   9  -2   4  210.16   20.89
  -9   2  -4  193.13   17.68
  10  -2   4   -0.74    2.14
 -10   2  -4    2.50    1.52
 -10   2  -4    2.00    2.02
  11  -2   4    2.07    2.97
 -11   2  -4    4.09    4.42
 -11   2  -4   -0.69    1.59
 -12   2  -4   18.32    6.00
  12  -2   4   25.62    8.18
 -12   2  -4   45.63   12.04
 -13   2  -4   73.39   12.73
  13  -2   4   79.96   15.01
  14  -2   4  101.75   17.18
 -14   2  -4  108.70   16.44
 -15   2  -4  142.76   20.13
  15  -2   4  160.84   22.51
  16  -2   4   92.85   17.30
 -16   2  -4   68.71   14.06
 -17   2  -4    3.83    2.24
  17  -2   4    1.76    3.88
  18  -2   4    0.10    0.45
 -18   2  -4    1.45    3.45
  19  -2   4   11.04    6.35
  20  -2   4    0.93    3.40
  21  -2   4   23.60   10.21
  22  -2   4    7.97    7.09
  23  -2   4    3.50    5.09
  23  -2   4   -5.54    6.85
  24  -2   4    6.23    6.33
  24  -2   4    5.45    5.45
  24   2  -3   -4.21    7.04
  23   2  -3    9.99    5.14
  22   2  -3   -2.57    3.05
  21   2  -3   28.50   10.59
  20   2  -3   31.16   10.71
  19   2  -3   11.54    5.69
  18   2  -3   55.95   13.63
  17   2  -3   31.05    9.18
  16   2  -3   -1.64    1.07
  15   2  -3   -0.93    3.35
  14   2  -3    2.95    2.38
  13   2  -3   21.55    7.80
  12   2  -3  100.16   14.89
  11   2  -3  258.76   24.69
  10   2  -3   48.75   10.66
   9   2  -3    2.21    3.52
   8   2  -3  105.37   13.27
   7   2  -3  581.28   35.95
   6   2  -3    2.85    1.64
   6   2  -3    2.76    0.69
   5   2  -3  517.52   27.17
   5   2  -3  530.16   31.66
   5   2  -3  519.64   31.83
   4   2  -3  245.06   16.11
   4   2  -3  279.03   20.79
   4   2  -3  265.19   20.13
   3   2  -3  178.09   12.63
   3   2  -3  180.26   15.73
   3   2  -3  182.90   15.84
   2   2  -3   38.09    5.47
   2   2  -3   38.33    7.07
   2   2  -3   35.16    6.21
   1   2  -3   12.78    3.02
   1   2  -3   11.28    3.38
   1   2  -3    8.45    2.74
   1   2  -3   11.28    2.14
   0   2  -3 2701.86  110.65
   0   2  -3 3042.56  114.55
  -1   2  -3  129.08   11.97
  -1   2  -3  128.89   10.87
   1  -2   3   79.98    5.73
  -2   2  -3    4.47    2.66
   2  -2   3    4.57    1.64
  -3   2  -3  212.32   16.77
   3  -2   3  229.12   18.72
  -4   2  -3  789.66   43.15
   4  -2   3  901.64   44.80
  -5   2  -3  550.57   33.62
   5  -2   3  558.97   33.00
   6  -2   3    0.24    1.90
  -6   2  -3   -2.28    1.33
  -7   2  -3   10.11    5.09
   7  -2   3   11.97    4.64
  -8   2  -3   14.75    5.61
   8  -2   3    7.87    3.02
  -9   2  -3  180.33   20.84
   9  -2   3  203.36   19.86
 -10   2  -3  676.61   45.77
  10  -2   3  672.04   43.08
 -10   2  -3  664.38   41.54
 -11   2  -3  129.39   18.20
 -11   2  -3  110.72   15.08
  11  -2   3  120.73   16.75
 -12   2  -3   11.63    5.09
 -12   2  -3   11.85    5.59
  12  -2   3    3.71    3.26
 -13   2  -3  389.94   35.97
 -13   2  -3  315.57   29.21
  13  -2   3  361.96   32.50
 -14   2  -3   45.63   10.40
  14  -2   3   58.71   12.54
 -15   2  -3   23.05    8.02
  15  -2   3   16.75    6.90
 -16   2  -3   82.55   15.73
  16  -2   3  106.39   18.13
  17  -2   3   43.58   11.54
 -17   2  -3   50.41   13.08
  18  -2   3   16.70    7.71
 -18   2  -3   10.21    5.78
 -19   2  -3   11.63    5.66
  19  -2   3   31.93   11.37
  20  -2   3   42.77   12.97
 -20   2  -3   32.71   11.80
  21  -2   3   15.34    9.14
  22  -2   3   29.95   11.66
  22  -2   3   30.62   11.42
  23  -2   3    3.24    3.62
  23  -2   3    5.59    6.28
  24  -2   3   10.04    6.52
  24  -2   3    5.14    4.14
  25  -2   3   -4.59    7.18
  24   2  -2    0.69    2.90
  23   2  -2    6.26    4.09
  22   2  -2   21.67    9.18
  21   2  -2   36.49   12.04
  20   2  -2    0.00    3.83
  19   2  -2    0.95    2.81
  18   2  -2    2.07    4.66
  17   2  -2    9.06    6.42
  16   2  -2   88.71   16.08
  15   2  -2  232.64   25.81
  14   2  -2   29.81    8.23
  13   2  -2    8.73    5.59
  12   2  -2    6.02    4.59
  11   2  -2   14.63    4.14
 -11  -2   2    6.61    2.07
 -10  -2   2    0.00    0.19
  10   2  -2   -1.28    0.95
   9   2  -2   20.41    5.97
   8   2  -2    9.09    3.52
   7   2  -2  169.07   16.06
   7   2  -2  165.58   16.30
   6   2  -2   23.53    5.42
   6   2  -2   21.98    5.35
   5   2  -2  372.60   22.89
   5   2  -2  427.34   26.43
   5   2  -2  430.19   26.93
   4   2  -2 1159.30   52.65
   4   2  -2 1266.95   57.38
   4   2  -2 1222.09   56.76
   3   2  -2  319.59   21.77
   3   2  -2  297.35   18.56
   3   2  -2  300.09   20.91
   2   2  -2    3.16    1.31
   2   2  -2    1.17    1.78
   1   2  -2   -1.24    1.00
   1   2  -2    2.43    1.59
   0   2  -2  232.36   15.70
   0   2  -2  194.98   15.30
  -1   2  -2  243.47   16.89
  -1   2  -2  242.23   16.77
  -2   2  -2   23.93    4.64
   2  -2   2   28.12    6.14
  -3   2  -2  197.74   16.56
   3  -2   2  226.81   17.63
  -4   2  -2    0.95    1.64
   4  -2   2    0.83    1.09
   5  -2   2    1.14    1.86
  -5   2  -2   -0.74    1.64
  -6   2  -2  401.10   27.81
   6  -2   2  371.17   25.86
  -7   2  -2   19.89    6.38
   7  -2   2   12.85    4.73
   8  -2   2   16.70    4.85
  -8   2  -2   22.67    6.71
   9  -2   2  226.72   21.20
  -9   2  -2  251.10   24.17
  10  -2   2   80.91   12.89
 -10   2  -2   92.42   14.77
  11  -2   2   86.52   13.44
 -11   2  -2   74.51   14.04
 -11   2  -2   83.34   13.35
  12  -2   2   23.31    6.80
 -12   2  -2   26.26    7.21
 -12   2  -2   19.48    7.71
 -13   2  -2  159.70   20.20
 -13   2  -2  168.03   23.10
  13  -2   2  174.36   20.91
  14  -2   2   52.22   11.61
 -14   2  -2   51.65   12.87
 -14   2  -2   41.87   10.32
 -15   2  -2   12.44    4.88
  15  -2   2   14.42    6.83
  16  -2   2   35.16   10.04
 -16   2  -2   43.84   11.23
  17  -2   2    0.86    1.33
 -17   2  -2   -5.33    5.16
  18  -2   2   -3.28    3.95
 -18   2  -2    2.12    5.19
 -19   2  -2   15.53    8.28
  19  -2   2   23.36    9.16
  20  -2   2   -1.74    3.43
 -20   2  -2    6.45    4.57
  21  -2   2   49.36   13.80
 -21   2  -2   27.50   10.68
  21  -2   2   34.90   11.32
  22  -2   2   18.44    9.61
  22  -2   2   24.48   10.54
 -22   2  -2   27.86   11.01
  23  -2   2   -0.05    1.33
  23  -2   2    3.97    3.45
  24  -2   2   -4.31    3.21
  25  -2   2   31.33   12.66
  24   2  -1    1.43    3.81
  23   2  -1   16.34    7.92
  22   2  -1    4.66    4.59
  21   2  -1    9.92    7.11
  20   2  -1   51.08   13.80
  19   2  -1   12.18    6.19
  18   2  -1    9.63    6.19
  17   2  -1    9.63    5.52
  16   2  -1    9.18    6.16
  15   2  -1   42.80   10.90
  14   2  -1  256.12   26.74
  13   2  -1    0.90    0.33
  12   2  -1    2.85    2.76
  11   2  -1   90.02   13.42
 -11  -2   1   46.37    4.62
 -10  -2   1  355.90   20.15
  10   2  -1  586.37   35.35
   9   2  -1   35.61    7.99
  -9  -2   1   27.41    4.47
   8   2  -1  306.32   24.38
   8   2  -1  316.48   22.86
   7   2  -1   -0.40    0.40
   7   2  -1    0.19    0.76
   6   2  -1  220.96   17.68
   6   2  -1  213.85   18.20
   5   2  -1  780.38   41.25
   5   2  -1  804.64   41.39
   4   2  -1 1992.45   80.96
   4   2  -1 1954.74   83.34
   4   2  -1 1888.77   82.55
   3   2  -1  151.95   12.58
   3   2  -1  147.12   13.23
   2   2  -1   39.06    6.02
   2   2  -1   44.04    6.59
   1   2  -1   77.77    8.66
   1   2  -1   74.41    8.71
   0   2  -1  258.02   16.49
   0   2  -1  227.74   16.70
  -1   2  -1   40.35    6.40
  -1   2  -1   38.44    5.45
  -2   2  -1  578.05   30.97
   2  -2   1  567.65   30.17
  -3   2  -1  115.71   12.20
   3  -2   1  127.75   11.99
  -4   2  -1  134.75   14.23
   4  -2   1  166.98   13.61
   5  -2   1   10.32    3.69
  -5   2  -1   18.10    4.62
  -6   2  -1  131.94   14.51
   6  -2   1  128.27   12.85
  -7   2  -1   24.08    7.07
   7  -2   1   10.82    3.57
  -8   2  -1  223.91   22.10
   8  -2   1  223.24   19.29
   9  -2   1    7.14    3.14
  -9   2  -1    6.61    4.19
  10  -2   1   27.55    6.99
 -10   2  -1   24.69    7.33
  11  -2   1   27.67    7.42
 -11   2  -1   24.05    7.87
  12  -2   1   47.96    9.61
 -12   2  -1   41.35   10.59
 -12   2  -1   39.66    9.71
  13  -2   1    3.16    3.57
 -13   2  -1    6.02    3.85
 -13   2  -1    4.45    4.38
 -14   2  -1  192.48   23.50
 -14   2  -1  183.94   24.46
  14  -2   1  183.66   21.74
  15  -2   1    2.76    1.50
 -15   2  -1   -4.09    6.14
 -15   2  -1    1.86    4.57
  16  -2   1   -1.50    2.81
 -16   2  -1    3.02    1.74
 -17   2  -1   -0.26    3.12
  17  -2   1   -0.07    2.74
  18  -2   1   30.76   10.09
 -18   2  -1   21.32    8.18
  19  -2   1    2.85    4.16
 -19   2  -1    6.47    5.71
 -20   2  -1    7.87    6.42
  20  -2   1   -0.24    3.71
  20  -2   1    7.73    6.99
  21  -2   1   56.33   14.82
 -21   2  -1   51.12   15.13
  21  -2   1   71.35   16.20
 -22   2  -1   -1.97    4.64
  22  -2   1    2.09    2.76
 -23   2  -1    9.09    8.28
  23  -2   1   11.35    7.21
  24  -2   1   34.80   12.44
  24   2   0    5.78    5.85
  23   2   0    9.16    5.78
  22   2   0    5.69    5.04
  21   2   0   18.03    8.64
  20   2   0    5.88    4.40
  19   2   0    4.69    4.38
  18   2   0   -3.16    3.74
  17   2   0   36.37   10.18
  16   2   0   21.32    6.95
  15   2   0    3.07    3.78
  14   2   0   32.78    9.18
  13   2   0  134.72   18.72
  12   2   0   10.85    3.45
  11   2   0   62.42   11.63
 -10  -2   0   67.66    6.23
  10   2   0  150.00   16.77
   9   2   0    5.19    3.21
   8   2   0  425.39   26.60
   8   2   0  402.24   28.98
   7   2   0 1816.97   77.77
   7   2   0 1749.34   80.77
   6   2   0   96.04   10.68
   6   2   0  103.94   11.94
   5   2   0   50.89    7.80
   5   2   0   58.59    8.37
   4   2   0    3.47    2.85
   4   2   0    1.97    2.05
   3   2   0  731.09   37.25
   3   2   0  764.44   37.37
   2   2   0 1713.37   69.61
   2   2   0 1527.64   67.40
   1   2   0 1115.13   51.12
   1   2   0 1122.50   49.13
   0   2   0  455.36   25.67
   0   2   0  381.78   21.55
  -1   2   0  946.72   44.01
  -1   2   0  880.49   39.90
  -2   2   0 1745.44   73.70
   2  -2   0 1714.06   64.30
   2  -2   0 1634.44   70.25
  -3   2   0  697.73   37.56
   3  -2   0  765.94   35.61
   4  -2   0    0.79    0.98
  -4   2   0   -0.19    0.33
  -5   2   0   43.13    7.61
   5  -2   0   51.67    7.09
   6  -2   0   97.97   10.35
  -6   2   0   95.25   12.20
  -7   2   0 2012.29   89.35
   7  -2   0 1903.17   83.53
  -8   2   0  450.20   32.24
   8  -2   0  443.23   29.21
   9  -2   0    2.88    2.24
  -9   2   0    4.07    4.73
 -10   2   0  162.22   19.58
  10  -2   0  152.06   16.58
 -11   2   0   64.73   12.42
  11  -2   0   55.03   10.09
 -12   2   0   32.69   10.73
  12  -2   0   27.62    7.52
 -13   2   0  120.16   18.96
  13  -2   0  111.67   15.82
 -13   2   0  125.49   18.96
  14  -2   0   30.40    8.64
 -14   2   0   39.85   11.37
 -14   2   0   31.36    9.66
 -15   2   0    2.26    2.88
  15  -2   0   -1.88    0.40
 -15   2   0   -0.19    2.88
  16  -2   0   20.44    7.07
 -16   2   0   13.73    7.57
 -16   2   0   19.03    7.85
  17  -2   0   34.45   10.42
 -17   2   0   29.00   10.40
 -18   2   0    1.31    2.90
  18  -2   0   -1.95    4.07
  18  -2   0   -0.45    2.09
  19  -2   0    4.21    1.81
 -19   2   0   11.92    7.30
  19  -2   0   17.60    9.11
  20  -2   0    6.49    4.26
 -20   2   0   12.99    8.09
  20  -2   0    8.04    5.02
  21  -2   0    3.64    1.45
 -21   2   0    3.24    3.28
 -22   2   0    3.88    2.69
  22  -2   0    3.66    3.12
 -23   2   0    3.69    4.76
  23  -2   0    5.42    6.02
 -24   2   0    3.26    3.64
  24   2   1   21.05   10.40
  23   2   1   18.44    9.42
  22   2   1    4.66    3.95
  21   2   1   50.43   14.46
  20   2   1    0.98    3.33
  19   2   1    8.49    6.30
  18   2   1   34.26   10.68
  17   2   1    1.55    3.07
  16   2   1   -0.07    1.95
  15   2   1    1.71    2.33
  14   2   1  168.60   21.34
  13   2   1    4.35    3.74
  12   2   1   42.77    9.94
  11   2   1   18.44    6.38
  10   2   1   30.76    7.52
   9   2   1    3.40    3.05
   9   2   1    3.35    2.12
   8   2   1  208.85   16.49
   8   2   1  207.61   19.48
   7   2   1   13.51    3.78
   7   2   1   18.34    4.90
   6   2   1  142.43   13.13
   6   2   1  155.13   15.04
   5   2   1   17.89    4.81
   4   2   1  155.97   14.20
   4   2   1  158.30   13.77
   3   2   1  117.83   11.80
   3   2   1  108.53   10.68
   2   2   1  532.63   29.24
   2   2   1  489.74   26.41
   1   2   1   28.98    5.64
   1   2   1   29.74    4.57
   0   2   1  257.69   18.25
   0   2   1  230.83   14.35
  -1   2   1   69.32    9.09
  -1   2   1   64.85    6.30
   1  -2  -1   65.42    6.40
  -1   2   1   57.81    5.04
  -2   2   1   52.27    7.73
   2  -2  -1   33.52    5.16
   2  -2  -1   37.28    4.73
   2  -2  -1   45.41    4.57
   3  -2  -1  122.71    9.66
   3  -2  -1  149.57   10.61
  -3   2   1  163.37   14.13
   3  -2  -1  141.95    9.78
  -4   2   1 1851.80   80.41
   4  -2  -1 1846.57   74.63
  -5   2   1  816.02   42.73
   5  -2  -1  778.67   37.11
  -6   2   1  207.90   19.39
   6  -2  -1  245.94   17.06
   7  -2  -1    1.47    0.98
  -7   2   1    6.35    4.02
  -8   2   1  318.50   26.29
   8  -2  -1  332.39   23.31
  -9   2   1   46.89    9.80
   9  -2  -1   49.44    8.35
  10  -2  -1  593.75   36.71
 -10   2   1  603.86   41.85
 -11   2   1  124.44   17.63
  11  -2  -1  100.37   13.37
  12  -2  -1    5.26    3.54
 -12   2   1    3.69    4.97
  13  -2  -1    1.33    0.57
 -13   2   1    1.21    3.90
 -14   2   1  292.78   31.43
  14  -2  -1  293.97   27.67
 -14   2   1  302.63   31.71
  15  -2  -1   57.62   11.80
 -15   2   1   56.55   13.56
 -15   2   1   50.79   13.80
  16  -2  -1   11.80    6.23
 -16   2   1    5.66    5.42
 -16   2   1    8.02    5.35
  16  -2  -1    8.23    4.26
  17  -2  -1   13.66    6.83
  17  -2  -1   12.09    5.21
 -17   2   1   10.52    4.95
 -18   2   1   11.87    8.56
  18  -2  -1    6.16    3.76
  18  -2  -1   12.82    5.28
 -19   2   1   19.03    8.94
  19  -2  -1   19.15    7.42
 -20   2   1   43.58   13.66
  20  -2  -1   48.17   12.51
 -21   2   1    7.02    5.78
  21  -2  -1    2.14    1.12
  22  -2  -1    1.97    2.76
 -22   2   1    2.50    1.59
  23  -2  -1   15.44    7.87
 -23   2   1   22.86   10.66
 -24   2   1   -3.12    6.19
  23   2   2    0.95    4.76
  22   2   2   13.61    7.64
  21   2   2   44.23   13.89
  20   2   2   12.47    7.09
  19   2   2   30.78   11.18
  18   2   2   -2.36    3.57
  17   2   2    4.64    4.66
  16   2   2   51.31   12.28
  15   2   2   15.39    7.57
  14   2   2   60.74   13.11
  13   2   2  160.96   20.20
  12   2   2   31.81    8.71
  11   2   2   70.82   12.09
  10   2   2   94.66   13.70
   9   2   2  207.07   16.06
   9   2   2  211.54   20.63
   8   2   2    9.63    2.78
   8   2   2   22.89    6.21
   7   2   2   16.89    4.42
   7   2   2   23.74    6.16
   6   2   2  360.20   25.38
   5   2   2    0.26    0.62
   4   2   2    0.79    1.90
   4   2   2    0.55    0.26
   3   2   2  237.57   18.29
   3   2   2  230.24   16.49
   2   2   2   30.40    5.69
   2   2   2   26.93    4.59
   1   2   2  273.51   19.46
   1   2   2  256.19   15.46
   0   2   2  262.85   18.53
   0  -2  -2  229.14   14.11
   0   2   2  232.52   13.70
   1  -2  -2    0.55    0.21
  -1   2   2    3.64    3.07
  -1   2   2   -0.76    0.69
  -1   2   2   -1.21    1.00
  -2   2   2    1.02    0.57
   2  -2  -2    1.12    0.52
   2  -2  -2    2.47    1.05
   2  -2  -2    2.36    0.74
  -3   2   2  314.00   22.01
   3  -2  -2  332.20   16.25
   3  -2  -2  286.57   15.37
   3  -2  -2  297.47   17.75
  -4   2   2 1199.79   54.31
  -4   2   2  897.43   45.65
   4  -2  -2 1268.45   46.39
   4  -2  -2 1198.51   48.65
   4  -2  -2  998.48   44.77
  -5   2   2  451.56   29.10
   5  -2  -2  465.42   24.31
  -6   2   2   16.80    5.00
   6  -2  -2   26.31    4.66
  -7   2   2  173.74   17.75
   7  -2  -2  180.83   14.70
   8  -2  -2   10.09    3.28
  -8   2   2   12.35    6.02
  -9   2   2   21.67    7.18
   9  -2  -2   15.63    4.62
  10  -2  -2    1.14    2.14
 -10   2   2    3.88    3.76
  11  -2  -2   12.04    4.31
 -11   2   2   12.51    5.33
  12  -2  -2   -1.74    2.12
 -12   2   2    0.48    2.66
  13  -2  -2    2.14    2.05
 -13   2   2    4.35    3.14
  14  -2  -2   20.70    6.52
  14  -2  -2   17.60    5.54
 -14   2   2   15.92    7.35
 -15   2   2  252.70   29.83
  15  -2  -2  245.99   24.96
  15  -2  -2  232.17   24.67
 -15   2   2  264.26   31.24
  16  -2  -2   83.17   14.58
 -16   2   2  111.36   19.75
 -16   2   2   92.07   19.29
  16  -2  -2  114.50   16.70
 -17   2   2   -0.10    3.16
 -17   2   2    3.40    4.14
  17  -2  -2    5.23    3.66
 -18   2   2    1.86    5.71
  18  -2  -2    0.62    2.28
 -19   2   2   -0.14    1.24
  19  -2  -2    2.57    3.90
 -20   2   2    5.90    5.61
  20  -2  -2   -0.12    1.26
 -21   2   2   34.35   12.82
  21  -2  -2   24.08    9.09
 -22   2   2   24.34   12.47
 -23   2   2    3.50    4.54
 -24   2   2    6.88    6.92
  23   2   3    6.92    5.57
  22   2   3   41.37   13.96
  21   2   3    2.76    3.16
  20   2   3   34.00   11.75
  19   2   3   30.59   10.71
  18   2   3   10.66    6.19
  17   2   3   47.34   12.16
  16   2   3  118.85   19.56
  15   2   3   16.22    7.02
  14   2   3   60.69   13.37
  13   2   3  388.42   33.97
  12   2   3    7.76    5.00
  11   2   3  122.23   16.22
 -11  -2  -3   81.67    6.19
  10   2   3  572.55   31.12
  10   2   3  680.53   41.54
 -10  -2  -3  557.40   27.38
   9   2   3  178.35   14.27
   9   2   3  199.12   19.77
   8   2   3   10.09    3.26
   8   2   3    6.90    2.52
   7   2   3   16.87    4.42
   6   2   3   -1.76    1.24
   5   2   3  489.45   29.98
   4   2   3  842.45   45.39
   4   2   3  921.02   44.15
   3   2   3  218.58   18.06
   3   2   3  208.80   15.80
   2   2   3    7.42    3.26
   2   2   3    8.40    2.59
   1   2   3  130.61   12.94
   1   2   3  127.18    9.33
  -1  -2  -3  105.37    8.85
   0   2   3 3102.20  125.87
   0   2   3 3128.15  117.02
  -1   2   3   15.73    4.28
  -1   2   3   10.02    1.64
   1  -2  -3   11.75    2.00
  -2   2   3   38.68    6.80
   3  -2  -3  208.33   14.87
  -3   2   3  212.18   17.70
   3  -2  -3  200.36   10.42
  -4   2   3  273.11   20.91
   4  -2  -3  219.60   12.18
   4  -2  -3  302.35   18.60
  -4   2   3  229.81   13.96
   4  -2  -3  295.87   14.15
  -5   2   3  525.52   30.97
  -5   2   3  373.57   22.31
   5  -2  -3  523.69   23.41
   6  -2  -3   -0.31    1.12
  -6   2   3    2.24    2.78
  -7   2   3  630.17   38.33
   7  -2  -3  578.74   30.78
  -8   2   3  122.23   15.13
   8  -2  -3  105.39   11.04
  -9   2   3    1.45    1.43
   9  -2  -3    1.09    1.67
  10  -2  -3   53.17    8.66
 -10   2   3   57.31   11.04
 -11   2   3  250.67   26.26
  11  -2  -3  271.78   21.72
  11  -2  -3  254.53   21.70
 -12   2   3  138.91   19.56
  12  -2  -3  114.88   14.15
  12  -2  -3  103.70   13.66
  13  -2  -3   21.41    6.35
 -13   2   3   27.14    9.04
  13  -2  -3   24.57    6.76
  14  -2  -3    6.57    3.45
  14  -2  -3    8.90    3.62
 -14   2   3    4.92    7.26
 -15   2   3   -0.59    2.05
  15  -2  -3    3.43    3.14
  16  -2  -3    3.57    3.38
 -16   2   3    2.78    1.86
 -16   2   3    2.14    3.35
 -17   2   3   34.14   12.20
 -17   2   3   22.89    9.63
  17  -2  -3   33.50    9.44
 -18   2   3   54.26   14.92
  18  -2  -3   26.62    8.30
 -19   2   3    6.16    6.00
  19  -2  -3    8.37    5.21
  20  -2  -3   20.44    8.02
 -20   2   3   38.75   13.70
 -21   2   3   24.93   12.06
 -22   2   3    3.14    2.16
 -23   2   3   -1.47    4.12
 -24   2   3    4.92    5.78
  23   2   4    3.78    5.85
  22   2   4   12.70    7.99
  21   2   4   20.51    9.90
  20   2   4    4.90    5.92
  19   2   4    2.33    3.38
  18   2   4    0.19    1.83
  17   2   4    0.38    4.09
  16   2   4   74.84   15.68
  15   2   4  173.67   23.12
  14   2   4  131.03   19.01
  13   2   4   58.55   12.37
  12   2   4   35.19    9.06
  11   2   4   -0.55    0.95
 -11  -2  -4    0.17    0.57
  10   2   4    1.45    1.24
  10   2   4    0.69    3.14
 -10  -2  -4   -0.55    0.76
   9   2   4  178.42   13.96
   9   2   4  205.33   20.25
   8   2   4   41.89    6.47
   8   2   4   49.05    9.47
   7   2   4   19.96    5.42
   6   2   4 1310.27   63.00
   5   2   4  593.99   34.11
   4   2   4    9.92    4.31
   4   2   4    9.04    2.76
   3   2   4  174.19   16.65
   3   2   4  199.48   15.06
   2   2   4  135.03   13.89
   2   2   4  137.22   11.16
   1   2   4  216.82   17.63
   1   2   4  196.00   12.66
  -1  -2  -4  173.86   11.80
   0   2   4  283.77   20.89
   0   2   4  261.83   13.87
   0  -2  -4  251.74   13.06
  -1   2   4  487.19   28.17
  -1   2   4  372.86   16.61
  -2   2   4    1.31    0.64
  -3   2   4  113.19   12.73
   3  -2  -4  122.92   11.44
  -4   2   4  611.40   34.09
   4  -2  -4  646.32   31.71
  -4   2   4  470.71   22.31
   5  -2  -4   17.44    4.47
   5  -2  -4   15.25    2.21
  -5   2   4   14.39    4.23
  -5   2   4    9.49    2.28
  -6   2   4  249.56   20.65
   6  -2  -4  226.57   14.11
   6  -2  -4  242.30   13.25
  -6   2   4  151.99   13.01
   6  -2  -4  248.98   18.68
  -7   2   4  114.33   14.13
   7  -2  -4  114.43    9.61
   7  -2  -4  104.29    9.73
  -8   2   4  858.03   50.46
   8  -2  -4  874.94   42.85
   8  -2  -4  920.12   42.20
   9  -2  -4   39.32    6.68
  -9   2   4   42.32    9.16
   9  -2  -4   43.35    6.71
 -10   2   4    0.26    0.40
  10  -2  -4    2.05    1.97
  11  -2  -4    1.31    1.07
 -11   2   4    3.35    2.02
 -12   2   4  195.39   23.41
  12  -2  -4  197.08   18.87
  13  -2  -4   38.63    8.30
 -13   2   4   37.11    9.97
 -14   2   4  290.12   31.36
  14  -2  -4  286.88   25.57
 -15   2   4   18.53    7.92
  15  -2  -4   14.37    5.59
 -16   2   4   19.56    8.28
  16  -2  -4   12.44    5.45
 -16   2   4   19.44    8.78
 -17   2   4   56.64   15.27
  17  -2  -4   50.34   11.28
 -17   2   4   57.67   15.44
 -18   2   4  102.70   20.79
 -18   2   4  107.34   22.10
  18  -2  -4   76.89   14.58
 -19   2   4    7.49    5.76
  19  -2  -4   15.18    6.35
 -20   2   4   -3.43    5.23
 -21   2   4    0.12    1.83
 -22   2   4    4.19    1.71
 -23   2   4    5.14    7.76
 -24   2   4   10.47    8.56
  23   2   5   31.69   12.35
  22   2   5    7.54    7.04
  21   2   5    2.78    6.85
  20   2   5    9.28    7.07
  19   2   5    8.99    5.80
  18   2   5   25.22   10.09
  17   2   5   66.80   14.84
  16   2   5   15.73    7.92
  15   2   5   37.35   10.25
  14   2   5   19.79    7.59
  13   2   5  113.72   17.37
  12   2   5   69.87   12.73
 -12  -2  -5   59.81    6.64
  12   2   5   78.10   13.85
  11   2   5   46.96    9.92
 -11  -2  -5   50.03    6.78
  11   2   5   66.35   12.04
  10   2   5   61.59    7.04
  10   2   5   79.13   12.13
  10   2   5   70.75   11.75
 -10  -2  -5   58.00    7.76
  -9  -2  -5    4.66    2.24
   9   2   5    4.83    2.95
   9   2   5    4.47    1.90
   9   2   5    4.97    2.74
   8   2   5 1470.76   71.18
   7   2   5  195.91   18.84
   6   2   5 1356.52   63.90
   5   2   5  498.68   29.81
   4   2   5  308.98   23.41
   4   2   5  263.38   19.06
   3   2   5  568.67   32.93
   3   2   5  440.37   25.67
   2   2   5    4.57    2.07
   2   2   5    7.47    2.47
   1   2   5    2.24    1.93
   1   2   5    0.62    0.74
  -1  -2  -5    1.26    0.86
   0   2   5  203.74   17.94
   0   2   5  226.86   12.42
   0  -2  -5  191.29   10.78
  -1   2   5  848.94   43.58
  -1   2   5  773.41   31.05
  -2   2   5   33.04    6.59
  -3   2   5 1155.83   56.79
   3  -2  -5 1118.05   53.08
  -4   2   5 2200.42   94.56
   4  -2  -5 2099.29   91.66
  -5   2   5  533.56   31.71
  -5   2   5  371.34   19.44
   5  -2  -5  511.82   29.26
  -6   2   5   56.03    6.52
   6  -2  -5   86.26    6.38
  -6   2   5   90.35   12.09
   6  -2  -5   92.88   11.47
  -7   2   5  263.33   22.98
   7  -2  -5  275.18   15.94
   7  -2  -5  281.53   22.24
  -8   2   5  249.89   23.46
   8  -2  -5  283.88   17.60
  -9   2   5   41.56    9.40
   9  -2  -5   47.20    6.78
 -10   2   5  252.01   24.74
  10  -2  -5  259.19   19.29
 -11   2   5    5.59    3.43
  11  -2  -5   10.02    3.59
 -12   2   5   41.01   10.80
  12  -2  -5   39.85    7.90
  13  -2  -5  124.78   14.89
 -13   2   5  147.88   20.77
 -14   2   5   29.76   10.06
  14  -2  -5   18.63    5.76
 -15   2   5    1.43    1.00
  15  -2  -5   -0.12    1.33
  16  -2  -5   14.18    5.71
 -16   2   5   13.58    7.28
  17  -2  -5   60.47   12.20
 -17   2   5   73.65   17.75
 -17   2   5   55.10   14.04
  18  -2  -5    0.31    1.26
 -18   2   5    5.59    3.81
 -18   2   5    4.54    5.09
 -19   2   5   12.42    7.66
 -20   2   5   28.00   11.44
 -21   2   5   18.60   12.11
 -22   2   5   17.44   10.56
 -23   2   5   -0.95    4.62
  23   2   6   -1.12    6.49
  22   2   6   14.15    7.21
  21   2   6   15.11    9.44
  20   2   6   12.58    8.64
  19   2   6   23.67    9.73
  18   2   6   38.23   11.75
  17   2   6    4.02    6.09
  16   2   6   19.84    7.85
  15   2   6    2.16    3.90
  14   2   6   10.23    4.78
  14   2   6   15.37    5.73
  13   2   6   91.31   16.01
  13   2   6  128.20   18.68
  12   2   6    0.26    2.19
 -12  -2  -6    0.57    0.52
  12   2   6    8.47    5.69
  11   2   6   86.79   13.96
 -11  -2  -6   80.03    9.75
  10   2   6  164.53   12.25
 -10  -2  -6  208.21   16.72
  10   2   6  179.76   20.20
  -9  -2  -6  140.03   13.87
   9   2   6  115.31   15.63
  -8  -2  -6  337.08   24.55
   8   2   6  362.63   27.95
   7   2   6    5.11    2.55
   6   2   6 1010.97   51.77
   5   2   6  116.64   12.99
   4   2   6  566.41   35.97
   4   2   6  563.11   31.66
   3   2   6  242.32   20.72
   3   2   6  214.23   15.99
   2   2   6  130.99   14.54
   2   2   6  110.36    9.85
   1   2   6  543.17   31.69
  -1  -2  -6  358.23   21.27
   1   2   6  495.28   22.55
   0  -2  -6 1301.88   57.26
   0   2   6 1567.66   57.45
  -1   2   6 1222.13   60.12
  -2   2   6  205.35   18.68
  -3   2   6  671.23   39.44
   4  -2  -6  836.09   44.61
  -4   2   6  830.22   45.96
  -5   2   6   57.33    9.56
   5  -2  -6   66.49    9.97
  -5   2   6   38.85    4.02
  -6   2   6  111.69   13.51
  -6   2   6   67.56    7.04
   6  -2  -6   98.78    6.64
   6  -2  -6  111.34   13.44
   7  -2  -6   35.09    4.47
  -7   2   6   38.44    8.28
   7  -2  -6   32.19    7.04
   8  -2  -6   16.01    3.43
   8  -2  -6   14.49    4.92
  -8   2   6   21.79    5.80
  -9   2   6  335.15   27.88
   9  -2  -6  294.78   19.32
 -10   2   6  346.05   29.69
  10  -2  -6  347.86   22.79
  11  -2  -6    4.38    1.76
 -11   2   6    0.90    1.76
  12  -2  -6   33.83    6.80
 -12   2   6   41.06    9.97
  13  -2  -6   34.26    7.18
 -13   2   6   31.07    9.59
  14  -2  -6   -0.69    0.76
 -14   2   6   -1.52    0.57
  15  -2  -6    2.16    3.00
 -15   2   6   -2.45    3.00
  16  -2  -6   20.79    6.26
 -16   2   6   25.48    9.68
 -17   2   6    4.00    2.47
 -17   2   6   47.37   21.82
 -18   2   6   10.47    7.64
 -18   2   6    3.47    2.21
 -19   2   6   -0.95    4.02
 -19   2   6   -3.64    4.92
 -20   2   6    7.04    7.76
 -21   2   6   -2.07    2.90
 -22   2   6   35.66   14.46
 -23   2   6   13.25    9.11
  22   2   7    2.16    1.47
  21   2   7    9.28    8.73
  20   2   7    3.45    5.19
  19   2   7    9.35    4.57
  18   2   7    3.66    2.59
  17   2   7    3.76    1.00
  16   2   7   -1.28    1.74
  16   2   7    6.90    7.42
  15   2   7    8.04    4.81
  15   2   7    6.30    4.14
  14   2   7   10.61    6.90
  14   2   7   18.10    7.30
  13   2   7    7.97    5.33
 -12  -2  -7   11.63    4.21
  12   2   7   11.18    4.69
  11   2   7    6.07    3.47
 -11  -2  -7    6.07    2.83
  10   2   7   22.08    6.52
  10   2   7   12.37    2.88
 -10  -2  -7   22.17    5.40
  -9  -2  -7  239.40   19.91
   9   2   7  196.67   21.17
   8   2   7    9.73    3.50
  -8  -2  -7    9.83    3.88
   7   2   7    2.90    1.50
  -7  -2  -7    2.28    2.05
   6   2   7  156.16   15.96
   5   2   7  107.77   12.30
   4   2   7  151.49   16.58
   4   2   7  132.77   13.23
   3   2   7   20.86    6.47
   3   2   7   20.91    4.54
   2   2   7  202.98   18.94
   2   2   7  169.10   13.20
   1   2   7  987.37   49.01
   1   2   7  795.94   37.37
   0   2   7 1086.41   40.11
   0   2   7 1285.84   55.48
  -1   2   7 1280.66   59.24
  -1   2   7 1090.17   43.06
  -2   2   7  465.88   29.98
  -2   2   7  339.81   15.56
  -3   2   7   80.03   11.78
  -4   2   7  203.33   19.17
   4  -2  -7  195.15   17.87
  -5   2   7   46.82    8.80
  -5   2   7   28.33    3.45
   5  -2  -7   51.12    8.87
  -6   2   7  585.73   36.83
  -6   2   7  408.83   25.00
   6  -2  -7  626.01   24.00
   6  -2  -7  664.95   38.75
  -7   2   7  135.10   16.08
   7  -2  -7  149.85   16.94
   7  -2  -7  125.16    9.23
  -8   2   7   12.94    4.71
   8  -2  -7    9.44    2.64
   8  -2  -7   16.75    5.52
   9  -2  -7   21.39    6.76
   9  -2  -7   15.99    3.88
  -9   2   7   17.41    6.19
  10  -2  -7    6.68    5.04
  10  -2  -7   15.08    3.66
 -10   2   7   15.06    6.73
  11  -2  -7    6.33    3.02
 -11   2   7    7.90    4.45
 -12   2   7   76.27   14.46
  12  -2  -7   82.62   10.59
  13  -2  -7   -1.24    1.71
 -13   2   7   -3.54    3.14
  14  -2  -7    1.09    1.14
 -14   2   7    0.26    2.36
  15  -2  -7   13.54    5.52
 -15   2   7   13.08    7.26
 -16   2   7   58.81   14.51
 -17   2   7   79.08   18.96
 -17   2   7   50.36   13.87
 -18   2   7  141.15   26.93
 -18   2   7  103.87   20.89
 -19   2   7    2.40    4.38
 -19   2   7   25.26   17.72
 -20   2   7   21.15   10.85
 -21   2   7   38.23   13.73
 -22   2   7   11.59    8.78
 -23   2   7   12.13   10.25
  22   2   8    7.76    6.11
  21   2   8    8.42    6.68
  20   2   8   35.78   12.58
  19   2   8   20.39   10.32
  18   2   8    2.14    5.40
  17   2   8   35.02   10.99
  17   2   8   39.85   12.80
  16   2   8   -0.14    3.28
  16   2   8    7.83    6.23
  15   2   8   -2.45    1.47
  15   2   8    3.16    3.90
  14   2   8  168.24   22.86
  13   2   8  145.48   20.86
  12   2   8    6.71    4.04
 -12  -2  -8    1.50    1.97
 -11  -2  -8   46.03    8.66
  11   2   8   47.75   10.85
  10   2   8   15.08    6.04
 -10  -2  -8   13.23    4.19
   9   2   8    3.81    1.83
  -9  -2  -8    3.62    2.07
   8   2   8  393.29   29.43
  -8  -2  -8  321.38   26.31
   7   2   8   56.24    9.85
  -7  -2  -8   80.05   12.18
   6   2   8   -0.71    1.00
  -6  -2  -8    4.81    3.24
   5   2   8   25.93    6.28
   4   2   8   71.66   11.47
   4   2   8   62.97    8.94
   3   2   8  182.54   18.79
   3   2   8  175.12   14.96
   2   2   8   45.11    9.21
   2   2   8   45.77    6.52
   1   2   8  116.50   14.11
   1   2   8   90.47    8.80
   0   2   8    9.28    3.52
   0   2   8   13.87    3.07
  -1   2   8    0.48    2.16
  -1   2   8    0.10    0.40
  -1   2   8    0.52    0.69
  -2   2   8    2.24    0.83
  -2   2   8    1.24    1.24
  -2   2   8    0.12    0.57
  -3   2   8   10.37    4.42
  -3   2   8    4.28    1.09
  -4   2   8  202.76   19.22
  -4   2   8  166.43    8.83
  -4   2   8  141.15    8.14
  -5   2   8   13.54    2.40
  -5   2   8   17.20    5.57
   5  -2  -8   24.22    6.71
   6  -2  -8   84.62   13.08
  -6   2   8   77.15   11.73
  -6   2   8   45.89    5.54
  -7   2   8    1.05    2.38
   7  -2  -8   -1.19    3.71
   7  -2  -8    0.00    0.31
  -8   2   8    6.49    2.66
   8  -2  -8    6.14    2.12
   8  -2  -8   12.44    4.97
  -9   2   8  293.64   27.00
   9  -2  -8  293.88   19.06
   9  -2  -8  324.61   28.26
 -10   2   8   91.16   14.56
  10  -2  -8   82.38    9.47
  10  -2  -8   89.66   14.49
  11  -2  -8   -3.05    3.31
  11  -2  -8   -1.00    1.52
 -11   2   8    1.62    1.97
  12  -2  -8   41.63   10.25
  12  -2  -8   36.02    7.04
 -12   2   8   31.36    9.28
  13  -2  -8   50.82   12.01
  13  -2  -8   50.77    8.80
 -13   2   8   30.69    9.61
 -14   2   8   -0.48    2.33
 -15   2   8   52.31   13.13
 -16   2   8    0.17    1.62
 -17   2   8   10.04    6.04
 -18   2   8   50.96   17.01
 -18   2   8   54.12   14.77
 -19   2   8    2.16    0.71
 -19   2   8    5.57    4.19
 -20   2   8   35.54   13.96
 -21   2   8    6.71    8.23
 -22   2   8    5.14    4.28
  22   2   9    4.97    6.02
  21   2   9   -3.31    6.42
  20   2   9   26.72   11.70
  19   2   9    4.66    2.47
  18   2   9   89.81   18.94
  18   2   9   85.33   19.15
  17   2   9   25.36    8.85
  17   2   9   45.27   13.42
  16   2   9    7.49    4.97
  16   2   9   19.17    9.40
  15   2   9   14.06    7.11
  14   2   9   72.56   14.63
  13   2   9  130.82   19.77
  12   2   9   -0.45    1.95
 -12  -2  -9    3.31    2.62
  11   2   9   91.45   15.37
 -11  -2  -9   96.97   13.61
  10   2   9   26.38    7.61
 -10  -2  -9   21.51    6.57
   9   2   9   27.91    7.83
  -9  -2  -9   26.15    6.90
  -8  -2  -9  268.09   24.84
   8   2   9  350.09   27.95
  -7  -2  -9   -1.24    0.95
   7   2   9   -0.14    0.93
  -6  -2  -9  133.87   16.80
   6   2   9  131.18   14.99
   5   2   9   17.75    5.59
  -5  -2  -9   19.29    6.40
   4   2   9    2.93    2.24
   4   2   9    0.00    1.36
  -4  -2  -9   -0.26    0.67
   3   2   9   84.67   12.99
   3   2   9   78.08    9.99
   2   2   9  133.10   16.15
   2   2   9  145.26   12.99
   1   2   9   32.45    5.42
   1   2   9   34.64    7.78
   0   2   9   -1.67    0.79
   0   2   9   -0.14    0.45
  -1   2   9   59.64   10.52
  -1   2   9   45.13    5.26
  -2   2   9    8.66    2.00
  -2   2   9    1.93    1.55
  -2   2   9   12.01    4.95
  -3   2   9   -0.14    0.40
  -3   2   9    4.31    4.42
  -3   2   9    0.21    0.14
  -4   2   9  469.99   31.26
  -4   2   9  386.42   17.39
  -4   2   9  277.13   15.87
  -5   2   9  197.48   19.34
  -5   2   9  152.90   10.09
  -5   2   9  115.57    8.30
  -5   2   9  112.07    8.80
   5  -2  -9  176.14   18.29
  -6   2   9    3.54    1.57
  -6   2   9    7.76    4.14
   6  -2  -9   11.99    4.71
  -7   2   9  262.78   23.29
   7  -2  -9  171.22   12.09
   7  -2  -9  307.70   26.72
  -8   2   9  489.90   34.02
   8  -2  -9  408.14   32.76
   8  -2  -9  335.60   20.05
  -9   2   9  152.59   18.84
   9  -2  -9  135.84   11.80
   9  -2  -9  154.52   19.44
 -10   2   9  364.29   31.14
  10  -2  -9  331.15   22.03
  10  -2  -9  360.01   32.14
 -11   2   9    3.38    2.14
  11  -2  -9    6.38    4.35
  11  -2  -9    8.85    3.02
  12  -2  -9  108.79   17.18
 -12   2   9   85.12   15.34
 -13   2   9    6.97    4.57
  13  -2  -9    6.30    4.90
 -14   2   9  149.00   22.22
  14  -2  -9  189.32   24.03
  15  -2  -9   49.89   12.35
  15  -2  -9   51.77   11.94
 -15   2   9   46.25   12.35
  16  -2  -9    5.69    4.50
  16  -2  -9    5.80    3.95
  17  -2  -9    2.55    4.26
 -17   2   9    9.47    6.88
  18  -2  -9    2.85    1.17
 -18   2   9   12.49    7.57
 -18   2   9    3.28    0.71
 -19   2   9   16.80    9.52
 -19   2   9   -0.93    1.07
 -20   2   9   48.48   17.65
 -21   2   9   -4.23    4.28
 -22   2   9    2.36    2.43
  21   2  10   10.18    7.37
  20   2  10    2.05    2.31
  19   2  10    2.66    6.02
  19   2  10    0.93    2.26
  18   2  10   35.95   12.11
  18   2  10   21.82    9.37
  17   2  10    8.99    5.45
  17   2  10   14.54    7.71
  16   2  10    0.17    3.16
  15   2  10    9.71    5.76
  14   2  10    1.76    1.17
  13   2  10   84.50   16.25
  12   2  10  104.72   17.58
 -12  -2 -10  101.70   14.63
  11   2  10    1.62    3.43
 -11  -2 -10   -0.05    1.05
  10   2  10   15.30    6.11
 -10  -2 -10   14.46    5.47
   9   2  10  248.46   24.00
  -9  -2 -10  170.95   20.10
   8   2  10    9.23    3.45
  -8  -2 -10    7.64    3.95
   7   2  10   -2.66    2.26
  -7  -2 -10    4.07    2.85
  -6  -2 -10  203.00   22.29
   6   2  10  189.94   19.22
   5   2  10  216.99   23.03
   5   2  10  178.04   18.13
  -5  -2 -10  211.49   22.53
   4   2  10   74.11   12.42
  -4  -2 -10   78.05   13.37
   4   2  10   73.37   10.56
   3   2  10   35.38    8.30
  -3  -2 -10   32.00    8.33
   3   2  10   32.47    6.52
   2   2  10   87.62   13.13
   2   2  10   82.05   10.09
   1   2  10  137.58   16.72
   1   2  10  113.60   11.54
   0   2  10  194.53   20.08
   0   2  10  178.09   13.80
  -1   2  10   63.76   11.09
  -1   2  10   40.23    5.38
  -2   2  10  287.41   24.34
  -2   2  10  203.57   13.23
  -3   2  10    5.80    1.71
  -3   2  10   11.37    4.76
  -3   2  10    1.52    1.26
  -4   2  10  118.50   15.25
  -4   2  10   86.36    7.40
  -4   2  10   49.20    5.88
  -5   2  10    7.47    2.07
  -5   2  10   19.10    5.80
  -5   2  10   15.13    3.21
  -5   2  10    7.37    2.19
  -6   2  10   14.18    5.95
  -6   2  10    2.02    1.26
   6  -2 -10   16.01    6.11
  -7   2  10   -0.93    2.57
   7  -2 -10   -2.31    0.17
   8  -2 -10    5.76    2.26
  -8   2  10    4.21    3.40
   8  -2 -10    9.68    4.54
  -9   2  10   50.24   10.61
   9  -2 -10   51.53    6.76
   9  -2 -10   71.58   13.18
 -10   2  10  121.16   17.27
  10  -2 -10  149.50   20.34
 -11   2  10   19.94    6.42
  11  -2 -10   39.47   10.59
 -12   2  10    1.40    1.67
  12  -2 -10   10.23    5.52
  13  -2 -10   32.54    9.90
 -13   2  10   21.84    8.06
  13  -2 -10   33.09   10.18
  14  -2 -10    1.14    2.45
 -14   2  10    8.42    6.11
  14  -2 -10    2.57    0.45
 -15   2  10   26.72    8.97
  15  -2 -10   44.87   11.35
  15  -2 -10   30.47    8.83
  16  -2 -10   12.80    6.35
  16  -2 -10   15.80    7.09
 -16   2  10   13.70    7.54
  17  -2 -10   -1.36    2.81
 -17   2  10   -1.55    3.43
  18  -2 -10    1.71    2.83
 -18   2  10    8.21    7.11
 -18   2  10    1.12    4.85
  19  -2 -10    6.54    5.35
 -19   2  10   20.15   11.13
 -20   2  10   25.38   11.73
  20  -2 -10   18.10    9.61
  21  -2 -10    6.49    6.14
 -21   2  10    7.11    7.04
  22  -2 -10    0.64    1.95
  21   2  11   26.38   11.18
  20   2  11    3.54    5.16
  19   2  11   23.77    9.44
  19   2  11   17.06    8.54
  18   2  11    3.57    5.11
  18   2  11   -6.42    5.80
  17   2  11    6.83    6.59
  16   2  11   12.25    7.02
  15   2  11    8.02    5.16
  14   2  11    3.26    4.47
  13   2  11   39.90   11.11
  12   2  11   13.82    6.28
 -12  -2 -11   10.28    4.64
  11   2  11   25.69    8.37
 -11  -2 -11   30.83    8.59
  10   2  11  207.00   24.34
 -10  -2 -11  344.22   29.67
   9   2  11   33.76    8.97
  -9  -2 -11   56.81   11.49
   8   2  11   12.82    5.33
  -8  -2 -11   15.87    6.40
   7   2  11    0.74    2.74
  -7  -2 -11    0.10    1.78
   6   2  11  499.94   35.61
  -6  -2 -11  580.83   41.35
   5   2  11   18.10    6.90
   5   2  11   16.03    5.04
  -5  -2 -11   18.91    6.07
   4   2  11  221.27   23.41
   4   2  11  196.91   18.94
  -4  -2 -11  219.89   24.10
   3   2  11  111.34   15.92
  -3  -2 -11  116.83   17.01
   3   2  11   99.87   12.28
  -2  -2 -11    1.12    2.07
   2   2  11    1.83    1.38
   2   2  11   -1.02    3.26
   1   2  11   -0.24    1.95
   1   2  11    0.50    0.36
  -1  -2 -11    1.36    1.21
   0   2  11  193.86   20.72
   0   2  11  161.20   13.73
   0  -2 -11  182.97   21.79
  -1   2  11    1.00    1.83
  -1   2  11    0.17    0.67
  -2   2  11  239.16   23.15
  -2   2  11  210.85   14.56
  -3   2  11    6.38    2.88
  -3   2  11    7.61    2.02
  -4   2  11   12.39    4.71
  -4   2  11    6.61    2.31
  -5   2  11   91.61   13.49
  -5   2  11   63.40    7.47
  -6   2  11   87.26   13.20
  -6   2  11   53.46    7.26
   6  -2 -11   64.16   11.94
   7  -2 -11   19.01    5.85
  -7   2  11   13.82    5.02
  -8   2  11   72.82   12.58
   8  -2 -11   96.04   16.01
  -9   2  11  119.19   17.03
   9  -2 -11  157.66   21.27
 -10   2  11    9.63    7.21
  10  -2 -11   21.41    7.99
 -11   2  11   21.74    7.35
  11  -2 -11   16.80    6.78
  11  -2 -11   26.69    9.21
 -12   2  11   36.26    9.90
  12  -2 -11   35.49   10.16
  12  -2 -11   45.51   11.47
 -13   2  11   10.56    5.21
  13  -2 -11   21.77    8.45
  13  -2 -11   21.62    8.33
  14  -2 -11    6.40    1.12
 -14   2  11    7.23    4.04
  14  -2 -11    4.95    2.64
  15  -2 -11   27.14    9.18
 -15   2  11   37.54   11.16
  15  -2 -11   30.21   10.66
  16  -2 -11   18.44    7.76
  16  -2 -11   30.50   10.75
 -16   2  11   27.33   10.30
  17  -2 -11    7.52    5.78
 -18   2  11   39.56   14.82
  18  -2 -11   22.31    9.35
 -19   2  11   -2.78    3.24
  19  -2 -11   -1.81    1.36
  20  -2 -11    2.19    1.21
 -20   2  11   -2.07    5.52
  21  -2 -11   14.82    8.35
 -21   2  11   14.92    9.97
  20   2  12    2.14    4.47
  20   2  12   -4.04    5.26
  19   2  12    6.88    6.11
  19   2  12    6.00    6.14
  18   2  12    4.14    4.64
  18   2  12   12.25    7.85
  17   2  12    6.16    4.59
  16   2  12    8.45    6.88
  15   2  12   10.47    5.23
  14   2  12   20.29    8.02
  13   2  12   98.09   17.82
  12   2  12    9.73    5.42
 -12  -2 -12   10.73    5.73
  11   2  12   -1.90    4.33
 -11  -2 -12    1.12    2.64
  10   2  12    2.81    3.35
 -10  -2 -12    2.59    3.16
  -9  -2 -12   67.49   13.16
   9   2  12   36.73    9.68
   8   2  12    6.04    4.28
  -8  -2 -12   10.06    5.59
   7   2  12   16.18    6.04
  -7  -2 -12   19.32    7.18
   6   2  12   13.77    5.19
  -6  -2 -12   20.22    7.47
   5   2  12    6.47    4.31
   5   2  12    9.06    3.78
  -5  -2 -12   10.92    5.73
  -4  -2 -12   89.76   15.92
   4   2  12   74.77   11.49
   4   2  12   94.21   15.25
  -3  -2 -12  171.83   21.86
   3   2  12  162.77   20.13
   3   2  12  146.28   15.58
   2   2  12    1.24    1.59
  -2  -2 -12   -0.83    2.00
   2   2  12    1.31    1.05
   1   2  12   11.47    3.38
   1   2  12   18.56    6.47
  -1  -2 -12   19.15    8.14
   0   2  12  205.71   21.65
   0  -2 -12  185.16   22.89
   0   2  12  160.13   14.42
  -1   2  12   15.70    5.83
   1  -2 -12    8.90    5.57
  -1   2  12    6.16    2.57
  -2   2  12  333.63   28.79
  -2   2  12  298.11   19.60
   2  -2 -12  338.24   31.74
  -3   2  12   93.40   14.58
  -3   2  12   71.73    8.16
   3  -2 -12   97.92   16.37
  -4   2  12    8.59    4.47
  -4   2  12    6.49    2.55
   4  -2 -12    7.14    4.00
   5  -2 -12   54.53   12.11
  -5   2  12   38.06    8.92
  -5   2  12   33.00    5.66
  -6   2  12   80.41   13.61
  -6   2  12   68.54    8.92
   6  -2 -12   95.61   16.49
   7  -2 -12   27.60    9.14
  -7   2  12   27.86    8.23
   7  -2 -12   20.08    7.02
  -7   2  12   16.20    4.40
  -8   2  12  107.53   15.84
   8  -2 -12  156.78   21.93
   8  -2 -12  151.33   20.13
  -9   2  12   48.34   10.28
   9  -2 -12   97.42   16.87
   9  -2 -12   81.24   15.87
 -10   2  12  100.20   15.92
  10  -2 -12  116.57   18.91
  10  -2 -12  135.70   20.82
 -11   2  12  110.24   17.37
  11  -2 -12  146.83   21.77
  11  -2 -12  129.18   20.98
 -12   2  12  198.67   24.29
  12  -2 -12  217.13   27.26
  12  -2 -12  200.76   26.72
 -13   2  12   -1.81    0.98
  13  -2 -12    3.85    4.81
  13  -2 -12   -0.29    0.86
 -14   2  12    8.68    5.23
  14  -2 -12   10.30    6.14
  14  -2 -12    1.05    4.09
 -15   2  12    8.59    6.64
  15  -2 -12   11.97    7.21
  15  -2 -12   21.46    9.30
  16  -2 -12    1.83    3.21
  16  -2 -12   -0.81    4.31
  17  -2 -12   -2.43    5.90
 -18   2  12   47.39   16.58
  18  -2 -12   32.02   12.01
 -19   2  12    4.69    6.26
  19  -2 -12    4.35    4.16
 -20   2  12    4.28    5.40
  20  -2 -12    6.40    5.88
  21  -2 -12   14.18   10.54
  20   2  13   17.13   10.68
  20   2  13    1.67    3.95
  19   2  13   -1.33    2.02
  19   2  13    0.67    0.17
  18   2  13    8.49    5.59
  17   2  13   16.18    7.57
  16   2  13    3.28    3.85
  15   2  13   -1.09    1.62
  14   2  13   82.08   17.49
  13   2  13   42.32   11.87
  12   2  13    6.42    3.38
 -12  -2 -13    5.83    3.85
  11   2  13    8.28    5.11
 -11  -2 -13   11.40    5.76
  10   2  13   85.69   15.37
 -10  -2 -13   87.83   16.20
   9   2  13    3.45    3.09
  -9  -2 -13    0.52    2.74
   8   2  13   33.50    9.09
  -8  -2 -13   34.45   10.06
   7   2  13   25.03    7.76
  -7  -2 -13   37.09   10.61
   6   2  13  110.22   17.44
  -6  -2 -13   98.28   17.01
   6   2  13   75.20   12.78
   5   2  13    2.14    3.45
   5   2  13    2.26    2.02
  -5  -2 -13   -1.31    1.14
   4   2  13    1.93    1.19
   4   2  13   12.20    4.97
  -4  -2 -13    6.66    4.83
   3   2  13   67.97   10.66
  -3  -2 -13   53.79   12.61
   3   2  13   72.44   13.54
   2   2  13  132.91   18.18
   2   2  13  132.30   14.75
  -2  -2 -13  132.20   19.58
   1   2  13   24.81    6.07
   1   2  13   36.71    9.42
  -1  -2 -13   44.08   11.42
   0   2  13  383.85   31.90
   0   2  13  290.12   21.93
   0  -2 -13  391.89   35.30
  -1   2  13   49.13   10.82
   1  -2 -13   51.48   12.20
  -1   2  13   38.92    6.59
  -2   2  13  328.56   28.88
   2  -2 -13  310.01   31.19
  -2   2  13  242.54   18.51
  -3   2  13   -1.09    0.38
   3  -2 -13    2.02    4.16
  -3   2  13    0.31    0.57
   4  -2 -13  644.82   47.15
  -4   2  13  642.02   42.11
  -4   2  13  458.24   28.07
  -5   2  13  157.30   19.53
   5  -2 -13  174.12   23.41
  -6   2  13    5.28    3.74
   6  -2 -13    7.61    4.23
  -7   2  13   71.89   12.85
   7  -2 -13  140.76   20.89
  -8   2  13  243.32   25.15
   8  -2 -13  315.74   33.04
   8  -2 -13  295.18   30.43
  -9   2  13    6.59    3.81
   9  -2 -13   11.44    6.35
   9  -2 -13   18.89    8.23
 -10   2  13    1.62    2.57
  10  -2 -13   -0.71    3.00
  10  -2 -13   -9.59    5.50
  11  -2 -13   25.91    9.40
 -11   2  13   22.74    7.23
  11  -2 -13   23.41    8.59
 -12   2  13    1.52    1.12
  12  -2 -13    0.71    0.86
  12  -2 -13    1.67    2.57
  13  -2 -13    8.52    5.66
 -13   2  13    3.66    2.02
  13  -2 -13    2.52    1.50
  14  -2 -13   13.70    7.49
  14  -2 -13   15.32    8.21
  15  -2 -13    3.97    4.85
  15  -2 -13    0.69    4.92
  16  -2 -13    2.88    3.07
  16  -2 -13   13.54    8.92
  17  -2 -13    5.45    4.85
 -18   2  13    4.66    3.19
  18  -2 -13   11.97    6.88
 -19   2  13   11.16    8.92
  19  -2 -13    3.21    2.38
 -20   2  13   25.10   11.87
  20  -2 -13   13.44    7.95
  20   2  14    4.92    5.52
  19   2  14    6.21    5.23
  19   2  14   -0.90    1.97
  18   2  14   10.90    6.11
  17   2  14   21.65    9.16
  16   2  14   15.08    8.59
  15   2  14   -2.97    2.57
  14   2  14   -2.95    4.26
  13   2  14    7.30    4.88
  12   2  14   11.28    6.54
  11   2  14   15.44    7.18
 -11  -2 -14   32.26   11.80
  10   2  14   -2.64    3.90
 -10  -2 -14    5.78    5.61
   9   2  14   -0.81    0.62
  -9  -2 -14    1.93    3.24
   8   2  14   85.10   14.99
  -8  -2 -14  100.96   18.29
   7   2  14    7.09    4.31
   7   2  14    6.33    4.33
  -7  -2 -14   10.97    7.14
   6   2  14   68.80   14.37
   6   2  14   55.36   11.06
  -6  -2 -14   62.66   13.87
   5   2  14   47.65   11.49
   5   2  14   39.90    9.28
  -5  -2 -14   51.39   12.68
   4   2  14   -2.38    2.81
   4   2  14   -1.69    2.55
  -4  -2 -14    1.83    4.14
   3   2  14   17.41    5.35
  -3  -2 -14   27.29    8.87
   3   2  14   19.41    7.07
   2   2  14    5.35    2.59
   2   2  14   12.51    5.73
  -2  -2 -14    9.90    6.16
   1   2  14   14.84    4.45
  -1  -2 -14   16.89    7.26
   1   2  14   16.06    6.61
   0   2  14   -0.98    1.78
   0  -2 -14    5.73    4.57
   0   2  14    1.05    0.10
  -1   2  14   48.41   10.99
   1  -2 -14   65.87   13.94
  -1   2  14   48.67    8.11
  -2   2  14  290.05   27.93
  -2   2  14  225.17   18.41
   2  -2 -14  285.88   30.76
  -3   2  14  203.52   24.00
   3  -2 -14  303.42   31.71
  -4   2  14   35.33    9.02
   4  -2 -14   48.27   12.35
  -5   2  14   30.74    8.37
   5  -2 -14   59.43   14.46
  -6   2  14   -0.45    1.59
   6  -2 -14    9.14    6.88
  -7   2  14   17.20    6.54
   7  -2 -14    9.87    5.88
   8  -2 -14   46.27   12.11
  -8   2  14   34.71    8.71
   9  -2 -14   -3.40    2.36
   9  -2 -14   -2.36    2.00
  -9   2  14    0.67    3.14
  10  -2 -14   10.28    4.71
 -10   2  14    6.54    4.00
  10  -2 -14   17.15    8.49
 -11   2  14    3.74    3.24
  11  -2 -14    5.92    3.52
  11  -2 -14    3.35    2.02
  12  -2 -14    1.50    2.59
  12  -2 -14   43.96   15.06
  13  -2 -14    6.42    4.85
  13  -2 -14    6.02    6.00
  14  -2 -14   -1.93    4.12
  14  -2 -14   -3.88    2.66
  15  -2 -14   -2.57    3.59
  15  -2 -14    5.11    4.35
  16  -2 -14   -0.24    2.12
  16  -2 -14   -2.26    4.73
  17  -2 -14    1.74    2.43
 -18   2  14    0.67    1.93
  18  -2 -14   -1.71    2.50
 -19   2  14   -1.05    3.54
  19  -2 -14    2.00    1.50
  19   2  15    1.19    2.59
  18   2  15   -3.85    5.71
  17   2  15    7.42    5.92
  16   2  15    7.57    5.35
  15   2  15   11.56    7.47
  14   2  15    7.04    6.26
  13   2  15    4.69    3.81
  12   2  15    1.64    2.19
  11   2  15   -1.81    1.86
 -11  -2 -15    3.62    3.47
  10   2  15   13.06    6.11
 -10  -2 -15   17.32    8.37
   9   2  15  107.72   17.77
  -9  -2 -15  133.63   21.96
   8   2  15   15.25    7.45
   8   2  15   15.84    6.97
  -8  -2 -15   10.42    6.19
   7   2  15   10.02    5.33
   7   2  15   11.11    5.23
  -7  -2 -15   14.30    6.30
   6   2  15   58.24   13.56
  -6  -2 -15   78.89   16.77
   6   2  15   66.04   12.58
   5   2  15   31.88   10.11
   5   2  15   46.82   10.02
  -5  -2 -15   58.93   14.44
   4   2  15  148.57   21.72
   4   2  15  158.70   19.01
  -4  -2 -15  214.28   27.31
   3   2  15   72.94   14.68
  -3  -2 -15  114.74   19.72
   3   2  15   89.90   13.39
   2   2  15    4.47    3.00
   2   2  15    5.42    3.57
  -2  -2 -15    8.68    5.45
   1   2  15    7.21    2.93
   1   2  15    9.99    5.02
  -1  -2 -15   12.09    5.52
   0   2  15  154.52   20.86
   0   2  15  142.26   15.49
   0  -2 -15  198.00   25.88
  -1   2  15  106.65   16.96
   1  -2 -15  111.62   19.48
  -2   2  15   14.87    6.57
   2  -2 -15    6.92    4.85
   3  -2 -15   51.81   13.16
  -3   2  15   45.63   10.52
  -4   2  15   10.49    5.76
   4  -2 -15   14.46    7.52
   5  -2 -15    9.11    5.57
  -5   2  15    6.68    3.81
  -6   2  15   33.62    8.75
   6  -2 -15   46.96   12.75
   7  -2 -15    8.42    6.83
  -7   2  15    5.23    3.31
   8  -2 -15   84.83   17.49
  -8   2  15   62.33   11.99
   9  -2 -15   -1.17    2.47
  -9   2  15    3.26    3.76
  10  -2 -15   33.14   10.80
  10  -2 -15   28.86   10.35
  11  -2 -15   43.56   12.66
  11  -2 -15   56.17   14.68
  12  -2 -15  149.09   24.36
  12  -2 -15  157.75   25.05
  13  -2 -15    0.79    2.71
  13  -2 -15    5.78    5.42
  14  -2 -15   25.41   10.40
  14  -2 -15   23.08    9.44
  15  -2 -15    7.21    5.26
  15  -2 -15   13.35    7.68
  16  -2 -15   13.47    7.66
  16  -2 -15   12.13    6.30
  17  -2 -15   12.54    7.59
  18  -2 -15   -3.57    5.64
 -18   2  15   -4.71    5.85
  18   2  16    5.90    6.19
  17   2  16    0.50    1.17
  16   2  16   -0.83    2.19
  15   2  16    0.57    2.38
  14   2  16    2.14    2.09
  13   2  16   -4.97    5.23
  12   2  16    4.76    4.57
  11   2  16   58.71   14.35
 -11  -2 -16   57.29   14.75
 -10  -2 -16   54.67   15.06
  10   2  16   57.38   13.54
   9   2  16   10.37    6.54
   9   2  16   12.51    6.49
  -9  -2 -16    6.99    5.31
   8   2  16    5.73    3.85
   8   2  16    1.97    2.14
  -8  -2 -16   12.82    7.42
   7   2  16    5.54    5.21
   7   2  16    4.23    4.42
  -7  -2 -16   -2.71    3.95
   6   2  16    3.33    3.71
  -6  -2 -16    7.76    5.45
   6   2  16    5.07    3.21
   5   2  16   23.46    8.21
   5   2  16   13.75    5.64
  -5  -2 -16   18.46    8.23
   4   2  16   87.57   16.39
   4   2  16   69.73   12.63
  -4  -2 -16   59.64   14.39
   3   2  16   31.76    8.30
   3   2  16   42.56   11.01
  -3  -2 -16   43.35   11.99
   2   2  16   15.94    5.66
  -2  -2 -16   23.10    9.06
   2   2  16   27.48   11.11
   1   2  16   47.72   11.56
  -1  -2 -16   60.69   14.70
   0   2  16   23.89    7.66
   0  -2 -16   32.43   10.85
  -1   2  16    5.47    4.16
   1  -2 -16    2.31    0.57
  -2   2  16  149.78   21.05
   2  -2 -16  173.74   25.55
  -3   2  16    4.62    2.78
   3  -2 -16    5.69    4.81
  -4   2  16    4.12    3.43
   4  -2 -16    9.49    6.54
  -5   2  16    7.54    5.07
   5  -2 -16    5.85    3.69
  -6   2  16    1.97    3.83
   6  -2 -16    3.74    4.21
  -7   2  16    3.31    3.33
   7  -2 -16   -0.36    4.83
   8  -2 -16   81.31   17.56
   9  -2 -16   15.42    7.90
  10  -2 -16    2.33    3.69
  11  -2 -16   19.08    8.33
  12  -2 -16   42.30   12.99
  12  -2 -16   47.94   13.68
  13  -2 -16    2.95    2.74
  13  -2 -16    4.81    3.12
  14  -2 -16   18.94    8.59
  14  -2 -16   27.50   10.90
  15  -2 -16    3.50    4.88
  15  -2 -16   -9.59    8.21
  16  -2 -16   -0.48    2.81
  16  -2 -16    0.88    3.02
  17  -2 -16   11.44    8.16
 -18   2  16   29.64   14.39
  18   2  17    9.52    7.80
  17   2  17   -2.50    4.64
  16   2  17    1.19    2.93
  15   2  17    2.57    2.74
  14   2  17   29.29   10.75
  13   2  17    8.59    6.47
  12   2  17    4.14    3.54
  11   2  17   -0.31    2.95
 -11  -2 -17    0.93    2.93
  10   2  17    1.55    4.02
  10   2  17    8.11    6.95
 -10  -2 -17    3.66    4.50
   9   2  17    1.07    2.97
   9   2  17   -3.78    5.07
  -9  -2 -17   -2.28    4.81
   8   2  17   69.06   15.96
   8   2  17   36.57   10.68
  -8  -2 -17   64.76   16.53
   7   2  17    4.59    4.62
   7   2  17    8.85    5.04
  -7  -2 -17   12.63    7.54
   6   2  17    0.76    1.95
   6   2  17    1.57    1.19
  -6  -2 -17    2.24    5.02
   5   2  17    6.02    3.59
   5   2  17    2.21    3.71
  -5  -2 -17   10.54    5.59
   4   2  17   12.99    5.66
  -4  -2 -17   20.27    9.94
   4   2  17   20.27    8.18
   3   2  17    5.71    5.09
  -3  -2 -17    5.42    5.54
   2   2  17   27.93    9.37
  -2  -2 -17   39.02   12.58
  -1  -2 -17   22.34    9.47
   1   2  17   12.06    5.57
   0   2  17   13.35    5.21
   0  -2 -17   11.25    6.52
  -1   2  17    1.26    1.52
   1  -2 -17   -1.64    1.83
  -2   2  17  116.12   18.58
   2  -2 -17  151.54   24.27
   3  -2 -17    3.07    4.35
  -3   2  17    2.05    1.86
  -4   2  17   56.93   12.25
   4  -2 -17   61.62   15.53
   5  -2 -17   25.17    9.99
  -5   2  17   17.44    6.78
   6  -2 -17    3.90    5.33
   7  -2 -17   71.18   16.72
   8  -2 -17   94.30   19.72
   9  -2 -17   12.44    7.35
  10  -2 -17   28.43   11.04
  11  -2 -17   -4.26    4.33
  12  -2 -17    0.64    2.28
  13  -2 -17    6.61    6.26
  13  -2 -17   -1.71    4.28
  14  -2 -17    8.21    5.04
  14  -2 -17   12.82    7.37
  15  -2 -17    2.71    4.00
  15  -2 -17    1.81    2.97
  16  -2 -17   -0.14    1.36
  16  -2 -17    0.40    3.62
  17   2  18   -8.92    6.52
  16   2  18    0.57    2.26
  15   2  18    1.21    3.47
  14   2  18    5.04    4.26
  13   2  18   -2.09    2.71
  12   2  18   19.84    8.59
  11   2  18   15.08    6.21
  11   2  18   18.37    7.97
 -11  -2 -18   18.79    9.18
  10   2  18   -2.09    0.50
  10   2  18    3.81    4.85
 -10  -2 -18    1.81    0.86
   9   2  18   -4.16    4.69
  -9  -2 -18   -0.14    1.43
   9   2  18   -0.67    5.04
   8   2  18    0.05    2.57
  -8  -2 -18    3.81    4.23
   8   2  18    0.07    3.45
   7   2  18    5.26    5.61
  -7  -2 -18   -5.40    6.23
   6   2  18    3.50    3.33
  -6  -2 -18    6.19    5.11
   5   2  18   11.30    7.18
  -5  -2 -18    8.14    6.21
   4   2  18   -0.36    1.78
  -4  -2 -18    8.04    6.02
   3   2  18    7.42    6.66
  -3  -2 -18   -1.71    4.07
   2   2  18  132.91   21.03
  -2  -2 -18  118.81   23.27
   1   2  18    4.28    4.52
  -1  -2 -18   16.42   12.85
   0  -2 -18   32.62   11.85
   0   2  18   25.86    9.09
  -1   2  18   -3.19    3.93
   1  -2 -18    4.45    5.28
   2  -2 -18   40.06   12.92
  -2   2  18   21.08    7.83
  -3   2  18    9.18    5.26
   3  -2 -18    8.02    6.07
   4  -2 -18  212.68   30.62
   5  -2 -18    0.95    2.09
   6  -2 -18    1.47    5.26
   7  -2 -18    9.44    7.18
   8  -2 -18   23.62    9.99
   9  -2 -18    9.73    7.28
  10  -2 -18   19.98   10.11
  11  -2 -18   12.16    6.92
  12  -2 -18    9.97    7.14
  13  -2 -18    7.57    6.04
  14  -2 -18    6.09    6.00
  15  -2 -18   -2.43    2.45
  15  -2 -18    0.86    2.40
  16  -2 -18    1.19    2.43
  13   2  19    6.83    6.78
  12   2  19   17.58    8.61
  11   2  19    8.92    4.26
  10   2  19   14.65    7.49
 -10  -2 -19   11.18    7.28
   9   2  19   16.20    8.42
  -9  -2 -19   10.52    7.30
   8   2  19    3.38    4.28
  -8  -2 -19    1.26    3.31
  -7  -2 -19    5.59    3.88
   7   2  19    2.09    3.71
   6   2  19   36.97   12.06
  -6  -2 -19   42.04   14.32
   5   2  19    4.52    4.21
  -5  -2 -19    8.18    5.85
   4   2  19    4.09    3.62
  -4  -2 -19   13.01    7.30
   3   2  19   -0.45    1.52
  -3  -2 -19   15.23    9.94
   2   2  19    0.26    3.35
  -2  -2 -19    4.14    4.16
   1   2  19    3.54    3.45
  -1  -2 -19    6.30    5.11
   0   2  19   26.62    9.11
   0  -2 -19   28.45   11.44
   1  -2 -19   33.71   12.87
   2  -2 -19    1.86    2.83
   3  -2 -19    3.38    4.40
   4  -2 -19   21.55   10.75
   5  -2 -19    0.90    1.57
   6  -2 -19   40.54   13.54
   7  -2 -19   23.31   10.06
   8  -2 -19   -0.19    1.88
   9  -2 -19   -0.26    4.45
  10  -2 -19   34.33   13.16
  11  -2 -19   -2.12    2.64
  12  -2 -19   37.68   13.77
  13  -2 -19    1.14    3.16
  14  -2 -19   -2.12    1.86
  15  -2 -19   -4.09    5.80
  13   2  20   -0.45    4.19
  12   2  20    1.17    1.95
  11   2  20   -2.62    4.04
  10   2  20   44.92   14.32
 -10  -2 -20   24.65   12.20
   9   2  20   22.72   10.04
  -9  -2 -20   15.06    8.87
   8   2  20    0.55    1.47
  -8  -2 -20    3.85    5.21
   7   2  20   -1.43    4.23
  -7  -2 -20    1.33    3.14
   6   2  20   -3.00    2.69
  -6  -2 -20    0.07    3.50
   5   2  20    6.57    5.47
  -5  -2 -20    3.62    4.71
  -4  -2 -20   38.73   13.92
   4   2  20   24.22    9.61
  -3  -2 -20   23.53   10.59
   3   2  20   24.00    8.97
   2   2  20   12.32    6.97
  -2  -2 -20   10.71    7.21
  -1  -2 -20   10.87    7.23
   0  -2 -20    5.16    7.78
   1  -2 -20    3.26    4.81
   2  -2 -20   15.61    7.78
   3  -2 -20   55.72   16.37
   4  -2 -20    9.44    5.71
   5  -2 -20   12.16    8.28
   6  -2 -20   -2.76    4.90
   7  -2 -20   13.82    9.61
   8  -2 -20    2.93    1.93
   9  -2 -20    3.43    2.28
  10  -2 -20    1.36    1.28
  11  -2 -20    0.62    3.31
  12  -2 -20    9.11    6.92
  13  -2 -20    6.54    6.57
  14  -2 -20   -0.79    4.45
  12   2  21   -2.57    0.69
  11   2  21    5.00    4.76
  10   2  21   34.14   12.75
 -10  -2 -21    0.05    2.76
   9   2  21    9.63    6.99
  -9  -2 -21   -1.86    2.62
   8   2  21   25.50   11.16
  -8  -2 -21   16.42    9.87
   7   2  21    5.23    6.40
  -7  -2 -21   -0.40    3.83
   6   2  21    4.69    3.78
  -6  -2 -21    0.74    3.93
   5   2  21   -4.04    3.66
  -5  -2 -21    6.19    6.90
  -4  -2 -21    1.28    1.36
  -3  -2 -21    5.16    3.33
  -2  -2 -21   35.99   14.87
  -1  -2 -21    0.59    1.21
   0  -2 -21   -0.62    3.38
   1  -2 -21   44.15   14.89
   2  -2 -21   84.29   21.24
   3  -2 -21    3.83    2.52
   4  -2 -21   17.30    8.94
   5  -2 -21    0.07    1.33
   6  -2 -21    2.47    1.00
   7  -2 -21   51.58   16.77
   8  -2 -21   30.36   13.23
   9  -2 -21   12.13    7.64
  10  -2 -21    0.43    3.00
  11  -2 -21   -2.69    4.95
  12  -2 -21   -0.12    2.62
  11   2  22   13.08    9.56
  10   2  22    9.30    6.49
   9   2  22   -1.05    3.26
  -9  -2 -22   -0.12    3.62
  -8  -2 -22   -4.97    3.90
  -7  -2 -22   -1.97    4.73
  -6  -2 -22    1.24    2.69
  -5  -2 -22   11.44    8.11
  -4  -2 -22   10.25    8.14
  -3  -2 -22   -2.43    5.47
  -2  -2 -22    7.99    7.61
  -1  -2 -22   46.32   17.22
   0  -2 -22    3.14    2.43
   1  -2 -22    4.97    6.78
   2  -2 -22    0.26    2.47
   3  -2 -22    1.78    4.85
   4  -2 -22   48.06   16.08
   5  -2 -22   41.18   14.80
   6  -2 -22    4.19    2.02
   7  -2 -22    4.12    1.47
   8  -2 -22    6.45    7.40
   9  -2 -22   14.27    9.97
  -9  -2 -23   13.87   10.04
  -8  -2 -23    2.05    2.14
  -7  -2 -23    2.31    4.90
  -6  -2 -23   11.49    9.09
  -5  -2 -23   -1.83    2.76
  -4  -2 -23   -1.50    1.40
  -3  -2 -23    2.95    6.88
  -2  -2 -23    7.23    7.28
  -1  -2 -23    2.36    4.88
   0  -2 -23   20.98   11.51
   1  -2 -23    8.85    8.78
   2  -2 -23   -0.12    2.33
   3  -2 -23   13.35    9.42
   4  -2 -23   38.54   15.70
  -7  -3  23   -0.36    1.93
  -6  -3  23   32.54   16.87
  -5  -3  23    7.61    6.71
  -4  -3  23    1.93    5.14
  -3  -3  23    0.12    2.95
  -2  -3  23   -4.69    5.97
  -1  -3  23    8.75    8.47
   0  -3  23   -0.33    0.93
   1  -3  23   21.13   11.13
   2  -3  23    7.78    6.76
   3  -3  23    0.55    1.02
  -9  -3  22   40.47   16.32
  -8  -3  22   -2.47    4.00
  -7  -3  22   13.58   10.82
  -6  -3  22    8.23    8.40
  -5  -3  22    9.33    8.09
  -4  -3  22  -11.18    8.45
  -3  -3  22    4.12    5.90
  -2  -3  22    5.31    5.85
  -1  -3  22    3.76    5.23
   0  -3  22    3.33    5.21
   1  -3  22    9.18    7.33
   2  -3  22    9.04    6.95
   3  -3  22   13.37    8.61
   4  -3  22    5.02    6.16
   5  -3  22    0.05    2.05
   6  -3  22   11.99    8.80
   7  -3  22    4.83    7.14
 -11  -3  21    2.33    7.66
  11   3 -21   -5.23    5.97
 -10  -3  21   13.32   10.87
  -9  -3  21    9.44    9.33
  -8  -3  21   -2.12    5.02
  -7  -3  21   -1.33    1.93
  -6  -3  21   22.60   11.04
  -5  -3  21    4.21    5.28
  -4  -3  21    0.95    1.19
  -3  -3  21   -0.43    3.35
  -2  -3  21   14.94   10.13
  -1  -3  21    3.21    5.09
   0  -3  21    2.57    1.33
   1  -3  21   32.62   14.01
   2  -3  21   33.62   12.87
   3  -3  21    6.02    7.76
   4  -3  21    2.43    1.43
   5  -3  21   11.97    8.02
   6  -3  21   -3.85    5.83
   7  -3  21    1.69    1.50
   8  -3  21    2.97    5.11
   9  -3  21   25.95   11.97
  13   3 -20    1.50    3.38
  12   3 -20    3.02    1.67
  11   3 -20   -2.07    2.95
 -10  -3  20    4.97    4.02
  10   3 -20   -1.88    3.47
  -9  -3  20   20.29   11.66
   9   3 -20   22.60   10.75
  -8  -3  20   12.30    8.59
  -7  -3  20   11.63    7.76
  -6  -3  20    7.57    9.11
  -5  -3  20   38.42   16.46
  -4  -3  20    7.37    6.99
  -3  -3  20    2.38    2.74
  -2  -3  20   12.61    8.35
  -1  -3  20   79.82   21.24
   0  -3  20    0.90    3.12
   1  -3  20    2.43    0.36
   2  -3  20   20.01   10.52
   3  -3  20   48.89   17.15
   4  -3  20   -4.90    5.64
   5  -3  20   23.84   10.71
   6  -3  20    3.93    5.61
   7  -3  20    4.38    5.90
   8  -3  20   18.10    9.18
   9  -3  20    8.23    6.59
  10  -3  20   -3.57    4.71
  11  -3  20    6.49    6.28
  14   3 -19    4.23    4.76
  13   3 -19   -2.05    5.28
  12   3 -19   -1.12    3.81
  11   3 -19   -3.85    3.47
  10   3 -19   13.08    9.04
   9   3 -19   12.04    7.09
  -8  -3  19    0.48    4.45
   8   3 -19    0.00    4.16
  -7  -3  19   29.45   13.63
  -6  -3  19   -0.50    2.93
  -5  -3  19   25.62   12.13
  -4  -3  19   14.61    8.09
  -3  -3  19    6.07    5.57
  -2  -3  19   11.94    9.40
  -1  -3  19    4.40    4.54
   0  -3  19    7.97    7.99
   1  -3  19   34.21   14.06
   2  -3  19   13.37    7.99
   3  -3  19   11.06    6.88
   4  -3  19   22.12   10.47
   5  -3  19   50.22   16.03
   6  -3  19   17.41    9.80
   7  -3  19   -0.50    3.47
   8  -3  19    0.90    5.57
   9  -3  19    1.09    3.14
  10  -3  19   -2.76    5.54
  11  -3  19    2.88    2.69
  12  -3  19    2.47    4.45
  15   3 -18    6.02    5.31
  15   3 -18    6.23    5.97
  14   3 -18   -1.28    2.90
  14   3 -18    1.31    2.45
  13   3 -18    1.33    3.19
  13   3 -18   -0.43    2.50
  12   3 -18    1.81    1.36
  11   3 -18    5.38    4.21
  10   3 -18   -0.71    3.85
   9   3 -18   33.73   11.01
   8   3 -18   40.37   12.20
  -7  -3  18   15.87   10.75
   7   3 -18    5.07    4.12
  -6  -3  18    4.92    4.07
  -5  -3  18   47.32   15.56
  -4  -3  18   -1.21    2.24
  -3  -3  18   80.03   20.32
  -2  -3  18    0.95    3.88
  -1  -3  18   98.28   22.53
   0  -3  18   -2.40    3.54
   1  -3  18   44.32   14.44
   2  -3  18   -4.54    4.04
   3  -3  18   84.31   20.55
   4  -3  18    0.88    3.50
   5  -3  18   63.21   17.15
   6  -3  18    7.47    6.33
   7  -3  18  102.53   21.96
   8  -3  18    5.42    4.69
   9  -3  18   10.66    8.40
  10  -3  18   10.61    6.30
  11  -3  18   12.82    7.97
  12  -3  18   -1.45    1.81
  13  -3  18   10.02    7.87
  14  -3  18    2.16    5.52
  16   3 -17   -1.59    3.76
  16   3 -17    2.71    4.02
  15   3 -17   -3.66    4.71
  15   3 -17   -0.57    2.55
  14   3 -17   -2.74    4.76
  14   3 -17    1.97    1.36
  13   3 -17   20.55    9.87
  13   3 -17   28.67   10.61
  12   3 -17    1.81    1.57
  12   3 -17   -0.45    2.81
  11   3 -17    0.79    1.45
  11   3 -17    4.21    5.31
  10   3 -17   24.48    9.68
   9   3 -17   94.26   19.63
   8   3 -17   -1.71    2.16
   7   3 -17   20.22   10.23
  -6  -3  17   22.27   10.44
   6   3 -17   20.20    8.09
  -5  -3  17  108.20   23.36
   5   3 -17   64.97   15.75
  -4  -3  17   20.05    9.94
  -3  -3  17  119.92   24.50
  -2  -3  17   18.29    7.97
  -1  -3  17   -4.33    4.88
   0  -3  17    1.93    5.33
   1  -3  17    6.64    6.64
   2  -3  17    5.83    5.38
   3  -3  17   48.82   14.44
   4  -3  17    0.19    3.47
   5  -3  17   13.54    8.37
   6  -3  17   -0.05    3.93
   7  -3  17   -0.55    1.62
   8  -3  17   19.77    9.87
   9  -3  17   23.22   10.63
  10  -3  17   22.51   10.75
  11  -3  17    6.16    4.71
  12  -3  17    3.54    5.40
  13  -3  17   -1.21    3.57
  14  -3  17    2.69    5.23
  15  -3  17    0.05    1.57
  17   3 -16   23.15    9.80
  17   3 -16   14.20    8.28
  16   3 -16   -0.50    1.95
  16   3 -16   -0.26    3.74
  15   3 -16   12.25    6.71
  15   3 -16   10.82    6.04
  14   3 -16   -3.00    2.59
  14   3 -16   -2.83    3.57
  13   3 -16    1.02    1.81
  13   3 -16    3.78    4.62
  12   3 -16   -4.31    1.83
  12   3 -16    2.40    3.28
  11   3 -16   10.18    5.92
  11   3 -16    9.40    6.88
  10   3 -16    7.09    4.90
  10   3 -16    1.07    3.21
   9   3 -16    6.76    4.66
   8   3 -16   13.13    6.64
   7   3 -16  169.26   25.00
   6   3 -16   21.41    8.59
  -5  -3  16   27.91   11.42
   5   3 -16   10.06    5.35
  -4  -3  16    3.43    5.33
   4   3 -16    1.43    2.21
  -3  -3  16   17.25   10.18
  -2  -3  16   23.36   12.01
  -1  -3  16  158.56   26.72
   0  -3  16   68.11   18.13
   1  -3  16   -0.14    0.40
   2  -3  16    6.54    6.49
   3  -3  16  112.19   21.55
   4  -3  16   29.55   11.99
   5  -3  16   13.61    8.26
   6  -3  16    5.76    5.78
   7  -3  16    7.40    5.54
   8  -3  16    0.33    2.12
   9  -3  16   36.30   12.35
  10  -3  16    8.02    8.02
  11  -3  16   13.56    8.02
  12  -3  16   -1.90    4.71
  13  -3  16    4.88    5.54
  14  -3  16    2.57    2.83
  15  -3  16   11.87    8.49
  16  -3  16    2.55    2.90
  18   3 -15    5.21    6.04
  18   3 -15    0.33    2.09
  17   3 -15    3.57    5.19
  17   3 -15   -0.14    2.97
  16   3 -15   -0.88    2.78
  16   3 -15   -2.52    3.76
  15   3 -15   -3.97    5.64
  15   3 -15    3.54    4.54
  14   3 -15   15.06    8.11
  14   3 -15    8.47    5.16
  13   3 -15    2.24    3.16
  13   3 -15    6.02    6.02
  12   3 -15   -1.64    1.67
  12   3 -15    1.83    2.16
  11   3 -15   -2.55    4.02
  11   3 -15   -3.78    3.54
  10   3 -15   57.74   14.32
  10   3 -15   72.80   14.82
   9   3 -15   49.58   12.85
   9   3 -15   54.15   12.01
   8   3 -15    1.19    2.93
   7   3 -15   37.18   10.61
   6   3 -15   17.84    8.64
   5   3 -15   17.91    8.11
  -4  -3  15   87.90   19.82
   4   3 -15   69.85   15.46
  -3  -3  15   10.87    6.57
  -2  -3  15   28.55   11.23
  -1  -3  15    1.38    2.52
   0  -3  15    3.76    4.19
   1  -3  15    3.95    1.43
   2  -3  15   37.94   13.23
   3  -3  15    0.00    2.19
   4  -3  15    0.64    2.81
   5  -3  15   27.41   10.23
   6  -3  15  103.56   20.46
   7  -3  15    9.47    7.28
   8  -3  15   29.48   10.56
   9  -3  15   18.63    8.78
  10  -3  15   -3.50    3.57
  11  -3  15   40.94   13.23
  12  -3  15   22.24    9.73
  13  -3  15   11.13    6.88
  14  -3  15    0.33    1.24
  15  -3  15    2.93    1.31
  16  -3  15   -0.71    4.23
  17  -3  15    1.43    4.00
  19   3 -14   41.16   14.23
  19   3 -14   24.98   10.85
  18   3 -14   26.05   10.99
  18   3 -14   16.89    9.33
  17   3 -14    2.55    3.21
  17   3 -14    4.52    5.02
  16   3 -14    9.75    6.23
  16   3 -14   14.51    8.49
  15   3 -14   74.27   17.15
  15   3 -14   75.25   16.46
  14   3 -14    7.14    4.45
  14   3 -14    2.05    2.16
  13   3 -14    8.45    5.35
  13   3 -14    6.71    4.90
  12   3 -14    4.50    3.47
  12   3 -14    0.95    1.07
  11   3 -14   69.44   15.70
  11   3 -14   50.22   12.89
  10   3 -14    0.98    4.26
  10   3 -14    0.24    0.50
   9   3 -14   10.63    4.73
   9   3 -14   16.44    6.66
   8   3 -14    0.48    0.40
   8   3 -14    2.05    3.19
   7   3 -14   15.04    6.90
   7   3 -14    6.49    3.31
   6   3 -14   11.32    6.47
   5   3 -14  103.51   18.13
   4   3 -14    0.57    3.31
  -3  -3  14   32.47   11.13
   3   3 -14   30.59    9.35
  -2  -3  14    7.83    5.76
  -1  -3  14   44.84   13.51
   0  -3  14   12.39    6.61
   1  -3  14   10.56    8.02
   2  -3  14   26.72    9.68
   3  -3  14    9.63    5.85
   4  -3  14   -3.78    4.81
   5  -3  14   18.58    8.06
   6  -3  14    5.78    4.83
   7  -3  14  128.51   22.08
   8  -3  14   27.67   10.09
   9  -3  14   -2.16    5.57
  10  -3  14   24.15    9.23
  11  -3  14   23.72    9.54
  12  -3  14    1.19    2.28
  13  -3  14    4.33    4.09
  14  -3  14    2.36    2.66
  15  -3  14    2.19    4.14
  16  -3  14    4.71    5.90
  17  -3  14   16.22    9.68
  18  -3  14   -6.04    5.83
  19   3 -13    9.42    6.88
  19   3 -13   22.86    9.78
  18   3 -13    8.04    5.92
  18   3 -13    2.38    2.26
  17   3 -13   14.73    7.90
  17   3 -13    9.66    6.80
  16   3 -13    7.80    4.45
  16   3 -13    4.88    5.31
  15   3 -13   20.13    9.16
  15   3 -13   10.94    6.38
  14   3 -13   12.54    6.66
  14   3 -13   10.02    6.16
  13   3 -13    6.54    0.95
  13   3 -13   10.06    5.40
  12   3 -13   23.98    8.56
  12   3 -13    9.59    5.47
  11   3 -13    9.59    5.80
  11   3 -13   17.94    7.18
  10   3 -13   42.63   11.25
  10   3 -13   34.04    9.83
   9   3 -13   -0.48    4.19
   9   3 -13    1.50    2.57
   8   3 -13   14.89    6.42
   8   3 -13   13.75    6.33
   7   3 -13   60.07   13.32
   7   3 -13   52.81   11.09
   6   3 -13   31.81    8.97
   5   3 -13  113.12   18.25
   4   3 -13  109.24   17.96
   3   3 -13    1.83    4.81
  -2  -3  13   46.60   13.18
   2   3 -13   32.19    9.90
  -1  -3  13    6.76    5.14
   0  -3  13   -1.59    3.00
   1  -3  13    0.95    2.66
   2  -3  13    6.61    5.59
   3  -3  13   20.34    8.14
   4  -3  13    7.04    5.14
   5  -3  13   58.95   14.65
   6  -3  13  313.48   34.40
   7  -3  13   24.17    9.44
   8  -3  13   34.30   10.59
   9  -3  13   12.44    7.83
  10  -3  13   10.28    5.97
  11  -3  13    5.83    6.11
  12  -3  13   30.09   10.23
  13  -3  13   41.25   13.92
  14  -3  13   16.56    9.68
  15  -3  13   -0.45    1.26
  16  -3  13    0.21    0.17
  17  -3  13   -1.31    6.07
  18  -3  13    7.80    3.24
  20   3 -12   -2.09    5.23
  20   3 -12   -3.31    5.73
  19   3 -12   11.99    6.28
  19   3 -12   20.94   10.02
  18   3 -12    4.73    4.00
  18   3 -12    7.02    5.35
  17   3 -12   22.34    8.94
  17   3 -12   19.65    9.73
  16   3 -12   11.54    5.33
  16   3 -12   17.58    8.09
  15   3 -12   48.20   12.80
  15   3 -12   40.35   11.63
  14   3 -12   -0.86    3.85
  14   3 -12    1.38    1.97
  13   3 -12   23.03    8.33
  13   3 -12   31.02    9.49
  12   3 -12   -1.95    3.85
  12   3 -12    3.21    4.95
  11   3 -12  123.23   20.08
  11   3 -12  119.62   18.51
  10   3 -12   50.05   12.44
  10   3 -12   44.80   11.59
   9   3 -12   46.27   11.80
   9   3 -12   38.11   10.09
   8   3 -12    2.12    3.12
   8   3 -12    0.17    1.17
   7   3 -12   80.50   15.08
   7   3 -12   70.01   12.51
   6   3 -12  182.37   20.10
   6   3 -12  180.61   22.70
   5   3 -12   15.53    5.47
   4   3 -12    7.99    4.54
   3   3 -12   -2.57    2.74
   2   3 -12  168.98   22.08
  -2  -3  12  173.36   24.60
  -1  -3  12  300.70   33.07
   0  -3  12    1.02    3.26
   1  -3  12    4.66    4.00
   2  -3  12  184.80   26.03
   3  -3  12  122.90   20.44
   4  -3  12    6.97    4.66
   5  -3  12   16.84    7.23
   6  -3  12   31.24   10.52
   7  -3  12   15.25    7.47
   8  -3  12   31.38    8.85
   9  -3  12    9.71    4.90
  10  -3  12    3.83    4.88
  11  -3  12   32.78   10.44
  12  -3  12   63.57   15.68
  13  -3  12   10.42    6.68
  14  -3  12   10.44    7.33
  15  -3  12    6.49    6.92
  16  -3  12    8.04    5.97
  17  -3  12    4.62    6.35
  18  -3  12    5.35    6.78
  19  -3  12   25.10   12.68
  20   3 -11   10.97    7.61
  19   3 -11    0.79    1.93
  18   3 -11   22.05    9.23
  17   3 -11   17.13    8.37
  16   3 -11   14.61    7.07
  16   3 -11   24.77    9.97
  15   3 -11   19.15    6.99
  15   3 -11   24.86    9.28
  14   3 -11    6.47    3.45
  14   3 -11   13.51    7.97
  13   3 -11    1.88    3.07
  13   3 -11    4.47    4.21
  12   3 -11   -2.05    1.90
  12   3 -11    1.55    2.31
  11   3 -11   67.42   13.18
  11   3 -11   72.44   14.65
  10   3 -11   20.72    7.16
  10   3 -11   18.46    8.09
   9   3 -11   32.66    9.90
   9   3 -11   23.84    8.78
   8   3 -11   13.87    5.83
   8   3 -11    7.30    4.19
   7   3 -11  518.31   41.01
   7   3 -11  501.75   37.06
   6   3 -11   46.13   11.18
   6   3 -11   50.01    9.73
   5   3 -11 1008.45   60.90
   5   3 -11 1000.77   54.72
   4   3 -11  174.78   21.39
   3   3 -11  139.03   18.89
   2   3 -11   11.59    5.83
   1   3 -11  117.21   17.20
  -1  -3  11  104.44   18.84
   0  -3  11   39.02   11.35
   1  -3  11   -0.98    1.57
   2  -3  11    3.38    3.38
  -3   3 -11   47.25   10.44
   3  -3  11   68.13   14.06
  -4   3 -11   20.79    6.57
   4  -3  11   31.71    9.97
  -5   3 -11  154.80   19.72
   5  -3  11  212.23   25.98
  -6   3 -11   75.46   13.13
   6  -3  11  136.17   20.39
  -7   3 -11    0.07    1.78
   7  -3  11    5.04    3.93
   8  -3  11   40.82   11.42
  -8   3 -11   13.30    5.52
   9  -3  11    2.40    3.69
  -9   3 -11    2.78    2.66
 -10   3 -11    3.31    1.93
  10  -3  11    8.06    7.26
  11  -3  11   46.63   12.75
  12  -3  11   15.89    8.14
  13  -3  11    0.52    1.55
  14  -3  11    0.50    4.69
  15  -3  11   16.89    8.87
  16  -3  11    4.19    4.54
  17  -3  11   -0.02    3.93
  18  -3  11   15.11   12.68
  19  -3  11    2.85    3.71
  20  -3  11   -2.64    5.35
  21   3 -10    4.92    5.54
  20   3 -10    1.47    1.52
  19   3 -10   18.53    8.97
  18   3 -10    7.59    4.09
  17   3 -10   -0.24    1.81
  16   3 -10    9.23    6.35
  15   3 -10   67.73   15.58
  14   3 -10   48.58   12.68
  13   3 -10    5.47    5.28
  12   3 -10   -2.14    2.40
  12   3 -10   -0.93    0.21
  11   3 -10   67.56   12.73
  11   3 -10   80.48   14.89
  10   3 -10   23.74    7.40
  10   3 -10   23.62    8.06
   9   3 -10    2.07    2.88
   9   3 -10    1.26    2.07
   8   3 -10   28.36    8.21
   8   3 -10   24.29    7.02
   7   3 -10   45.25   10.61
   7   3 -10   38.94    8.52
   6   3 -10  155.11   20.13
   6   3 -10  147.59   17.06
   5   3 -10  444.30   35.68
   5   3 -10  436.16   30.88
   4   3 -10   34.47    8.87
   4   3 -10   30.76    6.88
   3   3 -10  172.71   20.48
   2   3 -10   11.04    5.31
   1   3 -10  317.57   28.90
   0   3 -10    4.59    3.21
   0  -3  10    6.49    4.28
   0   3 -10    3.52    4.23
  -1   3 -10  179.57   20.84
   1  -3  10  191.91   24.00
  -2   3 -10   22.29    6.88
   2  -3  10   27.31    8.66
  -3   3 -10   61.12   11.44
   3  -3  10   56.60   12.78
  -4   3 -10   34.54    8.64
   4  -3  10   39.97   10.99
  -5   3 -10   48.10   10.23
   5  -3  10   68.90   14.44
  -6   3 -10  112.22   15.58
   6  -3  10  169.00   22.51
  -7   3 -10  110.65   15.75
   7  -3  10  165.39   22.36
  -8   3 -10    9.47    4.62
   8  -3  10    8.75    4.59
  -9   3 -10    2.31    2.05
   9  -3  10    9.11    7.52
 -10   3 -10   89.35   13.51
  10  -3  10  193.84   25.31
 -11   3 -10   29.93    7.54
  11  -3  10   74.49   15.77
  12  -3  10   92.97   17.75
  13  -3  10   26.17    9.92
  14  -3  10    4.45    3.76
  15  -3  10   10.78    6.38
  16  -3  10   24.17   12.35
  17  -3  10    7.23    7.68
  18  -3  10    3.33    4.00
  19  -3  10   -4.42    4.66
  20  -3  10    7.73    8.04
  21  -3  10   -2.76    3.83
  21   3  -9   15.77    9.68
  20   3  -9   15.58    7.85
  19   3  -9   -4.00    5.11
  18   3  -9   18.68    8.87
  17   3  -9   29.62   10.28
  16   3  -9   -3.43    2.33
  15   3  -9    2.45    3.02
  14   3  -9   25.29    9.83
  13   3  -9    8.16    4.64
  12   3  -9   44.63   11.30
  11   3  -9   18.37    7.35
  10   3  -9   22.60    7.85
   9   3  -9   -1.38    0.98
   9   3  -9    0.69    3.47
   8   3  -9   71.44   13.96
   8   3  -9   58.76   10.44
   7   3  -9  448.49   36.21
   7   3  -9  441.78   31.81
   6   3  -9    0.67    2.74
   6   3  -9   -2.00    2.50
   5   3  -9  130.11   17.58
   5   3  -9  124.90   14.49
   4   3  -9   50.01    4.33
   4   3  -9   86.55   13.44
   4   3  -9   83.57   10.87
   3   3  -9   10.47    4.92
   3   3  -9    5.26    1.55
   2   3  -9   16.30    6.28
   2   3  -9   15.01    3.14
   2   3  -9   17.01    6.19
   1   3  -9   61.35    7.49
   1   3  -9   70.32   12.87
   1   3  -9   83.50   13.54
   0   3  -9   50.70    7.45
   0   3  -9   69.63   12.44
   0  -3   9   69.63   13.58
   0   3  -9   48.51   10.52
  -1   3  -9   98.54   11.42
  -1   3  -9  109.36   15.20
   1  -3   9  128.35   18.65
  -2   3  -9   32.57    8.45
  -2   3  -9   32.66    6.73
   2  -3   9   43.51   10.87
  -3   3  -9    8.73    4.71
  -3   3  -9    7.23    3.31
   3  -3   9    0.79    3.43
  -4   3  -9    4.31    3.14
  -4   3  -9    2.57    1.81
   4  -3   9    1.67    0.86
  -5   3  -9    4.09    4.04
  -5   3  -9    1.21    0.64
   5  -3   9   -1.76    2.45
  -6   3  -9    0.26    0.74
  -6   3  -9    4.04    3.05
   6  -3   9   -0.19    1.24
   7  -3   9   10.04    5.47
  -7   3  -9    1.02    1.26
  -8   3  -9  120.59   16.06
   8  -3   9  204.12   24.41
   9  -3   9   24.53    8.94
  -9   3  -9   13.06    5.09
 -10   3  -9   29.36    7.30
  10  -3   9   82.88   16.03
 -11   3  -9  219.49   22.41
  11  -3   9  555.56   42.42
  12  -3   9    2.78    4.21
  13  -3   9   12.01    7.11
  14  -3   9   10.25    4.83
  15  -3   9   12.66    7.66
  16  -3   9   15.80    9.14
  17  -3   9   -2.00    1.83
  18  -3   9   12.30    8.11
  19  -3   9   34.99   13.13
  20  -3   9    9.68    7.26
  21  -3   9   38.37   14.58
  22   3  -8   -4.19    5.35
  21   3  -8    3.45    4.40
  20   3  -8   19.41   11.04
  19   3  -8   18.39    9.68
  18   3  -8   14.13    7.23
  17   3  -8    3.97    1.97
  16   3  -8   19.25    7.83
  15   3  -8   10.28    6.21
  14   3  -8    4.19    2.95
  13   3  -8   11.32    6.80
  12   3  -8   37.80   11.61
  11   3  -8   48.63   11.61
  10   3  -8   15.30    5.80
   9   3  -8    3.54    4.42
   8   3  -8   14.06    6.49
   7   3  -8  217.32   12.78
   7   3  -8  290.14   26.79
   7   3  -8  264.97   21.91
   6   3  -8   70.82   12.47
   6   3  -8   78.53   10.63
   5   3  -8    6.83    1.86
   5   3  -8    3.28    1.62
   5   3  -8    4.83    2.90
   4   3  -8   38.44    9.09
   4   3  -8   32.40    4.16
   4   3  -8   46.58    9.73
   4   3  -8   34.33    6.83
   3   3  -8   88.17    8.16
   3   3  -8  116.45   15.82
   3   3  -8  103.65   14.65
   3   3  -8   91.23   10.68
   2   3  -8    8.26    4.00
   2   3  -8    6.47    2.00
   2   3  -8    7.49    3.83
   1   3  -8  393.56   31.50
   1   3  -8  424.05   24.50
   1   3  -8  414.78   32.35
   0   3  -8    4.42    2.16
   0   3  -8    4.81    1.90
   0   3  -8    9.99    5.38
   0  -3   8    6.64    2.78
  -1   3  -8  125.02   13.16
  -1   3  -8  139.08   17.01
   1  -3   8  168.96   20.36
  -2   3  -8   23.43    6.64
  -2   3  -8   37.06    7.30
   2  -3   8   37.11    9.63
  -3   3  -8  381.40   28.14
  -3   3  -8  386.20   30.59
   3  -3   8  453.58   36.47
  -4   3  -8    0.00    1.62
  -4   3  -8    5.42    3.57
   4  -3   8    3.16    3.26
  -5   3  -8   46.10    9.54
  -5   3  -8   37.47    8.56
   5  -3   8   52.00   11.47
  -6   3  -8  269.82   25.31
  -6   3  -8  225.96   22.74
   6  -3   8  301.61   29.21
  -7   3  -8  538.89   39.06
  -7   3  -8  419.27   33.83
   7  -3   8  628.86   43.44
  -8   3  -8    7.11    3.76
  -8   3  -8    6.49    1.67
   8  -3   8    9.90    4.64
  -9   3  -8  433.93   35.80
  -9   3  -8  246.80   25.03
   9  -3   8  445.92   37.16
 -10   3  -8    0.52    1.64
  10  -3   8   -0.48    2.62
 -11   3  -8   89.21   13.39
  11  -3   8  162.56   22.24
 -12   3  -8    5.73    3.16
  12  -3   8   15.77    6.26
  13  -3   8  126.37   21.17
  14  -3   8    2.55    2.66
  15  -3   8   11.63    6.35
  16  -3   8   29.10   11.59
  17  -3   8    2.40    1.88
  18  -3   8   57.40   16.15
  19  -3   8   34.90   13.25
  20  -3   8    0.62    2.02
  21  -3   8   -2.43    1.55
  22  -3   8   -1.76    5.73
  22   3  -7    2.36    2.90
  21   3  -7    8.59    6.71
  20   3  -7    8.33    5.90
  19   3  -7    3.57    3.14
  18   3  -7   35.95   12.09
  17   3  -7  121.04   21.05
  16   3  -7   28.90   10.06
  15   3  -7   24.15    8.28
  14   3  -7   17.13    7.47
  13   3  -7   -1.02    2.93
  12   3  -7    5.45    5.35
  11   3  -7    2.19    2.24
  10   3  -7  151.07   13.54
  10   3  -7  234.57   24.79
   9   3  -7   68.25    8.09
   9   3  -7   92.76   15.01
   8   3  -7   53.00    6.73
   8   3  -7   73.32   12.87
   7   3  -7  116.90   10.16
   7   3  -7  127.70   17.08
   6   3  -7   73.53    7.40
   6   3  -7   92.59   14.30
   6   3  -7   77.48   10.44
   5   3  -7    5.61    2.02
   5   3  -7    3.93    2.66
   5   3  -7    7.28    3.81
   5   3  -7    4.38    1.97
   4   3  -7   -0.29    0.86
   4   3  -7    0.05    2.28
   4   3  -7   -3.14    3.35
   4   3  -7    0.29    1.12
   3   3  -7   -1.28    2.36
   3   3  -7    0.17    0.57
   3   3  -7    2.45    0.64
   3   3  -7    0.19    0.93
   2   3  -7  285.88   25.36
   2   3  -7  256.62   17.30
   2   3  -7  303.96   25.19
   1   3  -7   40.18    8.87
   1   3  -7   28.64    5.14
   1   3  -7   29.88    7.35
   0   3  -7    1.55    1.28
   0   3  -7    1.88    2.95
   0   3  -7   -1.21    1.74
  -1   3  -7    6.19    1.81
  -1   3  -7   19.34    5.85
  -1   3  -7   12.35    3.57
   1  -3   7   21.74    7.45
  -1   3  -7   13.61    5.40
  -2   3  -7  273.08   21.65
  -2   3  -7  260.24   24.05
   2  -3   7  333.68   29.00
  -3   3  -7    7.18    4.09
  -3   3  -7    5.11    2.16
   3  -3   7    9.59    4.78
  -4   3  -7   31.93    7.64
  -4   3  -7   28.10    6.76
   4  -3   7   27.43    8.23
  -5   3  -7   41.16    8.75
  -5   3  -7   46.18    9.73
   5  -3   7   53.53   11.44
  -6   3  -7   65.21   11.35
  -6   3  -7   85.43   13.35
  -6   3  -7   61.40    6.28
   6  -3   7   70.23   12.97
   7  -3   7   45.46   10.75
  -7   3  -7   49.74   10.61
  -7   3  -7   37.90    5.28
  -8   3  -7  293.80   27.67
  -8   3  -7  217.82   16.03
   8  -3   7  286.55   27.91
  -9   3  -7  460.12   37.45
   9  -3   7  501.82   38.49
  -9   3  -7  381.71   24.48
 -10   3  -7  789.73   53.12
  10  -3   7  803.81   52.12
 -10   3  -7  640.61   37.18
 -11   3  -7  100.39   12.28
 -11   3  -7  125.02   19.58
  11  -3   7  104.06   17.32
 -12   3  -7   -1.05    0.98
  12  -3   7    0.55    3.78
  13  -3   7   33.19    9.73
  14  -3   7  111.15   19.65
  15  -3   7   57.10   14.37
  16  -3   7   13.94    7.71
  17  -3   7    9.06    6.95
  18  -3   7    4.47    4.00
  19  -3   7    6.21    5.71
  20  -3   7    5.04    4.45
  21  -3   7   27.05   11.89
  22  -3   7   -0.07    1.74
  22   3  -6   -0.76    2.38
  21   3  -6   15.18    8.18
  20   3  -6   -5.19    5.35
  19   3  -6   -0.62    3.14
  18   3  -6   -0.05    1.83
  17   3  -6    1.24    0.67
  16   3  -6   40.73   11.70
  15   3  -6   73.23   14.92
  14   3  -6   39.99   11.09
  13   3  -6    1.17    2.71
  12   3  -6   80.15   10.94
  12   3  -6   98.09   16.39
  11   3  -6  292.40   22.12
  11   3  -6  392.65   33.09
  10   3  -6   34.59    6.38
  10   3  -6   53.15   11.18
   9   3  -6    8.85    3.16
   9   3  -6    9.42    4.64
   8   3  -6   43.39    6.54
   8   3  -6   46.96   10.30
   7   3  -6  126.82   11.54
   7   3  -6  151.61   18.27
   6   3  -6    1.38    1.24
   6   3  -6    2.24    0.81
   6   3  -6    2.14    1.69
   5   3  -6  106.89   10.25
   5   3  -6  127.16   16.22
   5   3  -6  126.61   16.03
   4   3  -6   23.31    4.52
   4   3  -6   34.80    7.99
   4   3  -6   28.90    6.83
   4   3  -6   30.05    5.28
   3   3  -6    6.28    2.21
   3   3  -6    4.23    1.88
   3   3  -6    8.23    2.81
   3   3  -6   12.06    4.33
   2   3  -6   45.65    9.61
   2   3  -6   41.20    6.09
   2   3  -6   51.34    9.61
   2   3  -6   44.46    5.95
   1   3  -6   29.59    7.09
   1   3  -6   28.45    5.14
   1   3  -6   33.16    7.73
   0   3  -6   12.89    3.57
   0   3  -6   10.92    4.57
   0   3  -6    6.33    4.04
  -1   3  -6  263.88   23.77
  -1   3  -6  256.48   23.00
  -1   3  -6  255.55   19.53
   1  -3   6  306.84   26.64
  -2   3  -6    0.12    1.67
  -2   3  -6   -1.59    1.50
   2  -3   6    1.83    2.62
  -3   3  -6  648.30   42.27
   3  -3   6  797.48   48.27
  -3   3  -6  685.29   40.23
  -4   3  -6   20.70    6.09
   4  -3   6   19.86    6.78
  -5   3  -6  120.19   15.04
   5  -3   6  104.10   15.15
  -6   3  -6    4.95    2.83
   6  -3   6    2.74    3.40
  -7   3  -6  299.54   28.07
   7  -3   6  359.32   30.21
  -8   3  -6   91.45   14.51
   8  -3   6  102.75   15.89
  -8   3  -6   81.43    9.99
  -9   3  -6   43.99    7.66
  -9   3  -6   64.68   12.80
   9  -3   6   70.20   12.94
 -10   3  -6   86.52   11.37
 -10   3  -6  104.98   17.03
  10  -3   6   92.42   15.73
 -11   3  -6  184.54   23.96
  11  -3   6  183.47   22.43
 -11   3  -6  148.09   16.49
 -12   3  -6    0.31    0.71
 -12   3  -6    1.64    5.19
  12  -3   6   -1.05    3.26
  13  -3   6   76.29   15.53
 -13   3  -6   42.85    9.09
 -13   3  -6   73.13   16.27
  14  -3   6   49.89   12.92
 -14   3  -6   38.30    8.97
 -15   3  -6   48.72   10.49
  15  -3   6   90.88   18.34
  16  -3   6    8.78    4.64
  17  -3   6   46.10   13.49
  18  -3   6    0.05    3.76
  19  -3   6    3.64    2.02
  20  -3   6   11.28    7.59
  21  -3   6    8.73    6.42
  22  -3   6    1.90    2.47
  23  -3   6    5.97    6.88
  22   3  -5    3.09    3.40
  21   3  -5    6.59    4.35
  20   3  -5    1.47    2.55
  19   3  -5    5.04    4.38
  18   3  -5   67.80   15.82
  17   3  -5   11.73    6.95
  16   3  -5    2.09    1.67
  15   3  -5   37.97   10.61
  14   3  -5   41.09   10.63
  13   3  -5   14.58    6.11
  12   3  -5   35.07    9.25
  11   3  -5    1.40    1.71
  11   3  -5    3.52    3.02
  10   3  -5   38.04    7.04
  10   3  -5   32.76    8.59
   9   3  -5   85.07   10.56
   9   3  -5  104.60   15.49
   8   3  -5    8.73    3.26
   8   3  -5   13.66    5.69
   7   3  -5   40.35    6.66
   7   3  -5   45.68    9.49
   7   3  -5   49.89   10.13
   6   3  -5    0.10    3.64
   6   3  -5    0.93    0.21
   6   3  -5   -3.28    2.90
   5   3  -5   77.67    9.18
   5   3  -5   84.17   12.37
   5   3  -5   92.76   13.18
   4   3  -5   49.29    7.11
   4   3  -5   62.81   10.54
   4   3  -5   59.78   10.02
   3   3  -5  711.44   36.68
   3   3  -5  757.47   44.46
   3   3  -5  745.36   43.70
   3   3  -5  732.06   35.16
   2   3  -5 1273.80   59.52
   2   3  -5 1382.43   68.68
   2   3  -5 1477.95   68.66
   2   3  -5 1366.75   56.93
   1   3  -5  160.18   13.66
   1   3  -5  158.04   16.72
   1   3  -5  161.99   17.84
   0   3  -5    7.26    3.52
   0   3  -5   14.49    4.07
   0   3  -5   13.96    4.69
  -1   3  -5    4.81    2.19
  -1   3  -5    5.28    2.69
   1  -3   5    2.66    3.07
  -2   3  -5   -0.57    0.67
   2  -3   5    3.59    3.31
   2  -3   5    2.76    1.28
  -3   3  -5    6.02    2.93
   3  -3   5    4.73    4.23
  -4   3  -5   54.86    9.63
   4  -3   5   63.11   10.90
  -5   3  -5  318.59   25.98
   5  -3   5  326.09   27.55
   6  -3   5  352.09   28.88
  -6   3  -5  329.09   27.81
  -7   3  -5   84.55   13.82
   7  -3   5   96.23   14.46
  -8   3  -5  404.09   33.97
   8  -3   5  426.05   33.52
  -9   3  -5   89.78   15.32
   9  -3   5   79.10   13.96
 -10   3  -5  192.20   23.84
  10  -3   5  204.59   23.05
 -10   3  -5  194.53   18.91
 -11   3  -5   44.58    8.80
 -11   3  -5   41.04   10.73
  11  -3   5   35.33    9.71
  12  -3   5   13.92    5.54
 -12   3  -5   12.37    6.45
 -12   3  -5   13.18    4.47
  13  -3   5    7.07    3.62
 -13   3  -5    6.00    2.47
 -13   3  -5    2.74    2.24
  14  -3   5  120.59   20.25
 -14   3  -5   87.43   14.37
 -14   3  -5  118.00   21.08
  15  -3   5    0.10    0.86
 -15   3  -5   -0.83    2.57
  16  -3   5    3.12    3.33
 -16   3  -5   -0.33    2.93
 -17   3  -5    2.55    3.31
  17  -3   5    2.52    2.14
  18  -3   5   14.13    7.64
  19  -3   5   -1.88    3.09
  20  -3   5   14.13    7.30
  21  -3   5    6.28    5.45
  22  -3   5   11.75    7.14
  23  -3   5    6.04    5.40
  22   3  -4   12.20    7.02
  21   3  -4    5.76    3.28
  20   3  -4   -2.69    2.02
  19   3  -4   56.50   15.15
  18   3  -4   -4.00    5.61
  17   3  -4   46.01   12.42
  16   3  -4   -0.07    1.97
  15   3  -4  120.85   18.98
  14   3  -4   10.52    5.80
  13   3  -4   21.08    7.37
  12   3  -4    0.93    1.57
  11   3  -4  426.50   34.95
  10   3  -4   38.40    7.57
  10   3  -4   39.61    9.87
   9   3  -4   29.00    6.23
   9   3  -4   48.70   10.30
   8   3  -4   51.48    8.04
   8   3  -4   49.05   10.13
   8   3  -4   55.38   10.68
   7   3  -4  340.00   23.34
   7   3  -4  373.57   28.81
   7   3  -4  337.01   28.21
   6   3  -4    1.59    1.64
   6   3  -4    0.81    2.12
   6   3  -4    4.85    1.76
   5   3  -4   91.26   10.28
   5   3  -4   90.19   12.94
   5   3  -4   96.92   13.11
   4   3  -4  461.81   27.48
   4   3  -4  449.68   32.04
   4   3  -4  431.41   30.88
   3   3  -4  534.94   30.62
   3   3  -4  593.39   37.68
   3   3  -4  542.96   35.49
   2   3  -4   52.46    7.45
   2   3  -4   48.72    9.63
   2   3  -4   44.92    9.11
   2   3  -4   50.20    5.42
   1   3  -4  381.30   28.14
   1   3  -4  369.81   26.15
   1   3  -4  326.75   22.60
   0   3  -4   72.87    9.23
   0   3  -4   88.28   11.40
  -1   3  -4  112.69   13.44
  -1   3  -4   98.42   11.42
  -2   3  -4   52.65    8.54
   2  -3   4   57.24   10.52
  -3   3  -4  598.91   36.87
   3  -3   4  695.76   41.51
  -4   3  -4  638.38   38.75
   4  -3   4  674.66   42.30
  -5   3  -4  258.00   22.72
   5  -3   4  250.25   23.34
  -6   3  -4  211.06   21.17
   6  -3   4  196.53   20.46
  -7   3  -4  322.38   28.81
   7  -3   4  380.54   29.64
  -8   3  -4   17.96    6.11
   8  -3   4   10.54    5.26
  -9   3  -4    5.40    3.45
   9  -3   4    9.35    4.26
 -10   3  -4   59.40   12.92
  10  -3   4   79.93   13.49
 -11   3  -4   26.26    9.33
  11  -3   4   20.36    7.16
  12  -3   4    1.45    0.64
 -12   3  -4    6.85    4.14
 -12   3  -4    4.90    4.97
  13  -3   4    5.61    3.02
 -13   3  -4    2.36    2.26
 -13   3  -4   11.28    5.42
  14  -3   4   -0.98    2.95
 -14   3  -4    3.19    4.52
 -14   3  -4    3.85    3.28
  15  -3   4   60.69   14.99
 -15   3  -4   50.41   13.35
 -15   3  -4   62.40   13.11
  16  -3   4    3.88    3.31
 -16   3  -4    2.64    2.50
 -17   3  -4    2.69    2.88
  17  -3   4    4.59    3.66
  18  -3   4   10.56    4.95
 -18   3  -4    2.52    2.45
  19  -3   4    7.26    6.19
 -19   3  -4    6.52    4.33
  20  -3   4   -2.21    2.88
  21  -3   4    3.02    3.66
  22  -3   4   -5.40    4.97
  23  -3   4    4.52    6.09
  22   3  -3   28.81   12.32
  21   3  -3    0.19    3.95
  20   3  -3    6.33    5.57
  19   3  -3   -0.88    6.19
  18   3  -3   -0.26    1.81
  17   3  -3   18.87    7.71
  16   3  -3   28.31    9.71
  15   3  -3   -2.45    2.90
  14   3  -3    9.61    5.23
  13   3  -3   27.22    7.78
  12   3  -3   33.83    8.87
  11   3  -3   33.02    8.73
  10   3  -3   73.25   12.75
  10   3  -3   48.67    8.97
   9   3  -3   41.39    9.52
   9   3  -3   35.90    7.42
   9   3  -3   36.76    8.26
   8   3  -3    6.66    2.88
   8   3  -3    8.56    4.02
   8   3  -3    6.73    3.81
   7   3  -3    3.38    1.81
   7   3  -3    4.59    4.23
   7   3  -3   -2.45    2.40
   6   3  -3   28.57    6.09
   6   3  -3   35.68    7.92
   6   3  -3   31.74    7.49
   5   3  -3   82.62   10.28
   5   3  -3   86.36   14.54
   5   3  -3   74.68   11.44
   4   3  -3   -0.69    1.26
   4   3  -3    0.95    1.33
   4   3  -3    0.59    0.26
   3   3  -3  154.56   14.56
   3   3  -3  143.14   16.34
   3   3  -3  163.63   16.49
   2   3  -3 1136.32   53.46
   2   3  -3 1061.55   54.95
   1   3  -3    0.38    0.24
   1   3  -3    1.74    1.09
   1   3  -3    0.00    0.31
   0   3  -3   12.97    4.66
   0   3  -3   12.04    4.21
  -1   3  -3   35.88    6.64
  -1   3  -3   32.73    7.33
  -2   3  -3  713.24   40.40
  -2   3  -3  695.71   40.59
   2  -3   3  849.13   44.65
  -3   3  -3    3.88    2.95
   3  -3   3    3.93    3.43
  -4   3  -3  379.45   28.02
   4  -3   3  426.05   29.81
  -5   3  -3   27.00    6.61
   5  -3   3   26.38    6.85
  -6   3  -3   -1.83    0.74
   6  -3   3    0.55    2.07
   7  -3   3   10.68    4.85
  -7   3  -3   20.03    6.02
  -8   3  -3   72.99   13.30
   8  -3   3   65.14   11.21
  -9   3  -3   28.12    8.49
   9  -3   3   24.22    6.90
 -10   3  -3  155.11   20.58
  10  -3   3  126.09   16.82
  11  -3   3   50.67   10.97
 -11   3  -3   61.16   13.01
  12  -3   3   81.88   14.54
 -12   3  -3   57.00   13.18
 -13   3  -3  254.74   29.76
  13  -3   3  246.34   27.19
 -13   3  -3  226.48   24.84
  14  -3   3    8.33    5.76
 -14   3  -3    9.21    4.64
 -14   3  -3    9.66    6.64
  15  -3   3    2.26    2.69
 -15   3  -3    0.74    3.76
 -15   3  -3    0.26    2.05
  16  -3   3    1.76    0.55
 -16   3  -3   -3.14    4.62
 -16   3  -3    2.09    3.43
 -17   3  -3    5.80    3.52
  17  -3   3    7.26    5.59
  18  -3   3    3.64    3.71
 -18   3  -3   -0.64    2.45
  19  -3   3    8.85    5.73
 -19   3  -3    2.31    3.33
 -20   3  -3   -0.31    2.71
  20  -3   3    7.42    5.31
  21  -3   3   39.30   13.70
 -21   3  -3   24.27   10.47
  22  -3   3    9.75    6.64
  23  -3   3    2.33    4.45
  23  -3   3    2.14    1.31
  24  -3   3    5.16    5.09
  23   3  -2    2.31    4.07
  22   3  -2    0.76    3.88
  21   3  -2   65.21   22.51
  20   3  -2   31.36   10.23
  19   3  -2   24.00   10.49
  18   3  -2    0.36    0.67
  17   3  -2   29.38    9.56
  16   3  -2   -3.69    4.76
  15   3  -2  142.57   20.82
  14   3  -2   85.79   15.49
  13   3  -2    2.83    3.19
  12   3  -2   23.55    7.73
  11   3  -2  543.17   39.63
  10   3  -2  152.37   17.65
  10   3  -2  150.19   18.70
   9   3  -2   72.20   10.82
   9   3  -2   65.28   11.51
   9   3  -2   80.77   12.16
   8   3  -2    9.78    3.95
   8   3  -2    4.04    1.50
   8   3  -2    7.97    3.31
   7   3  -2  294.71   22.15
   7   3  -2  246.87   22.36
   7   3  -2  267.99   23.65
   6   3  -2    3.40    2.50
   6   3  -2    4.71    3.40
   6   3  -2    7.07    3.47
   5   3  -2  397.24   26.76
   5   3  -2  435.69   30.71
   5   3  -2  429.43   29.69
   4   3  -2   40.63    7.35
   4   3  -2   42.18    8.28
   4   3  -2   47.82    8.56
   3   3  -2  144.71   14.06
   3   3  -2  134.22   14.46
   2   3  -2    0.00    1.69
   2   3  -2    0.90    1.14
   1   3  -2    0.86    2.09
   1   3  -2    4.50    3.12
   0   3  -2    6.19    3.33
   0   3  -2    3.24    3.09
  -1   3  -2  114.81   12.61
  -1   3  -2  128.85   13.56
  -2   3  -2   76.41   10.54
   2  -3   2   64.61   10.47
  -2   3  -2   55.19    8.73
  -3   3  -2  365.08   26.31
   3  -3   2  387.06   28.00
  -4   3  -2   80.81   11.51
   4  -3   2   67.11   10.54
  -5   3  -2    7.04    3.47
   5  -3   2    4.40    3.50
  -6   3  -2  403.98   30.21
   6  -3   2  378.12   27.57
  -7   3  -2  121.49   16.01
   7  -3   2  141.00   15.96
  -8   3  -2    2.52    1.12
   8  -3   2    0.21    1.17
  -9   3  -2   -3.12    0.76
   9  -3   2   -0.21    1.09
 -10   3  -2  158.16   20.65
  10  -3   2  134.17   16.94
  11  -3   2   72.06   12.66
 -11   3  -2   68.99   13.82
  12  -3   2   23.74    8.21
 -12   3  -2   21.01    7.85
  13  -3   2   -4.97    2.45
 -13   3  -2    2.16    4.09
  14  -3   2    3.47    3.59
 -14   3  -2   -1.28    1.12
 -14   3  -2    4.71    6.54
  15  -3   2   36.49   10.30
 -15   3  -2   30.67    9.18
 -15   3  -2   30.88   11.66
 -16   3  -2    9.11    6.04
 -16   3  -2   -0.52    1.28
  16  -3   2    5.57    4.90
  17  -3   2    0.00    2.19
 -17   3  -2    2.71    2.02
 -17   3  -2   -3.40    3.14
  18  -3   2   -2.52    3.54
 -18   3  -2    2.52    3.02
  19  -3   2    7.78    5.26
 -19   3  -2    2.02    4.28
  20  -3   2   37.37   12.54
 -20   3  -2   26.15   10.52
  21  -3   2   30.05   10.99
 -21   3  -2   16.65    8.80
  22  -3   2   -1.05    2.69
 -22   3  -2   -7.07    5.76
  22  -3   2   -0.57    1.09
  23  -3   2   -3.16    2.33
  24  -3   2    4.31    4.92
  23   3  -1   19.91   10.21
  22   3  -1    7.45    6.35
  21   3  -1    7.35    5.59
  20   3  -1    6.59    5.66
  19   3  -1   -4.33    1.47
  18   3  -1    5.11    3.35
  17   3  -1   36.35   10.90
  16   3  -1    7.61    6.09
  15   3  -1    0.83    2.69
  14   3  -1   98.59   16.65
  13   3  -1   25.60    9.14
  12   3  -1   83.48   14.32
  11   3  -1   31.93    8.80
  10   3  -1   63.19   11.68
  10   3  -1   58.07   10.61
   9   3  -1  112.22   14.23
   9   3  -1  108.96   14.92
   8   3  -1  400.15   28.12
   8   3  -1  347.64   27.60
   8   3  -1  367.60   28.86
   7   3  -1  297.64   23.29
   7   3  -1  294.71   24.03
   7   3  -1  275.37   23.89
   6   3  -1  547.00   32.69
   6   3  -1  483.10   33.47
   6   3  -1  478.34   32.88
   5   3  -1   64.16    9.44
   5   3  -1   59.26   10.04
   5   3  -1   53.91    8.97
   4   3  -1  599.74   35.40
   4   3  -1  622.82   36.68
   3   3  -1   80.01   10.68
   3   3  -1   84.19   11.01
   2   3  -1   86.48   11.09
   2   3  -1   79.58   10.52
   1   3  -1   21.91    6.04
   1   3  -1   22.22    5.16
   0   3  -1   82.43   10.66
   0   3  -1   67.40    8.94
  -1   3  -1  730.80   41.39
  -1   3  -1  789.56   39.75
  -2   3  -1   -0.55    1.86
  -2   3  -1    3.07    1.64
   2  -3   1   -1.12    2.45
  -3   3  -1    4.26    2.43
   3  -3   1    0.93    0.88
  -4   3  -1   34.92    7.64
   4  -3   1   23.86    5.80
  -5   3  -1    6.35    3.43
   5  -3   1    5.02    2.45
  -6   3  -1  109.20   14.51
   6  -3   1  117.88   13.30
  -7   3  -1  141.26   16.84
   7  -3   1  125.37   14.49
  -8   3  -1   14.65    6.16
   8  -3   1   20.51    5.69
  -9   3  -1    2.74    2.36
   9  -3   1    9.37    4.28
  10  -3   1    1.19    1.19
 -10   3  -1    3.43    4.52
  11  -3   1    9.30    5.00
 -11   3  -1    7.35    5.54
 -12   3  -1  182.02   23.67
  12  -3   1  139.55   18.29
 -13   3  -1  378.31   38.11
  13  -3   1  441.80   35.49
  14  -3   1   13.80    6.07
 -14   3  -1    9.09    6.45
 -15   3  -1    3.05    4.16
 -15   3  -1   -1.83    1.38
  15  -3   1    1.95    3.95
  16  -3   1   35.26   10.42
 -16   3  -1   29.90   10.35
 -16   3  -1   39.02   12.44
  17  -3   1   51.89   13.18
 -17   3  -1   48.46   13.13
 -17   3  -1   39.54   13.87
  18  -3   1   14.39    7.26
 -18   3  -1   16.61    9.73
 -18   3  -1   20.86    8.87
  19  -3   1    3.78    4.12
 -19   3  -1   -1.21    1.71
 -20   3  -1   -6.21    5.11
  20  -3   1   -2.33    3.74
  21  -3   1   13.08    7.35
 -21   3  -1   14.56    8.73
  21  -3   1    9.87    6.33
  22  -3   1    4.92    4.19
 -22   3  -1   -1.50    4.00
  23  -3   1    8.14    7.21
 -23   3  -1    0.83    4.23
 -24   3  -1   10.82    8.30
  23   3   0    3.43    4.12
  22   3   0   10.61    7.33
  21   3   0   -2.62    5.66
  20   3   0    8.40    6.11
  19   3   0   28.21   10.04
  18   3   0   14.18    7.42
  17   3   0    5.21    4.52
  16   3   0   27.91    9.68
  15   3   0   34.11    9.87
  14   3   0   87.78   15.96
  13   3   0   10.63    5.64
  12   3   0   81.55   14.06
  11   3   0    3.21    3.57
  11   3   0    3.12    2.97
  10   3   0  149.42   16.61
  10   3   0  147.83   18.18
   9   3   0   95.83   13.85
   9   3   0  101.70   13.44
   8   3   0    3.66    2.62
   8   3   0    5.28    2.28
   8   3   0    4.59    3.00
   7   3   0  398.98   29.00
   7   3   0  403.33   29.17
   7   3   0  450.70   30.95
   6   3   0  458.36   30.12
   6   3   0  409.42   29.45
   6   3   0  410.11   29.43
   5   3   0   30.95    6.90
   5   3   0   29.19    6.61
   4   3   0   17.91    6.78
   4   3   0   14.49    4.57
   3   3   0 1114.48   55.69
   3   3   0 1070.40   53.55
   2   3   0  117.59   13.73
   2   3   0  113.57   12.09
   1   3   0   80.10   11.25
   1   3   0   73.13    9.52
   0   3   0   -0.05    0.40
   0   3   0    0.48    0.33
   0   3   0    1.36    1.33
  -1   3   0   83.43   11.23
  -1   3   0   74.32    9.09
  -2   3   0  102.75   13.20
   2  -3   0  102.99   11.11
  -2   3   0  105.56   10.66
  -3   3   0 1023.70   54.72
   3  -3   0 1120.00   52.86
  -4   3   0   24.62    6.16
   4  -3   0   16.51    4.19
   4  -3   0   16.96    3.02
   5  -3   0   28.69    5.85
  -5   3   0   32.71    7.45
   6  -3   0  457.29   28.12
  -6   3   0  387.23   30.69
  -7   3   0  411.68   31.57
   7  -3   0  413.85   27.36
  -8   3   0    7.61    4.09
   8  -3   0    7.16    3.40
  -9   3   0   83.38   14.20
   9  -3   0  105.79   13.58
 -10   3   0  207.80   23.34
  10  -3   0  167.62   18.48
  11  -3   0    5.64    4.40
 -11   3   0   -0.40    3.57
  12  -3   0   79.39   13.16
 -12   3   0   84.14   15.77
 -13   3   0   13.01    7.45
  13  -3   0    3.54    2.85
  14  -3   0   97.40   15.56
 -14   3   0   93.71   18.58
  15  -3   0   32.28    9.16
 -15   3   0   34.69   10.61
 -16   3   0   30.59    9.99
  16  -3   0   30.40    9.09
 -16   3   0   31.02   10.28
  17  -3   0   11.66    6.07
 -17   3   0    8.54    6.35
 -17   3   0    6.19    5.71
  18  -3   0   26.19    9.35
 -18   3   0   35.83   11.56
 -18   3   0   82.12   19.03
  19  -3   0   43.96   12.32
 -19   3   0   29.57   10.94
  20  -3   0    3.02    1.05
  20  -3   0    6.40    5.19
 -20   3   0    3.12    3.85
 -21   3   0    0.86    1.81
  21  -3   0   -1.00    2.36
 -22   3   0    1.88    3.24
 -23   3   0    5.40    5.57
 -24   3   0   -6.57    6.11
  23   3   1   11.42    7.37
  22   3   1    0.45    3.35
  21   3   1   16.13    8.23
  20   3   1   -4.21    3.93
  19   3   1   -0.95    1.81
  18   3   1   18.20    8.30
  17   3   1   48.17   12.70
  16   3   1   31.33    9.71
  15   3   1   -0.88    2.52
  14   3   1   12.92    6.30
  13   3   1  382.35   34.21
  12   3   1  138.03   18.79
  11   3   1    7.71    5.21
  11   3   1    6.61    3.76
  10   3   1    0.36    2.83
  10   3   1   -1.14    2.28
   9   3   1   10.42    4.81
   9   3   1    4.04    2.19
   8   3   1   18.22    5.71
   8   3   1   19.17    5.90
   8   3   1   11.06    4.50
   7   3   1  123.11   14.94
   7   3   1  126.35   14.84
   7   3   1  120.64   14.63
   6   3   1  129.65   15.06
   6   3   1  122.14   14.35
   5   3   1    5.88    3.40
   5   3   1    1.28    0.55
   4   3   1   24.91    5.76
   4   3   1   21.13    5.38
   3   3   1    1.74    2.00
   3   3   1    4.23    2.55
   2   3   1   -0.81    0.90
   2   3   1   -0.02    1.00
   1   3   1  816.78   44.51
   1   3   1  791.30   39.99
   0   3   1   89.05   11.80
   0   3   1   69.28    8.33
   0   3   1   62.45    5.57
  -1   3   1   23.31    4.31
  -1   3   1   28.10    6.61
  -2   3   1   67.28    8.35
  -2   3   1   70.28   10.59
   2  -3  -1   80.96    9.18
  -3   3   1   90.14   12.89
   3  -3  -1   88.50    9.75
  -4   3   1  661.98   38.71
   4  -3  -1  607.83   32.19
   4  -3  -1  588.66   29.55
  -5   3   1   50.36    9.02
   5  -3  -1   53.19    7.73
   5  -3  -1   52.50    6.85
  -6   3   1  438.26   32.43
   6  -3  -1  466.35   27.50
  -7   3   1  287.41   25.50
   7  -3  -1  274.32   20.44
  -8   3   1  367.36   30.78
   8  -3  -1  406.21   27.33
  -9   3   1  102.20   15.70
   9  -3  -1  121.92   14.18
  10  -3  -1   64.47   10.52
 -10   3   1   55.19   11.99
  11  -3  -1   43.13    8.83
 -11   3   1   57.21   12.63
  12  -3  -1   76.03   12.44
 -12   3   1   89.02   16.89
  13  -3  -1   30.95    8.09
 -13   3   1   30.45    9.90
 -14   3   1  118.45   20.29
  14  -3  -1  105.51   15.68
  15  -3  -1   -1.62    3.52
 -15   3   1   -5.45    2.64
 -16   3   1    0.93    2.36
  16  -3  -1    5.07    3.28
 -16   3   1    2.62    3.07
 -17   3   1   44.96   13.16
  17  -3  -1   32.00    9.52
 -17   3   1   45.06   14.89
  18  -3  -1   -0.81    3.00
 -18   3   1    0.48    3.88
 -18   3   1   -2.19    3.97
  18  -3  -1   -1.14    2.00
  19  -3  -1    2.76    1.74
 -19   3   1    2.55    3.64
 -19   3   1    5.35    4.66
  20  -3  -1    6.76    4.73
 -20   3   1    5.14    4.50
 -21   3   1   -1.78    4.14
 -22   3   1    6.73    7.83
 -23   3   1   -0.21    1.78
 -24   3   1   -3.05    6.66
  22   3   2    1.19    2.43
  21   3   2   32.12   11.56
  20   3   2   36.45   12.42
  19   3   2    2.90    3.64
  18   3   2    4.21    1.81
  17   3   2    0.59    0.83
  16   3   2    0.67    1.33
  15   3   2   29.45   10.02
  14   3   2   -0.71    3.19
  13   3   2   -1.50    2.07
  12   3   2   21.20    6.61
  11   3   2   57.76    9.49
  11   3   2   58.50   11.42
  10   3   2  115.79   14.06
  10   3   2  137.55   17.53
   9   3   2   -0.29    1.26
   9   3   2   -0.69    1.83
   8   3   2    6.61    4.23
   8   3   2   -0.17    2.12
   8   3   2    3.59    1.90
   7   3   2  107.53   14.08
   7   3   2  103.53   13.58
   6   3   2  397.96   29.07
   6   3   2  356.09   26.64
   5   3   2    1.57    1.09
   5   3   2    7.95    4.00
   4   3   2   77.08   11.28
   4   3   2   73.53    9.75
   3   3   2  383.04   27.57
   3   3   2  336.53   23.39
   2   3   2   78.22   11.68
   2   3   2   72.70    9.16
   1   3   2  113.69   10.99
   1   3   2  113.00   13.92
   0   3   2    0.86    0.38
   0   3   2    4.69    2.19
  -1   3   2    1.55    1.07
  -1   3   2    4.71    2.52
  -2   3   2    2.47    0.93
  -2   3   2    1.64    1.36
   2  -3  -2   -0.33    0.79
  -3   3   2  141.43   15.89
   3  -3  -2  133.96   11.16
  -4   3   2   45.82    9.23
   4  -3  -2   46.49    6.26
   4  -3  -2   43.35    6.07
  -5   3   2  404.52   29.36
   5  -3  -2  414.63   22.93
   5  -3  -2  345.02   22.41
   6  -3  -2    7.09    2.74
  -6   3   2   12.87    4.92
   6  -3  -2    9.33    2.78
  -7   3   2  271.32   24.62
   7  -3  -2  270.42   19.70
   8  -3  -2   13.92    4.28
  -8   3   2   10.32    4.07
  -9   3   2   70.85   12.75
   9  -3  -2   75.75   10.40
 -10   3   2  156.82   20.17
  10  -3  -2  168.55   16.80
 -11   3   2  581.28   44.77
  11  -3  -2  567.53   36.71
  12  -3  -2   27.76    7.40
 -12   3   2   19.91    7.14
  13  -3  -2    1.57    1.52
 -13   3   2    5.04    5.35
 -14   3   2   97.94   18.94
  14  -3  -2   99.35   15.04
 -15   3   2  168.10   25.86
  15  -3  -2  156.80   19.86
 -16   3   2    7.02    4.88
  16  -3  -2    1.02    1.24
 -17   3   2    9.14    6.35
  17  -3  -2   13.25    6.23
 -17   3   2   26.93    9.83
  17  -3  -2   21.91    7.80
 -18   3   2   -3.16    0.57
  18  -3  -2    2.97    2.88
 -18   3   2    1.55    4.90
 -19   3   2   32.45   12.30
 -19   3   2   18.34    9.71
 -20   3   2   33.26   14.27
 -21   3   2   20.82   10.28
 -22   3   2    8.37    7.85
 -23   3   2    4.69    5.85
 -24   3   2   -3.45    4.57
  22   3   3   22.34    9.92
  21   3   3   38.14   12.42
  20   3   3    5.73    5.33
  19   3   3    8.66    5.88
  18   3   3    0.38    3.45
  17   3   3    5.21    4.00
  16   3   3   -0.50    0.83
  15   3   3    1.86    1.83
  14   3   3   15.06    6.88
  13   3   3  229.17   26.05
  12   3   3   46.77    8.47
  12   3   3   55.81   12.06
  11   3   3   43.49    8.02
  11   3   3   48.58   11.06
  10   3   3  121.09   13.80
  10   3   3  141.91   17.53
   9   3   3   24.57    6.90
   9   3   3   22.10    5.88
   8   3   3   66.30   11.21
   7   3   3   13.66    4.95
   7   3   3   15.87    5.31
   6   3   3   -1.57    2.02
   6   3   3    2.28    2.97
   5   3   3   22.39    5.71
   5   3   3   21.17    6.30
   4   3   3  407.19   28.98
   4   3   3  355.11   24.72
   3   3   3    8.26    4.78
   3   3   3    3.35    2.26
   2   3   3  842.61   46.68
   2   3   3  800.41   40.16
   1   3   3   50.91    9.33
   1   3   3   42.89    6.21
   0   3   3   17.77    5.38
   0   3   3   16.06    3.59
  -1   3   3   -1.55    1.14
  -1   3   3   -0.19    0.38
  -2   3   3 1201.60   56.62
  -2   3   3 1086.10   43.23
   2  -3  -3 1020.47   43.73
   2  -3  -3  854.51   42.30
  -3   3   3  178.66   17.77
   3  -3  -3  137.32    9.83
   3  -3  -3  104.08    8.75
  -4   3   3   -0.38    1.55
   4  -3  -3   -0.43    0.67
   4  -3  -3   -0.29    0.38
   4  -3  -3   -0.81    0.88
  -5   3   3   76.75   11.89
   5  -3  -3   73.06    7.26
   5  -3  -3   44.72    5.71
   5  -3  -3   69.54    9.06
   6  -3  -3   30.74    5.07
  -6   3   3   36.04    8.04
   6  -3  -3   22.84    5.42
   7  -3  -3    2.88    2.45
   7  -3  -3    2.66    1.57
  -7   3   3    1.59    3.14
   8  -3  -3    6.38    2.66
  -8   3   3    6.30    4.09
   9  -3  -3   41.85    7.30
  -9   3   3   45.25   10.49
  10  -3  -3   57.93    9.06
 -10   3   3   61.88   12.49
  11  -3  -3   35.76    7.59
 -11   3   3   30.97    9.25
  12  -3  -3   26.79    6.80
 -12   3   3   30.52   10.13
  13  -3  -3   22.24    6.49
 -13   3   3   31.09   10.25
  14  -3  -3    5.57    3.57
 -14   3   3   13.35    6.80
  14  -3  -3    9.83    4.09
  15  -3  -3    2.09    2.93
 -15   3   3    2.66    2.71
  15  -3  -3    2.38    1.57
  16  -3  -3   23.84    7.59
 -16   3   3   37.68   11.94
  16  -3  -3   23.65    7.11
 -17   3   3   22.34    9.71
 -18   3   3    2.90    3.95
 -18   3   3    1.71    2.66
 -19   3   3    3.40    4.47
 -19   3   3   -0.10    1.97
 -20   3   3   -5.88    6.57
 -20   3   3   -1.59    4.47
 -21   3   3   -3.38    3.57
 -22   3   3   39.40   14.80
 -23   3   3   12.25   10.11
  22   3   4    0.31    2.62
  21   3   4    4.69    4.28
  20   3   4    1.57    3.85
  19   3   4   11.70    6.16
  18   3   4    6.23    4.54
  17   3   4   14.70    7.71
  16   3   4    1.86    1.83
  15   3   4   60.21   13.75
  14   3   4   -1.59    1.36
  13   3   4    0.31    4.02
  12   3   4    0.24    0.67
  12   3   4    4.31    1.90
  11   3   4   24.46    5.80
  11   3   4   21.32    6.76
  10   3   4   69.75   10.28
  10   3   4   91.35   14.37
   9   3   4    4.50    2.26
   9   3   4    5.11    4.33
   8   3   4   16.03    5.90
   7   3   4  367.08   29.50
   7   3   4  320.14   26.57
   6   3   4  176.31   19.27
   6   3   4  185.51   18.22
   5   3   4  255.88   23.15
   5   3   4  232.19   20.08
   4   3   4  676.32   40.97
   4   3   4  620.51   36.02
   3   3   4  655.86   40.37
   3   3   4  614.06   34.02
   2   3   4   62.40   10.94
   2   3   4   45.06    6.83
   1   3   4  105.03   14.18
   1   3   4  103.15    9.73
   0   3   4   76.91   11.70
   0   3   4   74.89    7.33
   0  -3  -4   48.46    6.14
  -1   3   4  388.92   28.36
  -1   3   4  303.65   16.87
  -2   3   4   46.34    8.92
   2  -3  -4   39.99    4.14
   2  -3  -4   26.50    3.47
  -3   3   4  586.87   35.02
   3  -3  -4  535.72   19.36
  -4   3   4  422.72   31.90
   4  -3  -4  465.38   20.46
   4  -3  -4  371.84   25.48
  -5   3   4   78.89   12.47
   5  -3  -4   91.52    6.99
   5  -3  -4   45.68    4.42
   5  -3  -4   69.94    9.66
  -6   3   4   -0.71    1.36
  -6   3   4    0.88    0.38
   6  -3  -4    3.54    2.59
   6  -3  -4    0.93    1.14
   6  -3  -4    0.74    0.86
  -7   3   4  330.58   27.67
   7  -3  -4  218.87   15.42
   7  -3  -4  355.04   19.46
   7  -3  -4  375.33   25.29
   8  -3  -4   53.08    9.09
  -8   3   4   42.46   10.04
   8  -3  -4   54.69    7.33
   9  -3  -4   38.47    6.59
  -9   3   4   47.75   10.66
  10  -3  -4   34.07    6.66
 -10   3   4   39.28   10.28
  10  -3  -4   42.27    6.66
 -11   3   4  460.52   38.68
  11  -3  -4  450.15   28.45
  11  -3  -4  413.85   28.79
  12  -3  -4    2.78    1.74
 -12   3   4    0.83    2.26
  12  -3  -4    1.67    1.40
  13  -3  -4   13.73    5.21
 -13   3   4   21.55    9.49
  13  -3  -4   21.93    5.78
 -14   3   4   13.18    6.88
  14  -3  -4   19.65    5.78
 -15   3   4  119.66   21.55
 -16   3   4    1.57    3.43
 -17   3   4   46.15   13.63
 -18   3   4    0.71    1.86
 -18   3   4    6.42    5.76
 -19   3   4   51.81   16.37
 -19   3   4   46.94   14.77
 -20   3   4   -1.90    6.49
 -20   3   4   -2.83    3.47
 -21   3   4   -3.83    4.28
 -22   3   4   16.15   10.49
 -23   3   4   22.70   11.47
  22   3   5    4.12    4.42
  21   3   5   -2.12    3.93
  20   3   5    9.21    5.78
  19   3   5    0.24    1.14
  18   3   5   13.20    7.47
  17   3   5    0.83    2.47
  16   3   5    5.88    5.00
  15   3   5    1.36    3.00
  14   3   5  101.73   17.79
  13   3   5    6.66    3.83
  12   3   5   12.82    3.97
  12   3   5   16.15    6.97
  11   3   5   35.09    9.33
  11   3   5   32.66    6.57
  10   3   5  202.36   17.99
  10   3   5  203.74   22.81
   9   3   5   74.51   12.80
   8   3   5  391.46   30.76
   7   3   5   97.97   14.70
   7   3   5  100.42   13.70
   6   3   5  402.38   30.90
   6   3   5  325.49   26.26
   5   3   5  327.75   27.33
   5   3   5  298.78   23.53
   4   3   5   63.66   11.11
   4   3   5   52.48    8.37
   3   3   5    1.90    2.40
   3   3   5    5.80    2.81
   2   3   5   -0.05    0.81
   2   3   5   -1.00    2.16
   1   3   5    5.76    3.62
   1   3   5    7.33    2.50
   0  -3  -5    5.42    1.71
   0   3   5   11.18    3.81
   0   3   5    9.83    2.43
  -1   3   5  169.03   18.15
   1  -3  -5   84.10    6.00
  -1   3   5  128.49    8.11
  -2   3   5 1402.96   71.58
  -3   3   5  740.08   45.13
  -4   3   5   47.56    9.42
  -5   3   5   91.38   13.54
   5  -3  -5   60.02    9.25
  -6   3   5   -0.31    1.95
   6  -3  -5   -0.50    2.59
  -7   3   5   57.62   10.61
   7  -3  -5   28.64    3.21
  -7   3   5   11.37    3.19
   7  -3  -5   19.13    2.66
   7  -3  -5   37.11    7.66
  -8   3   5   11.21    5.38
   8  -3  -5    9.14    2.28
   8  -3  -5   17.65    5.57
  -9   3   5   87.59   14.63
   9  -3  -5  100.06    9.33
   9  -3  -5   96.33   13.61
 -10   3   5   42.42   10.66
  10  -3  -5   34.21    5.88
  10  -3  -5   85.98   15.61
 -11   3   5    3.54    2.09
  11  -3  -5    1.74    1.45
  12  -3  -5   36.37    6.95
 -12   3   5   44.37   11.78
 -13   3   5   11.75    5.59
 -14   3   5   56.74   14.35
 -15   3   5   48.70   13.94
 -16   3   5   11.21    7.85
 -17   3   5   13.20    9.49
 -18   3   5   65.97   17.60
 -19   3   5    1.00    2.81
 -19   3   5   17.65   10.85
 -20   3   5   13.32   10.11
 -20   3   5    3.97    7.71
 -21   3   5   11.54    8.40
 -21   3   5    5.40    5.59
 -22   3   5    6.66    5.59
 -23   3   5    2.47    2.16
  22   3   6    1.74    3.64
  21   3   6    9.97    6.83
  20   3   6   19.10   10.44
  19   3   6   -2.59    2.81
  18   3   6    0.07    3.43
  17   3   6   47.82   13.30
  16   3   6    5.61    5.97
  15   3   6   71.35   14.99
  14   3   6   37.11   11.18
  13   3   6   57.88   13.27
  12   3   6    0.64    3.26
  11   3   6  152.11   14.87
  11   3   6  184.78   22.36
 -11  -3  -6  145.69   16.03
  10   3   6   99.51   15.84
   9   3   6   58.57   11.30
   8   3   6   98.11   14.15
   7   3   6  363.03   30.83
   7   3   6  350.00   28.17
   6   3   6    7.21    3.97
   6   3   6    0.14    1.45
   5   3   6  115.02   15.44
   5   3   6  105.75   13.16
   4   3   6   24.86    7.11
   4   3   6   19.67    5.07
   3   3   6  705.18   43.32
   3   3   6  631.48   35.66
   2   3   6    1.50    1.43
   2   3   6    2.57    3.50
   1   3   6  304.22   25.31
   1   3   6  235.92   16.08
   0   3   6    8.90    4.97
   0   3   6    6.54    1.95
   0  -3  -6    7.47    1.74
  -1   3   6   37.90    8.94
  -1   3   6   26.10    3.09
  -2   3   6   46.94    9.94
  -3   3   6    3.05    2.05
  -4   3   6   17.77    5.69
  -5   3   6  143.79   18.08
   5  -3  -6  127.82   14.35
  -6   3   6    0.62    1.90
   6  -3  -6    4.16    3.38
  -7   3   6  139.88   17.53
   7  -3  -6  170.53   17.41
  -8   3   6   52.60   10.92
   8  -3  -6   25.84    3.09
   8  -3  -6   49.17    9.66
   9  -3  -6    9.59    2.45
  -9   3   6   11.04    5.73
 -10   3   6   53.53   12.11
  10  -3  -6   41.78    5.78
  10  -3  -6   60.62   11.49
 -11   3   6  380.38   35.16
  11  -3  -6  384.92   32.31
  12  -3  -6  105.67   16.30
 -12   3   6  111.34   18.51
 -13   3   6    0.76    2.24
 -14   3   6   40.68   11.78
 -15   3   6  106.06   20.17
 -16   3   6   47.22   14.08
 -17   3   6    5.76    5.04
 -18   3   6   12.78    7.97
 -19   3   6   -6.80    6.85
 -19   3   6   -6.21    6.52
 -20   3   6   -2.95    4.71
 -20   3   6    3.31    3.66
 -21   3   6   16.61   10.61
 -21   3   6   20.72   10.52
 -22   3   6   -0.36    3.85
  21   3   7    9.66    5.95
  20   3   7   -1.78    4.04
  19   3   7   -4.59    6.64
  18   3   7    3.52    4.83
  17   3   7    9.06    7.23
  16   3   7   13.54    6.14
  15   3   7   42.18   11.92
  14   3   7   98.44   18.10
  13   3   7   30.21    9.37
  12   3   7    1.57    3.16
 -11  -3  -7   81.29   12.37
  11   3   7  116.69   17.37
  10   3   7  755.83   50.13
   9   3   7  444.68   34.92
   8   3   7  317.10   29.81
   8   3   7  273.08   25.50
   7   3   7   52.77   11.16
   7   3   7   39.40    8.47
   6   3   7   84.64   13.61
   6   3   7   71.42   11.23
   5   3   7   47.67    9.85
   5   3   7   51.70    9.16
   4   3   7   31.02    8.23
   4   3   7   34.35    6.73
   3   3   7    1.74    2.83
   3   3   7    6.14    2.62
   2   3   7  303.63   26.62
   2   3   7  282.70   19.51
   1   3   7   23.53    7.18
   1   3   7   15.58    3.64
   0   3   7    3.07    1.47
   0   3   7    1.24    1.78
   0  -3  -7    0.31    0.10
  -1   3   7   42.75    9.14
  -1   3   7   21.15    2.59
  -2   3   7  295.83   26.88
  -3   3   7   -2.47    3.69
  -4   3   7   -2.74    3.54
  -5   3   7    5.02    3.59
  -6   3   7   90.78   14.35
   6  -3  -7   93.64   13.18
  -7   3   7  132.25   17.68
   7  -3  -7  132.89   16.94
  -8   3   7   84.19   14.32
   8  -3  -7   73.49   12.44
  -9   3   7   89.05   15.11
   9  -3  -7   97.11   15.13
 -10   3   7  208.61   24.74
  10  -3  -7  239.18   24.69
 -11   3   7   -0.19    0.59
  11  -3  -7    1.55    1.28
  12  -3  -7    6.07    4.52
 -12   3   7    4.97    5.23
  13  -3  -7    1.55    3.88
 -13   3   7   -0.48    1.40
  14  -3  -7   18.32    7.16
 -14   3   7   21.74    8.90
  15  -3  -7   29.59    9.85
 -15   3   7   21.46    8.97
 -16   3   7   21.22    9.37
 -17   3   7  116.78   22.60
 -18   3   7   30.95   11.61
 -19   3   7    2.55    0.90
 -19   3   7   -4.31    2.36
 -20   3   7    5.38    5.66
 -20   3   7   12.06    7.59
 -21   3   7    8.02    7.52
 -21   3   7    5.85    7.40
 -22   3   7   -2.40    2.90
  21   3   8   -4.02    5.92
  20   3   8    6.28    6.02
  19   3   8   30.71   12.11
  18   3   8   49.27   14.39
  17   3   8   -2.31    3.05
  16   3   8   23.50    8.78
  15   3   8    2.52    2.59
  14   3   8    4.02    3.59
  13   3   8  123.47   19.67
  12   3   8    7.33    3.74
  11   3   8  163.70   21.36
 -11  -3  -8  138.60   17.03
  10   3   8    4.07    3.43
 -10  -3  -8   -0.21    1.24
   9   3   8  404.43   33.38
   8   3   8    6.16    5.16
   8   3   8    5.19    3.26
   7   3   8  543.53   41.04
   7   3   8  550.26   37.68
   6   3   8  295.64   28.05
   6   3   8  280.20   24.12
   5   3   8   61.24   12.16
   5   3   8   45.77    8.45
   4   3   8    7.42    4.54
   4   3   8    6.04    3.35
   3   3   8  415.49   33.04
   3   3   8  382.95   25.55
   2   3   8   47.37   10.23
   2   3   8   31.52    5.76
   1   3   8  180.78   19.82
   1   3   8  120.02   11.11
   0   3   8    5.33    2.95
   0  -3  -8    2.16    0.88
   0   3   8    1.83    0.98
  -1   3   8  496.23   33.81
  -1   3   8  274.96   13.99
  -2   3   8   17.68    5.88
  -3   3   8  106.75   15.63
  -4   3   8   33.92    8.49
  -5   3   8    7.16    4.16
  -6   3   8   77.46   13.66
   6  -3  -8   82.69   12.78
  -7   3   8  302.96   28.41
   7  -3  -8  289.71   26.53
  -8   3   8   20.96    6.80
   8  -3  -8   11.94    5.19
  -9   3   8    1.14    2.26
   9  -3  -8    1.38    3.24
 -10   3   8   10.92    6.26
  10  -3  -8   23.46    8.35
 -11   3   8   44.49   11.11
  11  -3  -8   61.90   12.68
 -12   3   8    4.88    2.66
  12  -3  -8   19.48    6.64
 -13   3   8    5.02    2.55
  13  -3  -8    5.33    3.85
 -14   3   8   -3.09    3.85
  14  -3  -8   -0.74    1.88
  15  -3  -8   12.49    7.49
 -15   3   8    7.07    1.97
  16  -3  -8   16.03    7.73
 -16   3   8   11.11    6.95
  17  -3  -8    1.43    2.74
 -17   3   8    4.83    4.69
  18  -3  -8    8.90    7.30
 -18   3   8    6.09    3.02
  19  -3  -8   21.72   10.09
 -19   3   8   10.85    7.07
  20  -3  -8    8.14    7.42
 -20   3   8   15.89    9.25
 -20   3   8   10.18    7.92
  21  -3  -8   -4.31    4.88
 -21   3   8   -2.57    5.07
 -21   3   8   -4.76    5.57
  22  -3  -8    0.36    1.17
  21   3   9   17.68    9.30
  20   3   9   48.58   22.29
  19   3   9   21.15    9.61
  18   3   9    3.12    2.78
  17   3   9    1.00    6.61
  16   3   9   15.77    8.23
  15   3   9   11.11    7.59
  14   3   9   11.92    6.83
  13   3   9   19.17    7.68
  12   3   9    1.26    1.55
  11   3   9  332.82   33.07
 -11  -3  -9  445.44   33.76
  10   3   9   52.79   12.16
 -10  -3  -9   80.15   13.25
  -9  -3  -9    5.95    3.33
   9   3   9   17.10    8.71
   8   3   9  203.59   24.05
   8   3   9  144.10   18.72
   8   3   9  173.86   19.06
   7   3   9   13.42    4.85
   7   3   9    7.21    4.04
   7   3   9    6.92    2.55
   6   3   9    0.24    0.69
   6   3   9    0.07    2.28
   5   3   9    7.35    4.66
   5   3   9    1.45    2.66
   4   3   9    4.62    3.50
   4   3   9    2.21    1.26
   3   3   9    5.85    3.90
   3   3   9   10.71    3.90
   2   3   9   46.60   10.47
   2   3   9   31.43    6.11
   1   3   9  135.48   17.79
   1   3   9   96.56    9.97
   0   3   9   76.60   13.11
   0   3   9   51.39    6.23
  -1   3   9   92.26   14.32
  -1   3   9   49.05    4.47
  -1   3   9   30.45    3.93
  -2   3   9   20.77    6.35
  -3   3   9    9.66    5.76
  -4   3   9   84.50   14.20
  -5   3   9  120.66   17.30
  -6   3   9    1.45    1.47
  -7   3   9  508.51   38.87
   7  -3  -9  479.51   36.71
  -8   3   9   70.70   13.08
   8  -3  -9   74.82   13.32
  -9   3   9    2.64    4.52
   9  -3  -9   -1.57    1.50
 -10   3   9   11.99    6.45
  10  -3  -9   23.29    7.49
 -11   3   9    7.64    3.85
  11  -3  -9   12.20    5.52
 -12   3   9   21.58    7.83
  12  -3  -9   36.14   10.06
 -13   3   9    6.76    5.23
  13  -3  -9    9.49    5.50
 -14   3   9   13.85    7.02
  14  -3  -9   24.55    8.59
 -15   3   9   10.59    7.26
  15  -3  -9    1.19    3.14
 -16   3   9    1.50    3.33
  16  -3  -9   -2.69    1.64
 -17   3   9   28.52   10.56
  17  -3  -9   38.54   12.23
  18  -3  -9   12.54    8.35
 -18   3   9    9.83    6.23
  19  -3  -9    1.76    1.02
 -19   3   9    3.97    3.88
  20  -3  -9   10.73    6.71
 -20   3   9   18.91   10.80
 -20   3   9    8.97    6.35
  21  -3  -9    5.54    5.64
 -21   3   9    6.00    7.14
 -21   3   9    6.49    6.11
  22  -3  -9   -5.35    7.83
  20   3  10    0.00    3.93
  19   3  10    5.16    4.69
  18   3  10   -4.83    4.76
  17   3  10    4.09    4.31
  16   3  10   19.84    9.02
  15   3  10    9.90    5.71
  14   3  10   -0.57    2.90
  13   3  10   43.63   12.20
  12   3  10   79.46   15.96
  11   3  10   37.11   10.37
  11   3  10   48.34   11.92
 -11  -3 -10   68.59   12.56
  10   3  10  119.04   18.08
 -10  -3 -10  148.54   19.41
  10   3  10  133.94   18.34
   9   3  10   12.28    6.09
   9   3  10    5.11    3.62
   9   3  10    3.64    1.28
  -9  -3 -10    6.04    3.71
   8   3  10    6.28    4.62
   8   3  10    3.69    1.95
   8   3  10    3.97    2.64
  -8  -3 -10   10.78    5.31
   7   3  10  151.90   21.24
  -7  -3 -10  153.30   20.63
   7   3  10  124.42   16.37
   6   3  10  190.72   22.62
   6   3  10  103.87   14.15
   5   3  10   84.12   14.80
   5   3  10   46.08    8.78
   4   3  10   54.72   11.70
   4   3  10   25.36    5.95
   3   3  10   69.32   13.01
   3   3  10   36.59    6.97
   2   3  10   21.89    7.99
   1   3  10  209.99   23.08
   1   3  10  157.61   13.82
   0   3  10    4.64    4.26
   0   3  10    3.62    1.45
  -1   3  10  238.78   14.06
  -1   3  10  338.51   29.55
  -2   3  10   17.89    6.30
  -3   3  10  187.11   22.41
  -4   3  10   24.81    7.54
  -5   3  10  435.95   35.80
  -6   3  10  125.66   18.37
  -7   3  10   39.04    9.54
   7  -3 -10   40.32    9.97
  -8   3  10   27.07    8.71
   8  -3 -10   42.99   10.56
  -9   3  10   -3.54    2.57
   9  -3 -10    0.21    0.86
 -10   3  10   11.61    5.40
  10  -3 -10   28.55    9.56
 -11   3  10   49.51   12.28
  11  -3 -10  103.06   18.29
 -12   3  10    3.07    2.33
  12  -3 -10    0.59    2.07
 -13   3  10    3.83    2.62
  13  -3 -10    7.37    4.47
 -14   3  10   37.02   12.09
  14  -3 -10   46.87   12.25
 -15   3  10   67.66   16.27
  15  -3 -10   84.17   17.60
 -16   3  10    1.19    3.07
  16  -3 -10   -5.11    8.09
 -17   3  10    4.14    4.92
  17  -3 -10    0.50    4.33
 -18   3  10    8.85    6.23
  18  -3 -10    7.78    5.95
 -19   3  10   -2.36    3.66
  19  -3 -10   -0.86    2.16
 -20   3  10   10.25    7.40
  20  -3 -10   -2.81    4.57
  21  -3 -10    0.57    1.14
  20   3  11    3.59    4.26
  19   3  11    2.33    4.26
  18   3  11   -1.52    3.19
  17   3  11   -1.50    4.26
  16   3  11   13.37    9.11
  15   3  11   13.32    7.45
  14   3  11    1.24    2.40
  13   3  11    0.36    1.05
  13   3  11   13.56    6.78
  12   3  11    0.71    1.97
  12   3  11    2.38    1.83
  11   3  11   32.59    9.25
  11   3  11   38.21   10.75
 -11  -3 -11   30.57    8.92
 -10  -3 -11    6.07    4.12
  10   3  11    0.57    2.45
   9   3  11   -0.93    3.43
  -9  -3 -11    9.21    5.11
   9   3  11    1.57    2.85
   8   3  11   22.58    8.28
   8   3  11   13.18    5.52
  -8  -3 -11   41.04   10.75
   7   3  11    0.12    3.45
   7   3  11    0.31    1.86
  -7  -3 -11   -3.52    4.16
   6   3  11  106.06   17.34
  -6  -3 -11  137.70   20.20
   6   3  11   85.07   12.61
   5   3  11  220.18   25.43
   5   3  11  154.13   16.61
   4   3  11   28.07    9.06
   4   3  11   19.65    5.42
   3   3  11   53.96   11.75
   3   3  11   36.76    7.16
   2   3  11    0.33    0.59
   2   3  11    0.81    0.55
   1   3  11   13.42    6.49
   0   3  11   44.56   10.94
  -1   3  11   98.18   15.32
  -1   3  11   70.80    7.02
  -2   3  11   14.46    5.80
  -3   3  11  149.16   20.27
  -4   3  11  212.18   23.98
  -5   3  11 1075.80   64.57
  -6   3  11   42.66   10.78
  -7   3  11  433.07   36.95
  -8   3  11    0.90    2.83
   8  -3 -11   10.94    5.76
  -9   3  11   19.22    7.37
   9  -3 -11   18.08    7.04
 -10   3  11    9.87    4.90
  10  -3 -11   12.82    6.14
 -11   3  11   71.61   15.32
  11  -3 -11   79.24   16.30
 -12   3  11   11.70    5.76
  12  -3 -11    3.81    4.73
 -13   3  11    4.92    3.78
  13  -3 -11    1.47    2.31
 -14   3  11    7.78    4.50
  14  -3 -11    9.28    7.18
 -15   3  11   16.70    6.49
  15  -3 -11   25.24    9.90
 -16   3  11   15.70    8.28
  16  -3 -11   24.48    9.59
 -17   3  11   15.87    8.30
  17  -3 -11   37.52   12.82
 -18   3  11    5.11    3.71
  18  -3 -11   13.08    7.18
  19  -3 -11   -2.90    3.93
 -20   3  11   11.82    9.52
  20  -3 -11   10.71    7.73
  21  -3 -11    4.42    5.33
  20   3  12   -4.73    4.66
  19   3  12    5.83    5.04
  18   3  12    9.66    7.90
  17   3  12    3.33    4.31
  16   3  12    7.23    6.40
  15   3  12   -0.33    4.38
  14   3  12    3.52    2.88
  14   3  12    8.09    5.28
  13   3  12    5.19    5.45
  13   3  12    7.23    5.33
  12   3  12   27.60    9.83
  12   3  12   27.86   10.49
  11   3  12   11.66    5.85
 -11  -3 -12   18.41    7.04
 -10  -3 -12    5.83    4.21
  10   3  12    0.43    0.76
  10   3  12    6.16    4.57
   9   3  12    3.43    2.21
   9   3  12    8.92    7.49
  -9  -3 -12    8.30    4.73
   8   3  12   36.47   10.47
   8   3  12   21.96    6.97
  -8  -3 -12   29.76    9.40
   7   3  12   16.44    6.95
   7   3  12   11.49    5.19
  -7  -3 -12    8.73    3.85
   6   3  12   27.52    9.25
   6   3  12   23.77    6.61
  -6  -3 -12   28.50    9.80
   5   3  12   18.41    7.87
   5   3  12    7.99    3.88
  -5  -3 -12    9.56    5.31
   4   3  12   17.32    7.61
   4   3  12    6.83    2.93
  -4  -3 -12   16.63    7.40
   3   3  12  132.68   19.41
   3   3  12   79.20   11.01
   2   3  12  176.24   22.15
   2   3  12   99.85   11.66
   1   3  12    3.33    0.36
   1   3  12    1.69    1.33
   0   3  12   -2.31    2.97
  -1   3  12  294.49   29.50
  -2   3  12  178.78   22.81
  -3   3  12    1.57    1.71
  -4   3  12    5.14    3.88
  -5   3  12   16.44    7.16
  -6   3  12  130.37   19.34
  -7   3  12   46.60   11.06
  -8   3  12   -0.59    0.81
   9  -3 -12   30.28    9.66
  -9   3  12   41.25   10.49
 -10   3  12   40.04   11.25
  10  -3 -12   33.52   10.42
 -11   3  12  103.72   18.29
  11  -3 -12  105.82   18.98
 -12   3  12    0.69    2.52
  12  -3 -12   -0.64    3.85
 -13   3  12   33.78   10.68
  13  -3 -12   33.19   11.68
 -14   3  12   -1.76    4.76
  14  -3 -12   10.40    7.14
 -15   3  12   38.06   12.28
  15  -3 -12   35.16   11.61
  15  -3 -12   56.76   15.27
 -16   3  12   11.28    6.76
  16  -3 -12    6.97    5.07
  16  -3 -12   10.61    6.02
  17  -3 -12   11.82    8.37
  18  -3 -12   19.03   10.18
  19  -3 -12   10.30    5.42
  20  -3 -12   -2.69    4.21
  19   3  13    1.86    2.97
  18   3  13    4.40    4.38
  17   3  13    2.57    3.52
  16   3  13    9.30   10.49
  15   3  13    5.04    5.07
  15   3  13    1.50    4.19
  14   3  13    9.97    6.09
  14   3  13   15.89    7.95
  13   3  13   22.31    8.87
  13   3  13   29.24   10.06
  12   3  13   15.15    7.52
  11   3  13    5.78    5.76
  11   3  13   -0.40    1.95
 -11  -3 -13   -1.52    3.62
  10   3  13    8.45    4.88
  10   3  13    8.85    4.81
 -10  -3 -13   12.35    6.23
   9   3  13    3.85    5.45
   9   3  13    4.62    3.43
  -9  -3 -13    2.64    2.40
   8   3  13   32.54   10.78
   8   3  13   29.21    8.49
  -8  -3 -13   34.00   10.25
   7   3  13   28.76    9.40
   7   3  13   20.17    6.38
  -7  -3 -13   23.41    9.18
   6   3  13  279.22   30.93
  -6  -3 -13  266.04   30.69
   6   3  13  195.53   21.10
   5   3  13   57.64   13.51
   5   3  13   32.31    7.90
  -5  -3 -13   65.14   14.80
   4   3  13   10.42    5.07
   4   3  13    7.16    3.31
  -4  -3 -13   13.23    7.30
   3   3  13   15.39    6.45
   3   3  13    7.14    3.31
  -3  -3 -13   15.01    6.61
   2   3  13   11.18    6.28
  -2  -3 -13    8.16    3.78
   1   3  13    2.62    3.83
   0   3  13   13.44    5.57
  -1   3  13   11.18    5.31
  -2   3  13   33.88    9.66
  -3   3  13   -1.28    2.95
  -4   3  13   73.51   14.61
  -5   3  13   90.59   15.94
  -6   3  13   15.44    6.28
  -7   3  13   61.93   13.27
  -8   3  13   19.94    7.73
  -9   3  13   -1.31    2.81
 -10   3  13   36.40   10.30
  10  -3 -13   32.24   10.47
 -11   3  13   15.75    7.40
  11  -3 -13   14.27    7.21
 -12   3  13    7.04    5.33
  12  -3 -13   50.15   15.82
  13  -3 -13    1.90    3.69
 -13   3  13    5.40    6.07
  13  -3 -13    9.06    6.07
 -14   3  13    5.92    5.80
  14  -3 -13   28.24   11.49
  14  -3 -13   11.40    6.33
 -15   3  13    7.73    5.47
  15  -3 -13    4.85    4.14
  15  -3 -13   16.75    9.56
  16  -3 -13    1.95    3.52
  16  -3 -13    5.59    4.92
  17  -3 -13   20.44    9.97
  18  -3 -13    4.42    0.62
  19  -3 -13   18.34    9.47
  19   3  14    1.43    1.88
  18   3  14    0.29    1.38
  17   3  14   15.53    8.92
  16   3  14    6.23    4.31
  15   3  14   -0.14    0.81
  15   3  14   -0.45    1.90
  14   3  14   -1.24    3.24
  14   3  14    0.24    2.05
  13   3  14   -0.69    3.47
  12   3  14   -3.50    4.12
  12   3  14    5.76    5.42
  11   3  14   25.22    9.06
  11   3  14   12.54    6.64
 -11  -3 -14   17.06    7.97
  10   3  14   20.84    9.06
  10   3  14    6.90    4.16
 -10  -3 -14    6.02    4.40
   9   3  14   -0.98    2.78
   9   3  14   -0.38    2.33
  -9  -3 -14    6.76    4.78
   8   3  14   28.81   10.30
   8   3  14   25.29    8.02
  -8  -3 -14   38.33   11.21
   7   3  14  133.94   21.79
   7   3  14   76.25   13.63
  -7  -3 -14  123.71   21.01
   6   3  14   13.99    7.57
   6   3  14    1.09    1.33
  -6  -3 -14    2.55    2.64
   5   3  14   25.12    9.35
  -5  -3 -14   10.94    6.40
   5   3  14   16.37    5.76
   4   3  14   -2.36    3.09
  -4  -3 -14    3.52    4.00
   3   3  14    8.99    5.28
  -3  -3 -14   11.78    6.61
   2   3  14   23.72    9.02
  -2  -3 -14   25.93    9.97
   1   3  14    0.59    2.33
  -1  -3 -14    1.02    1.76
   0   3  14    7.66    4.71
   0  -3 -14   11.87    6.92
  -1   3  14   30.86    9.75
   1  -3 -14   47.10   12.73
  -2   3  14    4.62    2.38
   2  -3 -14    7.66    4.28
  -3   3  14   16.80    6.71
   3  -3 -14   32.21   10.73
  -4   3  14   -1.59    2.28
  -5   3  14  116.05   18.70
  -6   3  14    7.92    5.11
  -7   3  14   10.90    5.40
  -8   3  14   -1.19    2.88
   8  -3 -14    1.76    2.07
  -9   3  14   18.22    7.52
   9  -3 -14   25.36   10.23
 -10   3  14    4.09    5.19
  10  -3 -14    5.07    4.57
 -11   3  14   45.44   12.01
  11  -3 -14   50.86   14.77
  11  -3 -14   50.89   14.01
 -12   3  14   -0.14    1.71
  12  -3 -14    4.26    4.52
  12  -3 -14    5.92    3.38
  13  -3 -14   12.78    6.85
 -13   3  14    6.52    5.52
  13  -3 -14    6.54    6.52
  14  -3 -14   -0.19    2.55
  14  -3 -14    4.88    5.90
  15  -3 -14   92.50   20.74
  15  -3 -14   56.14   15.51
  16  -3 -14    2.76    3.02
  16  -3 -14   15.30    6.99
  17  -3 -14    7.92    6.28
  18  -3 -14   15.13    9.23
  19  -3 -14   34.40   13.66
  18   3  15    8.97    7.61
  17   3  15    8.33    6.00
  16   3  15    4.95    5.11
  16   3  15    2.26    3.69
  15   3  15    3.85    3.76
  15   3  15   -1.67    1.95
  14   3  15    1.28    1.88
  14   3  15    3.09    1.64
  14   3  15    1.83    2.64
  13   3  15   13.85    7.95
  13   3  15    4.97    4.57
  12   3  15   32.81   11.89
  12   3  15    8.35    5.66
  11   3  15   23.20    8.42
  11   3  15   42.66   12.70
 -11  -3 -15   28.50   10.28
  10   3  15    3.62    5.02
  10   3  15    2.59    3.05
 -10  -3 -15    3.54    3.83
   9   3  15   25.62    9.80
   9   3  15    7.04    5.16
  -9  -3 -15   20.63    8.56
   8   3  15   59.05   15.11
   8   3  15   30.81    9.11
  -8  -3 -15   42.32   13.01
   7   3  15   12.01    7.45
  -7  -3 -15   11.49    7.54
   6   3  15   97.37   18.75
  -6  -3 -15   82.15   18.22
   5   3  15   34.07   10.56
  -5  -3 -15   46.34   13.58
   4   3  15   -2.40    4.09
  -4  -3 -15    3.40    3.52
   3   3  15   -2.88    1.81
  -3  -3 -15   -1.93    3.57
   2   3  15   33.26   10.32
  -2  -3 -15   41.89   13.35
   1   3  15   -0.71    0.36
  -1  -3 -15   -1.67    3.78
   0   3  15    4.52    4.04
   0  -3 -15    3.21    2.05
  -1   3  15   12.06    6.90
   1  -3 -15   -0.86    3.81
  -2   3  15   35.97   10.66
   2  -3 -15   20.55    8.94
   3  -3 -15   10.44    6.59
  -3   3  15    8.09    4.59
  -4   3  15   71.73   15.04
   4  -3 -15   69.25   16.44
  -5   3  15    5.90    4.54
   5  -3 -15    6.66    4.40
  -6   3  15   12.92    6.19
   6  -3 -15   13.04    5.92
  -7   3  15   34.61    9.61
   7  -3 -15   36.16   11.89
  -8   3  15    2.21    1.19
   8  -3 -15    4.52    4.59
  -9   3  15   40.40   11.23
   9  -3 -15   65.85   16.61
 -10   3  15   47.75   12.23
  10  -3 -15  108.43   23.72
 -11   3  15    2.19    1.55
  11  -3 -15   -1.57    0.64
  12  -3 -15   -0.21    1.69
  13  -3 -15    0.17    1.02
  13  -3 -15    1.43    2.07
  14  -3 -15   10.16    6.83
  14  -3 -15   12.18    8.26
  15  -3 -15   -0.55    2.45
  15  -3 -15    0.59    2.43
  16  -3 -15   -1.28    2.69
  16  -3 -15    1.93    5.90
  17  -3 -15    0.88    5.38
  18  -3 -15   -5.47    6.38
  17   3  16   -5.59    5.38
  16   3  16    2.24    2.47
  16   3  16    1.93    3.47
  16   3  16   -0.29    3.21
  15   3  16    5.52    4.73
  15   3  16    1.59    0.31
  15   3  16    1.31    2.76
  14   3  16    1.69    1.52
  14   3  16    0.93    2.78
  13   3  16    4.57    3.85
  13   3  16    1.76    2.69
  12   3  16    5.45    6.11
  12   3  16    1.28    3.02
  11   3  16   12.37    9.28
  10   3  16    4.09    4.76
 -10  -3 -16   -1.78    4.54
   9   3  16   22.98   10.80
  -9  -3 -16   32.19   11.56
   8   3  16    2.14    3.31
  -8  -3 -16   -1.57    2.81
   7   3  16   30.62   10.59
  -7  -3 -16    8.92    5.97
   6   3  16    4.21    2.26
  -6  -3 -16    2.31    1.59
   5   3  16   15.27    7.83
  -5  -3 -16   22.08    9.28
   4   3  16   24.41    9.73
  -4  -3 -16   18.77    8.54
   3   3  16   71.30   15.82
  -3  -3 -16   85.62   19.01
   2   3  16    4.33    4.04
  -2  -3 -16    5.83    6.30
   1   3  16    1.38    1.52
  -1  -3 -16    0.05    1.95
   0   3  16   39.35   11.18
   0  -3 -16   43.58   13.56
  -1   3  16  160.77   23.36
   1  -3 -16  139.08   23.74
  -2   3  16   19.39    8.09
   2  -3 -16   13.01    6.95
  -3   3  16   13.85    7.02
   3  -3 -16   24.38    8.56
  -4   3  16    0.43    2.85
   4  -3 -16    0.71    0.71
  -5   3  16   21.51    8.02
   5  -3 -16   18.01    8.97
  -6   3  16   21.39    8.30
   6  -3 -16   23.98   10.21
  -7   3  16  134.51   21.29
   7  -3 -16  182.18   28.43
  -8   3  16    2.93    2.66
   8  -3 -16    7.37    6.95
  -9   3  16    0.57    2.90
   9  -3 -16    1.19    0.95
  10  -3 -16    2.31    3.40
  11  -3 -16    4.00    4.90
  12  -3 -16   -2.95    6.04
  13  -3 -16    2.90    4.35
  14  -3 -16   -1.09    3.85
  14  -3 -16    2.14    3.14
  15  -3 -16    5.59    5.52
  15  -3 -16   13.37    8.04
  16  -3 -16   -0.67    1.57
  16  -3 -16    5.64    5.83
  17  -3 -16   22.29   10.87
  17   3  17    8.85    6.90
  16   3  17   -0.36    2.62
  15   3  17    4.57    5.26
  15   3  17    0.59    4.14
  14   3  17    0.86    0.69
  13   3  17    0.05    2.66
  12   3  17   -1.97    3.07
  11   3  17    4.47    3.19
  10   3  17   14.13    8.99
 -10  -3 -17   10.66    7.28
   9   3  17    6.52    6.16
  -9  -3 -17    5.26    5.19
   8   3  17   -0.14    1.14
  -8  -3 -17    4.88    4.97
   7   3  17   -4.69    7.16
  -7  -3 -17    1.21    2.71
   6   3  17   -0.98    6.04
  -6  -3 -17    1.55    2.21
   5   3  17    9.21    5.92
  -5  -3 -17    9.11    6.21
   4   3  17   -0.67    2.45
  -4  -3 -17   -1.78    2.07
   3   3  17   45.08   12.56
  -3  -3 -17   39.37   12.73
   2   3  17    4.57    4.85
  -2  -3 -17    6.30    4.95
  -1  -3 -17   -1.55    1.45
   1   3  17    2.62    4.66
   0   3  17   -3.09    4.62
   0  -3 -17    0.52    1.83
  -1   3  17    3.50    4.21
   1  -3 -17    2.02    3.52
  -2   3  17   11.16    6.38
   2  -3 -17   21.96    9.04
  -3   3  17   97.75   18.58
   3  -3 -17  116.17   22.36
  -4   3  17    9.52    5.59
   4  -3 -17    9.23    7.16
  -5   3  17   76.89   15.70
   5  -3 -17   71.13   17.37
  -6   3  17   13.82    6.33
   6  -3 -17   24.79   10.49
  -7   3  17   15.87    6.49
   7  -3 -17   22.39   10.09
   8  -3 -17   -0.05    1.90
   9  -3 -17   85.71   20.08
  10  -3 -17   34.50   12.97
  11  -3 -17    6.04    5.78
  12  -3 -17    2.33    2.59
  13  -3 -17   14.25    8.23
  14  -3 -17   36.64   13.66
  15  -3 -17    0.86    1.78
  16  -3 -17    3.19    4.19
  16  -3 -17    4.26    5.92
  16   3  18    4.66    5.50
  15   3  18   -0.69    3.50
  14   3  18    1.78    1.83
  13   3  18    8.35    6.30
  12   3  18    1.12    0.74
  11   3  18   20.29    9.30
  10   3  18    6.28    5.66
 -10  -3 -18   10.06    7.68
   9   3  18   11.51    7.54
  -9  -3 -18   15.11    8.90
   8   3  18    3.57    2.21
  -8  -3 -18   -3.26    3.85
   7   3  18   86.21   19.08
  -7  -3 -18   76.06   19.08
   6   3  18    6.07    4.97
  -6  -3 -18   12.35    8.23
   5   3  18   58.50   15.77
  -5  -3 -18   56.45   16.20
   4   3  18   -1.09    2.64
  -4  -3 -18    3.24    5.35
   3   3  18   78.32   16.84
  -3  -3 -18   71.94   18.63
   2   3  18   -2.26    1.97
  -2  -3 -18    1.28    0.48
   1   3  18   37.21   11.61
  -1  -3 -18   49.98   15.11
   0   3  18    3.45    2.71
   0  -3 -18   -7.30    7.61
  -1   3  18   58.17   14.42
   1  -3 -18   71.42   18.27
  -2   3  18    1.00    3.45
   2  -3 -18    6.02    7.57
  -3   3  18   47.96   12.73
   3  -3 -18   58.69   16.53
  -4   3  18   -1.95    3.83
   4  -3 -18    6.54    7.04
  -5   3  18   37.23   11.06
   5  -3 -18   75.01   18.96
   6  -3 -18    4.35    4.28
   7  -3 -18   12.20    7.85
   8  -3 -18   39.06   13.96
   9  -3 -18   39.40   15.20
  10  -3 -18    0.38    0.24
  11  -3 -18    7.73    5.31
  12  -3 -18    3.45    3.59
  13  -3 -18    3.31    4.19
  14  -3 -18    3.21    4.09
  15  -3 -18    4.35    5.35
  16  -3 -18    2.97    1.45
  13   3  19    0.36    1.97
  12   3  19   -0.10    3.59
  11   3  19    2.07    1.47
  10   3  19   -0.05    3.76
 -10  -3 -19    6.61    5.23
   9   3  19   -1.19    2.14
  -9  -3 -19   -2.05    1.67
   8   3  19   -1.83    0.55
  -8  -3 -19    2.74    4.64
   7   3  19   -3.33    5.76
  -7  -3 -19    5.16    6.30
   6   3  19   12.73    8.28
  -6  -3 -19    7.33    6.97
   5   3  19   23.43   10.28
  -5  -3 -19   35.57   13.66
   4   3  19   19.98    8.87
  -4  -3 -19   20.44    9.33
   3   3  19    7.49    5.07
  -3  -3 -19    4.90    5.35
   2   3  19    2.05    0.86
  -2  -3 -19    7.16    6.28
   1   3  19   25.79    9.83
  -1  -3 -19   35.54   13.39
   0   3  19    5.21    5.40
   0  -3 -19    4.81    4.00
  -1   3  19    0.19    3.21
   1  -3 -19    1.07    5.45
  -2   3  19   -0.83    2.83
   2  -3 -19    4.83    6.30
   3  -3 -19    3.64    3.05
  -3   3  19   -1.21    3.16
   4  -3 -19   20.44    9.78
   5  -3 -19   18.27    8.42
   6  -3 -19   -5.71    7.16
   7  -3 -19   40.56   14.75
   8  -3 -19    2.85    2.26
   9  -3 -19   13.99    7.71
  10  -3 -19   11.30    8.64
  11  -3 -19    4.00    4.73
  12  -3 -19    0.05    3.09
  13  -3 -19    5.69    6.59
  14  -3 -19   -0.29    2.90
  12   3  20   -3.09    4.90
  11   3  20   -1.71    4.59
  10   3  20   -2.31    1.45
   9   3  20   13.23    8.35
  -9  -3 -20   13.44    8.54
   8   3  20   28.36   11.25
  -8  -3 -20   16.82    9.59
   7   3  20    7.85    6.42
  -7  -3 -20   52.03   16.89
   6   3  20   -0.12    0.93
  -6  -3 -20    7.23    7.35
   5   3  20   13.35    7.42
  -5  -3 -20   24.27   11.94
   4   3  20    8.45    6.57
  -4  -3 -20   -0.02    2.00
   3   3  20   25.60   10.21
  -3  -3 -20   38.73   14.63
   2   3  20   11.13    6.71
  -2  -3 -20   13.54    8.61
   1   3  20   -2.81    3.64
  -1  -3 -20    1.57    4.45
   0   3  20   -3.16    3.81
   0  -3 -20    1.93    4.28
   1  -3 -20   68.85   19.34
   2  -3 -20   14.89    8.47
   3  -3 -20    5.57    5.09
   4  -3 -20   -1.12    4.64
   5  -3 -20   25.46   11.56
   6  -3 -20    1.57    3.19
   7  -3 -20   28.57   12.73
   8  -3 -20   -2.57    5.19
   9  -3 -20   14.13    8.54
  10  -3 -20    5.40    6.42
  11  -3 -20   23.72   12.80
  12  -3 -20    4.31    5.21
  10   3  21    5.21    5.50
   9   3  21   28.52   11.66
  -9  -3 -21   15.65   10.37
   8   3  21    2.05    2.09
  -8  -3 -21    2.85    4.07
   7   3  21   -1.14    2.26
  -7  -3 -21    2.74    6.16
   6   3  21    0.38    1.57
  -6  -3 -21    2.76    4.59
   5   3  21    6.11    4.78
  -5  -3 -21   18.72   11.21
   4   3  21    3.14    2.76
  -4  -3 -21   15.13    9.37
   3   3  21   10.40    7.14
  -3  -3 -21  -13.13    8.73
  -2  -3 -21   26.76   12.32
  -1  -3 -21   15.32   10.09
   0  -3 -21   -2.02    5.28
   1  -3 -21   -0.71    1.74
   2  -3 -21    4.04    4.12
   3  -3 -21    0.50    3.19
   4  -3 -21    6.42    7.52
   5  -3 -21    4.47    6.40
   6  -3 -21   20.01    9.73
   7  -3 -21   -5.23    6.38
   8  -3 -21    4.19    6.59
   9  -3 -21    4.90    7.04
   9   3  22    1.14    1.12
  -9  -3 -22  -10.04    7.90
   8   3  22   -2.02    4.78
  -8  -3 -22   -3.81    5.92
   7   3  22    8.18    7.83
  -7  -3 -22    2.16    1.81
   6   3  22   13.73    8.75
  -6  -3 -22    8.52    6.88
  -5  -3 -22    5.07    6.35
  -4  -3 -22   35.73   21.15
  -3  -3 -22   44.58   17.25
  -2  -3 -22   38.40   15.99
  -1  -3 -22    6.49    6.14
   0  -3 -22    5.14    5.02
   1  -3 -22    1.43    3.09
   2  -3 -22   -0.48    4.85
   3  -3 -22    1.76    4.40
   4  -3 -22    8.11    5.19
   5  -3 -22    2.59    3.26
  -7  -3 -23   -1.21    3.40
  -6  -3 -23   15.37   10.52
  -5  -3 -23    2.19    3.69
  -4  -3 -23    3.43    3.57
  -3  -3 -23    2.88    6.00
  -2  -3 -23    0.12    3.33
  -6  -4  21    9.16    8.83
  -5  -4  21   -3.90    7.04
  -4  -4  21    1.02    3.57
  -3  -4  21   -0.86    4.23
  -2  -4  21   19.46   11.63
  -1  -4  21   33.07   15.15
   0  -4  21   16.77   11.42
   1  -4  21    1.24    5.42
   2  -4  21   -0.79    5.02
   3  -4  21    1.90    4.73
   4  -4  21    3.00    6.54
   5  -4  21    0.43    1.33
  -9  -4  20   -5.92    6.49
   9   4 -20   -2.52    4.47
  -8  -4  20   19.63   12.06
  -7  -4  20   14.51   10.71
  -6  -4  20   21.98   11.75
  -5  -4  20    5.26    6.04
  -4  -4  20   11.23    8.37
  -3  -4  20   -4.31    6.88
  -2  -4  20   36.42   16.44
  -1  -4  20    1.31    0.52
   0  -4  20   11.51    9.06
   1  -4  20   -0.40    5.26
   2  -4  20   22.62   11.80
   3  -4  20    8.06    7.95
   4  -4  20    1.31    5.23
   5  -4  20   -5.35    6.30
   6  -4  20    0.95    3.52
   7  -4  20    6.45    7.14
  11   4 -19    5.76    6.59
  10   4 -19    8.06    7.76
   9   4 -19   27.60   11.11
  -8  -4  19   16.63   11.28
   8   4 -19   12.51    7.66
  -7  -4  19    4.42    5.80
  -6  -4  19   20.36   11.70
  -5  -4  19   18.39   11.59
  -4  -4  19   49.10   17.99
  -3  -4  19   -1.69    6.16
  -2  -4  19   39.02   15.70
  -1  -4  19    2.66    4.81
   0  -4  19   20.22   12.01
   1  -4  19    6.04    6.54
   2  -4  19   15.92    9.11
   3  -4  19    3.88    5.64
   4  -4  19   -1.26    3.93
   5  -4  19    1.86    4.35
   6  -4  19    1.28    4.47
   7  -4  19   -5.04    5.50
   8  -4  19   10.56    8.45
   9  -4  19   15.49    9.90
  10  -4  19    9.59   11.11
  12   4 -18    4.83    5.83
  11   4 -18    1.64    3.14
  10   4 -18   -2.62    4.23
   9   4 -18   -2.14    4.52
   8   4 -18   10.21    6.45
  -7  -4  18   17.18   11.35
   7   4 -18    8.54    6.23
  -6  -4  18   -1.31    6.66
   6   4 -18    7.09    6.02
  -5  -4  18   -2.19    4.28
  -4  -4  18    5.33    4.23
  -3  -4  18    4.26    6.92
  -2  -4  18    6.40    4.02
  -1  -4  18    4.95    6.64
   0  -4  18   -3.09    5.26
   1  -4  18    3.90    7.02
   2  -4  18    0.88    0.02
   3  -4  18    2.88    3.62
   4  -4  18   17.32    9.47
   5  -4  18    1.28    3.00
   6  -4  18   40.01   14.13
   7  -4  18    5.02    6.38
   8  -4  18   10.37    8.71
   9  -4  18   -3.31    1.57
  10  -4  18   12.85    9.78
  11  -4  18    0.81    0.93
  14   4 -17    0.26    2.16
  13   4 -17   10.30    5.97
  12   4 -17   61.73   16.18
  11   4 -17   -0.50    3.50
  10   4 -17   32.93   11.94
   9   4 -17    5.66    5.02
   8   4 -17    9.90    6.11
   7   4 -17   26.29   10.75
  -6  -4  17   28.07   12.85
   6   4 -17   17.34    7.83
  -5  -4  17    4.50    4.92
   5   4 -17    1.19    3.74
  -4  -4  17    0.33    4.47
  -3  -4  17   -2.09    1.28
  -2  -4  17    3.24    4.04
  -1  -4  17   88.12   22.48
   0  -4  17  127.16   27.24
   1  -4  17    5.54    7.14
   2  -4  17   -1.43    3.09
   3  -4  17    3.83    5.21
   4  -4  17   -6.07    6.80
   5  -4  17   50.05   15.80
   6  -4  17   41.87   14.70
   7  -4  17   -0.07    4.21
   8  -4  17   30.62   12.04
   9  -4  17   19.44   10.06
  10  -4  17   62.61   17.63
  11  -4  17   -0.50    2.36
  12  -4  17    5.47    5.76
  13  -4  17    7.11    6.97
  15   4 -16    2.07    4.62
  14   4 -16    1.12    1.09
  13   4 -16   11.18    6.85
  12   4 -16    1.07    3.07
  11   4 -16    7.83    4.73
  10   4 -16   -1.12    1.62
   9   4 -16   -0.64    4.23
   8   4 -16    9.63    7.23
   7   4 -16   14.44    6.54
   6   4 -16   11.66    7.68
  -5  -4  16    6.49    5.73
   5   4 -16   -3.52    5.02
  -4  -4  16   13.70   10.02
   4   4 -16   -0.79    1.90
  -3  -4  16    0.74    2.24
  -2  -4  16   -5.45    6.57
  -1  -4  16    2.52    4.35
   0  -4  16   20.53   10.06
   1  -4  16    2.24    5.16
   2  -4  16   47.91   15.84
   3  -4  16    0.64    2.00
   4  -4  16    6.40    7.73
   5  -4  16    3.57    4.76
   6  -4  16    8.35    5.00
   7  -4  16   -0.76    4.19
   8  -4  16   14.63    8.18
   9  -4  16   22.39   10.11
  10  -4  16   16.34   10.04
  11  -4  16    0.12    2.28
  12  -4  16    0.55    4.14
  13  -4  16    7.57    7.78
  14  -4  16    5.54    6.28
  17   4 -15    2.50    4.07
  16   4 -15   -0.19    2.14
  16   4 -15    8.85    6.49
  15   4 -15   -3.88    5.69
  15   4 -15   -0.90    1.40
  14   4 -15    4.97    3.33
  14   4 -15    3.88    3.57
  13   4 -15   19.91    8.90
  13   4 -15   22.48    8.52
  12   4 -15    4.07    1.95
  12   4 -15   -2.66    3.40
  11   4 -15    7.42    5.19
  11   4 -15    1.36    2.55
  10   4 -15   -1.93    4.69
  10   4 -15   -0.55    1.67
   9   4 -15   12.66    7.23
   8   4 -15  144.79   23.84
   7   4 -15   15.46    6.99
   6   4 -15   -0.81    1.38
   5   4 -15    7.07    4.52
   4   4 -15  218.08   29.64
  -4  -4  15  275.70   37.64
  -3  -4  15    9.78    7.49
  -2  -4  15  135.98   25.79
  -1  -4  15   47.06   15.06
   0  -4  15   -0.74    1.93
   1  -4  15   54.60   16.51
   2  -4  15  271.42   37.45
   3  -4  15   -1.86    3.12
   4  -4  15   13.47    8.11
   5  -4  15    8.52    4.14
   6  -4  15   11.16    7.92
   7  -4  15   45.58   14.68
   8  -4  15   64.78   17.68
   9  -4  15   13.96    8.56
  10  -4  15   -2.19    4.71
  11  -4  15    8.33    6.28
  12  -4  15    9.16    8.94
  13  -4  15   24.98   10.59
  14  -4  15   35.35   13.85
  15  -4  15    0.79    5.61
  18   4 -14   11.40    7.71
  17   4 -14    5.78    6.28
  17   4 -14    4.54    3.33
  16   4 -14    1.67    2.97
  16   4 -14    4.33    4.38
  15   4 -14    4.42    4.66
  15   4 -14    6.78    3.24
  14   4 -14   35.23   12.30
  14   4 -14   25.03    9.83
  13   4 -14   -2.85    4.16
  13   4 -14   -1.33    4.85
  12   4 -14   30.74   11.01
  12   4 -14   10.99    6.00
  11   4 -14    8.11    6.19
  11   4 -14    4.45    4.21
  10   4 -14    5.57    4.28
  10   4 -14    0.59    0.74
   9   4 -14    3.85    5.11
   9   4 -14   -0.98    1.12
   8   4 -14   33.76   11.51
   7   4 -14    6.00    5.33
   6   4 -14   31.05   10.52
   5   4 -14   12.80    7.45
   4   4 -14  201.48   27.00
  -3  -4  14    7.80    6.00
   3   4 -14   10.90    6.04
  -2  -4  14   63.90   16.68
  -1  -4  14    5.83    4.45
   0  -4  14   18.94    9.59
   1  -4  14   11.28    5.92
   2  -4  14    1.47    3.02
   3  -4  14   11.70    7.78
   4  -4  14    6.66    5.69
   5  -4  14    1.33    3.45
   6  -4  14   17.32    8.85
   7  -4  14   15.04    6.68
   8  -4  14    2.57    6.19
   9  -4  14    3.97    5.42
  10  -4  14    0.69    2.28
  11  -4  14    0.02    4.12
  12  -4  14    0.17    1.86
  13  -4  14   -5.95    5.83
  14  -4  14   -5.97    7.07
  15  -4  14    2.95    5.45
  16  -4  14    1.78    1.43
  18   4 -13    0.67    3.14
  17   4 -13    0.33    1.86
  17   4 -13    2.83    3.38
  16   4 -13   -1.62    2.85
  16   4 -13   11.61    6.35
  15   4 -13   19.82    9.87
  15   4 -13    3.74    3.02
  14   4 -13    3.97    3.33
  14   4 -13    1.95    2.05
  13   4 -13   21.17    9.54
  13   4 -13    3.97    3.66
  12   4 -13   46.22   12.18
  12   4 -13   59.36   15.23
  11   4 -13    5.47    4.66
  11   4 -13    6.99    5.31
  10   4 -13   71.16   16.30
  10   4 -13   63.59   13.35
   9   4 -13   38.06   11.49
   9   4 -13   27.07    8.23
   8   4 -13   -1.47    3.19
   8   4 -13    0.38    1.45
   7   4 -13    9.33    5.42
   6   4 -13    9.66    6.21
   5   4 -13    2.28    4.62
   4   4 -13    5.52    7.18
   3   4 -13    0.29    0.98
  -3  -4  13    0.33    4.45
  -2  -4  13    8.83    6.33
   2   4 -13    8.06    6.19
  -1  -4  13   96.73   20.89
   0  -4  13  112.48   22.31
   1  -4  13   33.33   11.47
   2  -4  13   12.99    7.97
   3  -4  13   52.19   15.08
   4  -4  13   94.16   20.29
   5  -4  13   21.77   10.16
   6  -4  13   65.42   16.18
   7  -4  13   -0.43    3.62
   8  -4  13    7.30    6.00
   9  -4  13   72.27   17.37
  10  -4  13    2.43    4.69
  11  -4  13   25.91   10.90
  12  -4  13   -0.17    1.74
  13  -4  13    1.62    2.64
  14  -4  13    0.31    2.78
  15  -4  13   18.60    9.94
  16  -4  13   20.13   11.28
  17  -4  13    0.69    4.78
  19   4 -12   -1.69    4.35
  18   4 -12   -0.07    2.09
  18   4 -12    3.83    4.31
  17   4 -12   23.05   10.18
  17   4 -12   11.16    6.02
  16   4 -12    7.04    7.11
  16   4 -12    0.31    0.90
  15   4 -12   15.53    8.06
  15   4 -12   11.40    6.35
  14   4 -12    0.98    2.36
  14   4 -12   -0.48    1.33
  13   4 -12    6.83    7.66
  13   4 -12    1.24    2.19
  12   4 -12   10.97    6.28
  12   4 -12    2.38    2.43
  11   4 -12   18.15    7.83
  11   4 -12   27.19    9.14
  10   4 -12    5.73    3.78
  10   4 -12    8.49    4.66
   9   4 -12   -0.10    3.95
   9   4 -12   -1.43    2.09
   8   4 -12   28.31    9.33
   8   4 -12   13.30    5.21
   7   4 -12   -1.62    2.55
   7   4 -12   -3.71    2.81
   6   4 -12   18.89    7.35
   5   4 -12   30.12   10.21
   4   4 -12   11.97    5.73
   3   4 -12   19.13    8.23
  -2  -4  12   36.11   12.63
   2   4 -12   32.04   10.11
  -1  -4  12   49.58   14.04
   1   4 -12   24.12    8.78
   0  -4  12   11.87    6.52
  -1   4 -12    9.21    4.59
   1  -4  12    4.00    6.57
  -2   4 -12   10.90    5.28
   2  -4  12   15.08    7.11
  -3   4 -12    2.71    1.81
   3  -4  12    7.35    4.69
  -4   4 -12    0.74    1.33
   4  -4  12    2.66    2.71
  -5   4 -12    3.45    3.19
   5  -4  12    7.92    3.97
  -6   4 -12    6.78    3.83
   6  -4  12    9.44    5.40
  -7   4 -12   -0.69    1.69
   7  -4  12   -1.24    3.00
  -8   4 -12    0.14    1.59
   8  -4  12   -1.50    3.21
   9  -4  12   -3.74    2.40
  -9   4 -12    0.14    1.26
  10  -4  12   34.04   12.63
  11  -4  12    7.54    4.69
  12  -4  12   -1.05    3.76
  13  -4  12   -1.50    3.19
  14  -4  12   -2.09    4.02
  15  -4  12   -7.59    6.00
  16  -4  12   -1.45    2.71
  17  -4  12   19.58   10.42
  18  -4  12    9.68    8.56
  20   4 -11    3.66    3.28
  19   4 -11    4.85    4.19
  19   4 -11    1.02    2.97
  18   4 -11    2.07    3.52
  18   4 -11   11.13    8.18
  17   4 -11    4.35    2.88
  17   4 -11    8.04    5.52
  16   4 -11   -1.93    2.76
  16   4 -11    3.00    4.04
  15   4 -11   19.79    7.68
  15   4 -11   30.26   11.21
  14   4 -11   39.35   10.61
  14   4 -11   54.88   15.01
  13   4 -11   37.33   11.04
  13   4 -11   37.42   10.11
  12   4 -11    7.45    5.45
  12   4 -11    3.21    4.42
  11   4 -11    7.85    5.26
  11   4 -11    3.40    2.93
  10   4 -11   18.79    7.54
  10   4 -11   19.72    6.78
   9   4 -11    4.40    3.02
   9   4 -11    1.74    2.52
   8   4 -11  119.21   19.53
   8   4 -11  117.33   16.22
   7   4 -11  139.50   20.63
   7   4 -11  122.04   15.94
   6   4 -11    0.36    3.19
   6   4 -11    2.36    2.50
   5   4 -11  278.56   29.38
   4   4 -11  173.26   22.89
   3   4 -11  141.88   20.86
   2   4 -11    7.02    4.90
   1   4 -11    1.90    2.28
  -1  -4  11    0.50    1.17
   1   4 -11   -1.38    3.69
   0   4 -11   13.47    6.33
   0  -4  11   10.92    7.42
  -1   4 -11   -0.45    0.43
  -1   4 -11    0.14    2.47
   1  -4  11    3.19    3.88
  -2   4 -11  129.18   15.63
  -2   4 -11  119.76   18.41
   2  -4  11  182.16   26.38
  -3   4 -11   34.11    9.80
  -3   4 -11   62.14   11.01
   3  -4  11   89.09   18.41
  -4   4 -11   41.18   10.73
  -4   4 -11   48.32   10.25
   4  -4  11   69.89   16.08
  -5   4 -11   17.87    7.02
  -5   4 -11   31.28    9.06
   5  -4  11   53.36   14.44
  -6   4 -11    1.45    1.14
   6  -4  11    2.05    3.97
  -7   4 -11    8.52    4.90
   7  -4  11    9.21    5.31
  -8   4 -11   55.60   12.13
   8  -4  11   95.66   19.46
  -9   4 -11   -2.07    3.66
   9  -4  11   -0.14    4.50
 -10   4 -11   -2.00    3.00
  10  -4  11    1.64    3.74
  11  -4  11   58.48   15.70
  12  -4  11   66.54   16.87
  13  -4  11   55.93   15.34
  14  -4  11  148.02   26.24
  15  -4  11    6.16    7.54
  16  -4  11   11.11    7.90
  17  -4  11   25.38   12.01
  18  -4  11   31.78   13.39
  19  -4  11    0.48    1.64
  19   4 -10    4.62    6.83
  18   4 -10   -0.26    1.05
  17   4 -10    2.52    2.52
  16   4 -10    1.02    3.52
  15   4 -10    1.31    1.78
  14   4 -10   18.29    7.04
  14   4 -10   20.70    8.18
  13   4 -10   -0.93    2.16
  13   4 -10    4.28    3.74
  12   4 -10    0.10    2.78
  12   4 -10    8.21    7.92
  11   4 -10   12.63    6.26
  11   4 -10   11.23    5.16
  10   4 -10   47.65   12.68
  10   4 -10   39.21    9.33
   9   4 -10    0.86    3.21
   9   4 -10    2.81    2.33
   8   4 -10    3.24    4.00
   8   4 -10    5.64    3.28
   7   4 -10    2.85    1.90
   7   4 -10    4.66    3.66
   6   4 -10    5.33    5.00
   6   4 -10    1.14    0.86
   5   4 -10    5.07    7.92
   5   4 -10    3.02    2.09
   4   4 -10   79.96   14.82
   3   4 -10   25.60    7.54
   3   4 -10   14.99    5.92
   2   4 -10   65.83   13.70
   2   4 -10   62.26   13.11
   1   4 -10    9.35    3.26
   1   4 -10   17.34    6.45
   1   4 -10   19.58    7.42
  -1  -4  10   19.08    8.97
   0   4 -10   59.93   10.09
   0   4 -10   67.28   13.37
   0  -4  10   64.33   14.87
   0   4 -10   62.33   12.99
  -1   4 -10   19.65    5.28
  -1   4 -10   16.32    6.16
   1  -4  10   31.55   10.56
  -2   4 -10    2.38    2.38
  -2   4 -10    1.97    2.50
   2  -4  10    1.00    1.38
  -3   4 -10   35.57    9.28
  -3   4 -10   41.23    8.87
   3  -4  10   59.86   14.94
  -4   4 -10   19.98    6.88
  -4   4 -10   36.68    9.09
   4  -4  10   34.78   11.01
  -5   4 -10   38.85   10.25
  -5   4 -10   68.90   12.51
   5  -4  10  101.56   18.63
  -6   4 -10    6.11    3.64
  -6   4 -10   13.13    5.47
   6  -4  10   17.46    7.90
  -7   4 -10    0.62    2.97
  -7   4 -10    6.07    3.69
   7  -4  10    0.64    3.35
  -8   4 -10    2.05    2.09
  -8   4 -10    0.71    3.16
   8  -4  10    6.40    6.52
  -9   4 -10   11.40    5.09
   9  -4  10   26.10    9.99
 -10   4 -10   55.60   11.87
  10  -4  10  132.63   23.27
 -11   4 -10   35.38    9.47
  11  -4  10   77.06   17.27
  12  -4  10   85.36   18.08
  13  -4  10   25.74   10.75
  14  -4  10   50.96   15.37
  15  -4  10   10.90    7.59
  16  -4  10   38.71   14.18
  17  -4  10    6.66    7.57
  18  -4  10   -0.50    1.62
  19  -4  10    0.76    2.43
  19   4  -9    0.10    2.16
  18   4  -9   49.01   14.99
  17   4  -9    1.69    1.02
  16   4  -9   23.96    9.30
  15   4  -9    3.28    3.93
  14   4  -9   15.99    7.73
  13   4  -9   23.12    9.11
  12   4  -9   39.13   11.59
  11   4  -9   19.89    6.28
  11   4  -9   21.62    8.16
  10   4  -9   32.38    8.11
  10   4  -9   31.52    9.99
   9   4  -9   62.47   14.13
   9   4  -9   57.95   10.85
   8   4  -9   -2.43    1.93
   8   4  -9   -1.31    1.38
   7   4  -9   11.42    6.21
   7   4  -9    3.26    1.88
   6   4  -9   38.33   10.21
   6   4  -9   34.64    7.49
   5   4  -9  127.92   19.20
   5   4  -9  137.29   19.08
   5   4  -9  116.07   13.23
   4   4  -9   55.17   11.63
   4   4  -9   63.80   13.16
   3   4  -9    2.76    2.81
   3   4  -9    1.00    0.57
   3   4  -9    1.36    2.36
   2   4  -9    2.55    2.88
   2   4  -9    1.74    1.05
   2   4  -9    2.02    3.28
   1   4  -9   47.67    7.78
   1   4  -9   55.17   11.80
   1   4  -9   43.65   10.97
   0   4  -9  234.14   25.95
   0   4  -9  221.60   19.48
   0   4  -9  210.59   24.38
   0  -4   9  323.99   33.09
  -1   4  -9  218.39   19.86
  -1   4  -9  181.21   22.55
   1  -4   9  260.83   30.17
  -2   4  -9  190.01   19.41
  -2   4  -9  197.43   23.39
   2  -4   9  248.39   30.19
  -3   4  -9  132.87   16.63
  -3   4  -9  123.80   18.01
   3  -4   9  175.12   25.41
  -4   4  -9  145.21   18.22
  -4   4  -9  140.65   19.34
   4  -4   9  159.34   23.84
  -5   4  -9   -3.81    3.93
  -5   4  -9    2.74    3.28
   5  -4   9    2.33    4.52
  -6   4  -9   21.48    7.26
  -6   4  -9   39.35    9.25
   6  -4   9   63.90   14.32
  -7   4  -9   -0.24    2.07
  -7   4  -9    1.97    1.67
   7  -4   9    5.14    5.42
  -8   4  -9    4.57    4.21
  -8   4  -9    6.02    4.09
   8  -4   9    3.76    2.43
   9  -4   9   63.00   14.35
  -9   4  -9   29.14    8.73
  -9   4  -9   54.41   13.42
 -10   4  -9  218.13   27.72
 -10   4  -9  125.78   19.10
  10  -4   9  268.35   31.05
 -11   4  -9   46.84   11.01
 -11   4  -9   65.92   16.08
  11  -4   9   84.91   17.94
  12  -4   9   31.33   10.52
  13  -4   9    6.19    5.07
  14  -4   9    0.90    2.62
  15  -4   9    2.16    4.04
  16  -4   9   12.97    7.64
  17  -4   9    0.24    2.50
  18  -4   9   -2.62    0.95
  19  -4   9    5.33    6.54
  20  -4   9    0.71    3.52
  20   4  -8   -1.05    2.71
  19   4  -8   11.35    7.95
  18   4  -8    9.80    6.76
  17   4  -8   15.01    7.87
  16   4  -8   -2.93    1.07
  15   4  -8   22.91   11.06
  14   4  -8    6.95    5.09
  13   4  -8    1.57    4.97
  12   4  -8   82.24   16.13
  11   4  -8    4.64    4.85
  10   4  -8  129.27   19.91
   9   4  -8   -1.09    2.31
   9   4  -8    0.31    2.16
   8   4  -8  212.66   24.86
   8   4  -8  164.98   17.65
   7   4  -8    3.19    4.45
   7   4  -8    0.50    1.59
   6   4  -8  152.40   21.08
   6   4  -8  141.84   20.13
   6   4  -8  146.88   15.20
   5   4  -8    5.59    5.16
   5   4  -8    3.81    1.55
   5   4  -8   10.40    4.97
   5   4  -8    4.38    2.81
   4   4  -8   -0.19    3.57
   4   4  -8    4.66    2.28
   4   4  -8    3.14    3.12
   4   4  -8    1.00    0.67
   3   4  -8   73.51   13.42
   3   4  -8   44.70    7.26
   3   4  -8   82.12   14.35
   2   4  -8   42.16    9.87
   2   4  -8   43.06    6.99
   2   4  -8   45.15   10.68
   1   4  -8    0.86    1.21
   1   4  -8    0.48    3.05
   1   4  -8   -1.02    2.52
   0   4  -8  120.61   17.56
   0   4  -8  116.93   13.44
   0   4  -8  107.67   16.82
   0  -4   8  165.05   22.55
  -1   4  -8   19.20    6.54
  -1   4  -8   16.27    5.00
   1  -4   8   25.12    8.42
  -2   4  -8   60.43   12.11
  -2   4  -8   60.09   10.37
   2  -4   8   56.33   13.99
  -3   4  -8   14.39    5.40
  -3   4  -8   13.82    5.23
   3  -4   8   21.36    8.18
  -4   4  -8   49.51   11.35
  -4   4  -8   59.38   11.01
   4  -4   8   90.04   16.63
  -5   4  -8   26.81    7.76
  -5   4  -8   30.47    8.30
   5  -4   8   36.92   10.47
  -6   4  -8   46.46   10.73
  -6   4  -8   60.47   12.30
   6  -4   8   58.05   14.04
  -7   4  -8   43.44   10.66
  -7   4  -8   73.84   13.96
   7  -4   8   85.48   16.75
   8  -4   8   83.41   16.42
  -8   4  -8   54.36   11.85
  -8   4  -8   52.39   12.87
  -9   4  -8   -4.54    3.66
   9  -4   8   -0.43    1.52
 -10   4  -8   17.44    6.45
 -10   4  -8   33.16   11.01
  10  -4   8   37.47   10.85
 -11   4  -8    0.14    2.07
 -11   4  -8    3.33    4.59
  11  -4   8   13.56    8.16
  12  -4   8    3.88    4.85
 -12   4  -8    1.12    2.33
 -12   4  -8    1.67    3.69
 -13   4  -8   -4.78    4.59
  13  -4   8    5.90    4.71
  14  -4   8    7.64    5.21
  15  -4   8   14.35    7.95
  16  -4   8    3.64    4.85
  17  -4   8   52.55   16.30
  18  -4   8   29.81   12.28
  19  -4   8   -4.42    3.50
  20  -4   8   -1.50    5.47
  21  -4   8    6.19    5.40
  20   4  -7   26.60   11.30
  19   4  -7   42.25   14.11
  18   4  -7    6.99    4.85
  17   4  -7    0.67    3.47
  16   4  -7   15.58    9.71
  15   4  -7   -0.76    3.81
  14   4  -7  148.26   22.77
  13   4  -7    5.38    5.33
  12   4  -7    8.73    5.31
  11   4  -7    0.05    2.45
  10   4  -7  207.19   25.17
   9   4  -7   29.86    9.49
   8   4  -7  948.67   60.26
   7   4  -7  262.81   20.08
   7   4  -7  321.83   30.64
   7   4  -7  317.02   30.38
   7   4  -7  276.51   22.24
   6   4  -7   14.80    4.00
   6   4  -7   23.20    7.23
   6   4  -7   25.55    7.97
   6   4  -7   16.80    4.83
   5   4  -7   34.28    6.23
   5   4  -7   47.87   10.87
   5   4  -7   52.29   11.40
   5   4  -7   35.45    6.57
   4   4  -7  636.57   33.76
   4   4  -7  745.24   46.89
   4   4  -7  771.05   46.96
   4   4  -7  468.47   30.55
   3   4  -7    3.64    1.86
   3   4  -7    2.33    1.88
   3   4  -7    7.61    4.12
   2   4  -7   32.95    8.28
   2   4  -7   31.16    6.09
   2   4  -7   29.38    8.18
   1   4  -7   41.97    7.64
   1   4  -7   44.32   10.32
   1   4  -7   47.77   10.61
   0   4  -7    7.83    3.28
   0   4  -7    8.80    4.31
   0   4  -7    5.71    3.40
  -1   4  -7  301.96   28.52
  -1   4  -7  295.80   28.69
  -1   4  -7  292.45   23.60
   1  -4   7  352.80   32.69
  -2   4  -7   63.73   12.51
  -2   4  -7   76.77   11.49
   2  -4   7   82.34   16.25
  -3   4  -7    9.75    5.02
  -3   4  -7    3.90    2.40
   3  -4   7   10.78    5.31
  -4   4  -7   38.37    9.49
  -4   4  -7   39.94    8.94
   4  -4   7   41.80   11.28
  -5   4  -7   64.80   11.94
   5  -4   7   81.84   15.15
  -6   4  -7  102.15   15.89
   6  -4   7   99.32   17.75
  -7   4  -7   49.82   11.44
   7  -4   7   49.25   11.68
  -8   4  -7  124.33   18.79
   8  -4   7  103.32   17.65
  -9   4  -7   71.32   14.70
   9  -4   7   56.74   13.35
 -10   4  -7   38.68   11.97
  10  -4   7   32.81   10.68
 -11   4  -7   17.18    7.59
  11  -4   7   18.13    7.97
 -12   4  -7    2.38    3.28
  12  -4   7    5.00    5.69
 -13   4  -7    6.66    5.57
  13  -4   7    4.69    5.16
  14  -4   7   20.01   11.06
 -14   4  -7   14.20    7.64
  15  -4   7   11.51    6.49
  16  -4   7    6.42    4.92
  17  -4   7   29.31   11.51
  18  -4   7   58.17   16.65
  19  -4   7    2.50    2.74
  20  -4   7    1.21    2.28
  21  -4   7   -1.45    2.71
  20   4  -6   -0.33    2.40
  19   4  -6    0.55    2.40
  18   4  -6    3.74    5.21
  17   4  -6    2.62    3.69
  16   4  -6    1.78    5.19
  15   4  -6    0.29    2.93
  14   4  -6   17.30    7.23
  13   4  -6   -0.02    2.71
  12   4  -6   33.02   10.56
  11   4  -6    8.47    5.76
  10   4  -6    6.99    4.19
   9   4  -6    1.62    1.24
   9   4  -6   -2.85    1.50
   8   4  -6    1.26    0.52
   8   4  -6   -0.31    1.21
   8   4  -6    1.81    2.12
   7   4  -6   -1.07    1.69
   7   4  -6    1.43    3.71
   7   4  -6   -0.64    0.90
   6   4  -6    8.35    3.31
   6   4  -6    6.83    3.78
   6   4  -6    9.49    4.85
   5   4  -6   43.32    7.57
   5   4  -6   55.00   11.66
   5   4  -6   61.19   11.54
   5   4  -6   34.40    6.26
   4   4  -6   46.10    8.06
   4   4  -6   59.45   11.66
   4   4  -6   46.53    6.95
   4   4  -6   72.87   13.13
   3   4  -6   49.60   10.32
   3   4  -6   32.85    6.85
   3   4  -6   42.94    9.68
   3   4  -6   23.24    4.23
   2   4  -6    1.78    2.40
   2   4  -6    2.09    1.81
   2   4  -6   -3.52    2.88
   1   4  -6   75.96   10.40
   1   4  -6   72.42   12.20
   1   4  -6   87.02   14.44
   0   4  -6   86.71   11.56
   0   4  -6   78.48   13.82
   0   4  -6   84.34   13.70
  -1   4  -6   53.29   12.13
  -1   4  -6   39.99    8.02
   1  -4   6   66.45   13.06
  -1   4  -6   42.82    9.78
  -2   4  -6  124.78   15.13
   2  -4   6  144.98   20.10
  -3   4  -6   14.61    5.69
   3  -4   6   10.59    5.71
  -4   4  -6   22.98    6.85
   4  -4   6   20.13    7.99
  -5   4  -6   88.05   14.04
   5  -4   6   96.42   15.96
  -6   4  -6   25.76    7.87
   6  -4   6   33.12    8.99
  -7   4  -6   97.06   15.77
   7  -4   6   96.73   16.68
  -8   4  -6    3.24    5.16
   8  -4   6    3.12    2.81
  -9   4  -6   40.66   10.87
   9  -4   6   43.99   11.42
 -10   4  -6    4.81    5.76
  10  -4   6    2.19    1.26
 -11   4  -6   22.62    9.47
  11  -4   6   32.57    9.66
 -12   4  -6   21.62    8.16
  12  -4   6   26.72    9.54
  13  -4   6   50.86   12.82
 -13   4  -6   39.09   12.32
  14  -4   6   47.06   13.58
 -14   4  -6   33.50   12.63
  15  -4   6    4.45    5.16
 -15   4  -6   -3.69    5.04
  16  -4   6    8.87    6.38
  17  -4   6    3.45    3.85
  18  -4   6    2.07    3.28
  19  -4   6   11.89    8.56
  20  -4   6    3.33    5.47
  21  -4   6    3.52    2.78
  22  -4   6   -8.85    6.66
  21   4  -5   10.87    5.11
  20   4  -5   12.80    7.42
  19   4  -5    6.99    5.38
  18   4  -5    7.85    6.28
  17   4  -5   -0.26    2.36
  16   4  -5    3.47    5.64
  15   4  -5   15.68    6.61
  14   4  -5   31.12    9.56
  13   4  -5   46.72   12.28
  12   4  -5   28.38    9.18
  11   4  -5  125.75   15.32
  11   4  -5  132.70   19.91
  10   4  -5   10.90    4.42
  10   4  -5   23.86    8.26
   9   4  -5    1.09    1.55
   9   4  -5    7.73    4.59
   9   4  -5   12.09    5.83
   8   4  -5   39.40    7.78
   8   4  -5   43.61   10.80
   8   4  -5   56.79   11.75
   7   4  -5    1.33    1.12
   7   4  -5    3.78    2.47
   7   4  -5    5.50    5.02
   6   4  -5   35.61    7.47
   6   4  -5   45.44   10.30
   6   4  -5   51.22   10.85
   5   4  -5  162.65   16.49
   5   4  -5  165.91   20.20
   5   4  -5  192.41   21.48
   4   4  -5  133.25   14.23
   4   4  -5  147.43   18.79
   4   4  -5  143.12   18.25
   4   4  -5  128.56   11.42
   3   4  -5   51.58   10.52
   3   4  -5   63.95    9.40
   3   4  -5   60.71   11.47
   3   4  -5   44.27    5.90
   2   4  -5  276.39   22.12
   2   4  -5  319.66   28.50
   2   4  -5  256.07   24.60
   1   4  -5    0.17    3.31
   1   4  -5    4.78    3.28
   1   4  -5    1.19    2.83
   0   4  -5  362.58   29.74
   0   4  -5  379.95   27.22
  -1   4  -5   49.46    9.06
   1  -4   5   94.30   15.65
  -1   4  -5   42.63    9.49
  -2   4  -5    2.05    1.88
   2  -4   5   -5.31    3.47
  -3   4  -5  148.76   17.27
   3  -4   5  170.72   21.36
  -4   4  -5  496.88   35.95
   4  -4   5  543.00   41.75
  -5   4  -5  261.07   25.15
   5  -4   5  298.25   28.95
  -6   4  -5   24.86    7.64
   6  -4   5   21.55    7.59
  -7   4  -5  126.68   18.03
   7  -4   5  111.38   16.99
  -8   4  -5   23.84    8.28
   8  -4   5   21.34    7.42
  -9   4  -5   49.10   11.68
   9  -4   5   54.95   12.04
 -10   4  -5   98.44   17.51
  10  -4   5   76.34   14.70
 -11   4  -5   11.97    6.09
  11  -4   5   13.35    6.95
 -12   4  -5   16.06    5.61
 -12   4  -5   23.29    9.35
  12  -4   5   18.51    7.23
  13  -4   5  114.57   19.58
 -13   4  -5   97.87   19.44
  14  -4   5   23.08    9.83
 -14   4  -5   16.96    8.49
 -15   4  -5   53.24   15.77
  15  -4   5   48.65   13.49
  16  -4   5   49.17   13.89
 -16   4  -5   55.07   19.58
  17  -4   5   15.15    7.42
  18  -4   5    2.69    4.45
  19  -4   5    7.09    5.40
  20  -4   5   -0.29    1.78
  21  -4   5    0.62    2.55
  22  -4   5    6.16    6.57
  21   4  -4    1.88    1.21
  20   4  -4    2.93    4.26
  19   4  -4    8.26    5.90
  18   4  -4   51.55   14.96
  17   4  -4    5.76    3.85
  16   4  -4    1.86    3.24
  15   4  -4   -2.33    1.26
  14   4  -4   -3.02    3.81
  13   4  -4    6.14    3.05
  13   4  -4   16.06    6.40
  12   4  -4   20.89    6.40
  12   4  -4   27.41    9.23
  11   4  -4    0.12    1.83
  11   4  -4    3.57    2.76
  10   4  -4   16.94    5.40
  10   4  -4   18.06    7.83
  10   4  -4   19.72    7.33
   9   4  -4    1.45    1.86
   9   4  -4    1.33    1.95
   9   4  -4   -0.07    1.62
   8   4  -4   34.61    7.83
   8   4  -4   38.28    9.59
   8   4  -4   36.99    9.54
   7   4  -4    0.50    1.88
   7   4  -4   -0.05    1.38
   7   4  -4    1.40    2.78
   6   4  -4   14.70    5.11
   6   4  -4   18.34    6.61
   6   4  -4   22.58    8.06
   5   4  -4   31.55    7.35
   5   4  -4   34.38    9.18
   5   4  -4   34.57    8.78
   4   4  -4   94.30   12.63
   4   4  -4  120.80   16.82
   4   4  -4   98.51   14.49
   3   4  -4    1.88    1.00
   3   4  -4    0.55    1.40
   3   4  -4    0.64    1.57
   3   4  -4    1.64    1.09
   2   4  -4    0.26    2.07
   2   4  -4    0.14    1.00
   2   4  -4    2.71    4.42
   1   4  -4   21.77    6.71
   1   4  -4   31.16    6.85
   0   4  -4  164.94   16.99
   0   4  -4  181.80   18.91
  -1   4  -4  138.69   15.73
  -1   4  -4  143.45   16.91
   1  -4   4  176.64   20.27
  -2   4  -4  152.85   16.72
   2  -4   4  147.64   19.15
  -2   4  -4  113.19   15.70
  -3   4  -4   18.48    5.76
   3  -4   4   12.89    5.71
  -4   4  -4    3.97    2.93
   4  -4   4    8.64    4.47
  -5   4  -4   16.68    6.14
   5  -4   4   18.75    6.45
  -6   4  -4  107.70   15.84
   6  -4   4  114.79   16.51
  -7   4  -4  174.86   21.24
   7  -4   4  162.51   20.27
  -8   4  -4  253.65   27.07
   8  -4   4  239.23   25.60
  -9   4  -4   56.62   12.94
   9  -4   4   55.12   11.92
 -10   4  -4    4.90    4.21
  10  -4   4    0.17    1.78
 -11   4  -4    6.88    5.21
  11  -4   4    2.09    2.90
  12  -4   4   52.60   12.54
 -12   4  -4   61.57   17.91
  13  -4   4    1.86    0.67
 -13   4  -4    1.36    5.92
 -14   4  -4   24.38    8.35
  14  -4   4   26.24    9.90
 -14   4  -4   15.04    6.99
  15  -4   4    8.80    5.19
 -15   4  -4    9.11    4.57
  16  -4   4    6.28    3.26
 -16   4  -4   11.89    5.97
  17  -4   4    8.61    6.21
 -17   4  -4    4.64    3.81
  18  -4   4   37.49   12.32
  19  -4   4    1.26    4.38
  20  -4   4   -0.74    3.71
  21  -4   4   -0.79    2.24
  22  -4   4    4.33    4.66
  21   4  -3   27.67   11.94
  20   4  -3   33.26   12.66
  19   4  -3   14.37    6.16
  18   4  -3    0.67    4.00
  17   4  -3    1.88    2.83
  16   4  -3    3.64    1.28
  15   4  -3    0.83    1.86
  15   4  -3    7.21    5.33
  14   4  -3  122.09   17.75
  14   4  -3  146.57   21.79
  13   4  -3  111.53   15.99
  13   4  -3  108.84   18.32
  12   4  -3    1.74    2.14
  12   4  -3    1.74    2.43
  11   4  -3   37.83    8.75
  11   4  -3   41.99   10.61
  11   4  -3   41.37   10.44
  10   4  -3   79.10   12.92
  10   4  -3   90.81   15.51
  10   4  -3   87.12   14.80
   9   4  -3   70.66   11.75
   9   4  -3   85.45   14.51
   9   4  -3   74.01   13.16
   8   4  -3   22.48    6.66
   8   4  -3   19.65    6.92
   8   4  -3   23.79    7.30
   7   4  -3   53.84    9.78
   7   4  -3   55.64   11.47
   7   4  -3   53.00   10.68
   6   4  -3    8.04    3.83
   6   4  -3   10.04    4.19
   6   4  -3   12.28    5.92
   5   4  -3  200.45   19.46
   5   4  -3  213.20   22.58
   5   4  -3  212.04   22.12
   4   4  -3  291.38   24.48
   4   4  -3  309.36   27.69
   4   4  -3  285.22   25.38
   3   4  -3  227.22   20.79
   3   4  -3  209.47   21.17
   2   4  -3   64.45   10.42
   2   4  -3   42.06    4.16
   2   4  -3   69.25   11.25
   1   4  -3   74.53   11.70
   1   4  -3   88.74   12.30
   0   4  -3  363.49   27.33
   0   4  -3  293.92   24.91
  -1   4  -3   34.57    7.99
  -1   4  -3   38.47    8.33
   1  -4   3   39.44    8.94
  -2   4  -3  183.04   18.89
  -2   4  -3  177.90   19.27
   2  -4   3  203.50   21.05
  -3   4  -3   33.83    8.02
   3  -4   3   39.99    9.35
  -4   4  -3   22.70    6.83
   4  -4   3   29.98    7.61
  -5   4  -3   60.66   11.61
   5  -4   3   49.25    9.99
  -6   4  -3  131.58   17.56
   6  -4   3  172.83   19.75
  -7   4  -3  250.91   25.72
   7  -4   3  234.47   23.39
  -8   4  -3  343.60   32.62
   8  -4   3  419.99   33.16
  -9   4  -3   11.51    6.21
   9  -4   3   10.61    4.69
 -10   4  -3   58.38   13.30
  10  -4   3   52.84   11.42
 -11   4  -3  315.38   33.88
  11  -4   3  316.64   30.17
 -12   4  -3  217.61   27.91
  12  -4   3  172.95   22.62
  13  -4   3   12.51    6.09
 -13   4  -3   15.63    7.14
  14  -4   3   15.20    6.68
 -14   4  -3   17.44    9.71
  15  -4   3   -1.31    3.02
 -15   4  -3    0.19    1.88
 -15   4  -3    9.11    7.47
  16  -4   3    9.23    5.19
 -16   4  -3    6.28    4.52
 -16   4  -3   27.36   11.11
  17  -4   3   45.13   12.94
 -17   4  -3   50.58   15.46
 -17   4  -3   41.99   11.82
  18  -4   3   22.70    8.97
 -18   4  -3   38.54   15.68
  19  -4   3    5.88    4.95
  20  -4   3    3.50    3.71
  21  -4   3   13.75    7.76
  22  -4   3    1.33    3.14
  21   4  -2    0.64    1.86
  20   4  -2    4.81    4.57
  19   4  -2   19.39    8.23
  18   4  -2    1.67    2.24
  17   4  -2    1.59    3.57
  17   4  -2    2.45    2.95
  16   4  -2    2.38    1.26
  16   4  -2   13.04    6.33
  15   4  -2    1.97    2.33
  15   4  -2    1.78    3.59
  14   4  -2   37.83    9.90
  14   4  -2   59.17   14.08
  13   4  -2   23.62    7.57
  13   4  -2   24.41    7.92
  12   4  -2   24.00    6.99
  12   4  -2   33.00    9.73
  11   4  -2    3.52    2.62
  11   4  -2   15.46    6.35
  11   4  -2    4.19    3.78
  10   4  -2  249.46   24.00
  10   4  -2  235.97   24.77
  10   4  -2  270.47   27.26
   9   4  -2   44.72    9.47
   9   4  -2   42.32   10.35
   9   4  -2   54.26   10.80
   8   4  -2  139.31   17.13
   8   4  -2  136.24   18.13
   8   4  -2  162.29   19.79
   7   4  -2  117.55   15.08
   7   4  -2  112.00   15.96
   7   4  -2  114.48   16.32
   6   4  -2   56.05   10.02
   6   4  -2   64.78   12.23
   6   4  -2   76.06   12.70
   5   4  -2   38.75    8.14
   5   4  -2   39.51    9.61
   5   4  -2   29.19    7.83
   4   4  -2  441.59   31.90
   4   4  -2  439.14   32.21
   3   4  -2  120.90   15.34
   3   4  -2  104.46   14.11
   2   4  -2   -0.69    1.76
   2   4  -2    0.64    0.21
   1   4  -2    9.02    3.62
   1   4  -2    7.42    3.97
   0   4  -2    9.90    4.26
   0   4  -2    4.76    3.57
  -1   4  -2    3.83    2.88
  -1   4  -2    4.16    2.95
  -2   4  -2   12.78    4.85
   2  -4   2   16.82    5.76
  -2   4  -2   10.90    4.33
  -3   4  -2   11.99    5.54
   3  -4   2   11.87    4.81
  -4   4  -2   69.94   11.99
   4  -4   2   83.55   12.85
  -5   4  -2    6.33    3.00
   5  -4   2    9.59    3.95
   5  -4   2    3.88    1.05
  -6   4  -2    4.19    2.09
   6  -4   2    9.16    4.38
  -7   4  -2   22.08    7.83
   7  -4   2   10.85    4.45
  -8   4  -2    1.47    3.88
   8  -4   2    3.50    1.59
  -9   4  -2    3.40    3.66
   9  -4   2    1.83    1.52
 -10   4  -2    6.42    6.19
  10  -4   2    6.19    4.54
  11  -4   2   -1.38    1.71
 -11   4  -2   -0.95    1.78
  12  -4   2   12.68    6.73
 -12   4  -2   11.54    7.61
  13  -4   2    4.92    5.40
 -13   4  -2    1.38    3.05
  14  -4   2    7.61    4.64
 -14   4  -2    7.28    7.47
  15  -4   2    3.54    4.19
 -15   4  -2   -0.14    1.55
  16  -4   2    7.23    5.23
 -16   4  -2    0.74    3.69
 -16   4  -2    6.38    6.85
  17  -4   2   12.30    6.85
 -17   4  -2    6.47    5.47
 -17   4  -2    2.21    3.88
  18  -4   2   15.01    7.02
 -18   4  -2   19.70   10.66
 -18   4  -2   14.25    6.99
  19  -4   2    7.14    5.42
 -19   4  -2   11.23    9.40
 -19   4  -2    0.31    2.19
  20  -4   2    3.66    3.19
  21   4  -1    6.92    3.93
  20   4  -1    6.73    7.04
  19   4  -1   20.41    8.75
  18   4  -1   88.78   18.94
  17   4  -1   56.74   13.58
  17   4  -1   85.10   17.53
  16   4  -1    1.24    1.86
  16   4  -1    0.69    2.93
  15   4  -1    6.64    3.74
  15   4  -1    9.99    4.71
  14   4  -1    6.61    5.16
  14   4  -1    4.02    3.83
  13   4  -1   -0.48    1.78
  13   4  -1    1.05    2.74
  12   4  -1  123.78   18.13
  12   4  -1  129.73   17.79
  12   4  -1  137.39   19.77
  11   4  -1   -1.24    2.28
  11   4  -1    0.52    3.02
  11   4  -1    0.55    0.50
  10   4  -1   84.98   13.92
  10   4  -1   87.09   14.58
  10   4  -1   75.06   13.11
   9   4  -1   21.46    6.80
   9   4  -1   32.69    9.21
   9   4  -1   31.38    8.49
   8   4  -1   46.39    9.63
   8   4  -1   53.19   10.75
   8   4  -1   46.15   10.37
   7   4  -1    1.19    2.19
   7   4  -1    1.78    0.31
   7   4  -1    0.19    2.47
   6   4  -1  302.42   25.60
   6   4  -1  289.21   26.74
   6   4  -1  268.02   25.00
   5   4  -1  137.81   16.65
   5   4  -1  161.53   18.22
   4   4  -1    1.55    1.28
   4   4  -1    3.38    2.62
   3   4  -1  216.61   21.29
   3   4  -1  210.35   20.36
[truncated: 198,034 more chars]
