# Supplementary material for: Mol­ecular and crystal structure of catena-poly[1-benzyl-[1,2,4]triazolo[1,5-c]quinazolin-1-ium-2,5-bis­(thiol­ate) [[aqua­sodium]-di-μ-aqua]]
Source: Acta Crystallogr E Crystallogr Commun. 2026 May 29;82(Pt 6):755–9. doi: 10.1107/S2056989026005487 (PMC13239020; doi:10.1107/S2056989026005487)
Supplement: Supplementary file 2 [file e-82-00755-Isup3.hkl]

data_I                                                                          
_shelx_title ' i212_a.res in P2(1)/c'                                           
_shelx_refln_list_code          4                                               
_shelx_F_calc_maximum      201.95                                               
_exptl_crystal_F_000       832.00                                               
_reflns_d_resolution_high  0.8107                                               
                                                                                
loop_                                                                           
 _space_group_symop_operation_xyz                                               
 'x, y, z'                                                                      
 '-x, y+1/2, -z+1/2'                                                            
 '-x, -y, -z'                                                                   
 'x, -y-1/2, z-1/2'                                                             
                                                                                
_cell_length_a    17.4735                                                       
_cell_length_b     6.0363                                                       
_cell_length_c    17.1060                                                       
_cell_angle_alpha  90.000                                                       
_cell_angle_beta   90.261                                                       
_cell_angle_gamma  90.000                                                       
                                                                                
_shelx_F_squared_multiplier     1.000                                           
                                                                                
loop_                                                                           
 _refln_index_h                                                                 
 _refln_index_k                                                                 
 _refln_index_l                                                                 
 _refln_F_squared_calc                                                          
 _refln_F_squared_meas                                                          
 _refln_F_squared_sigma                                                         
 _refln_observed_status                                                         
   3   0   0        233.97        208.52        16.41 o                         
   4   0   0      18661.17      18389.32       489.38 o                         
   5   0   0        980.71        929.72        73.31 o                         
   6   0   0       6983.58       7116.15       216.13 o                         
   7   0   0         30.51         26.04         8.85 o                         
   8   0   0       1182.20       1254.31        67.11 o                         
   9   0   0          7.74          0.59         3.96 o                         
  10   0   0       2690.36       2965.82       194.41 o                         
  11   0   0        203.26        172.47        22.01 o                         
  12   0   0       2883.20       2888.60       107.73 o                         
  13   0   0         25.94         43.05        12.49 o                         
  14   0   0        122.66        128.56        20.72 o                         
  15   0   0        618.54        621.49        61.33 o                         
  16   0   0        209.72        255.56        54.82 o                         
  17   0   0        417.71        501.09        58.81 o                         
  18   0   0        297.60        302.31        63.64 o                         
  19   0   0         58.95         50.48        20.15 o                         
  20   0   0        156.85        199.44        59.00 o                         
  21   0   0         51.73         46.52        27.56 o                         
   1   1   0       2615.54       2520.33        78.71 o                         
   2   1   0       3514.12       3257.23        63.94 o                         
   3   1   0        446.80        431.36        20.25 o                         
   4   1   0        247.28        246.53        14.16 o                         
   5   1   0        317.62        301.00        16.88 o                         
   6   1   0         92.47        102.38        12.22 o                         
   7   1   0       1929.67       2073.24        86.99 o                         
   8   1   0          4.38          4.69         5.60 o                         
   9   1   0       1385.10       1406.06        62.31 o                         
  10   1   0       3552.83       3826.12       108.15 o                         
  11   1   0       4132.77       4405.87       122.77 o                         
  12   1   0          8.18          6.07         3.90 o                         
  13   1   0        275.96        275.92        29.76 o                         
  14   1   0         88.86         98.09        18.58 o                         
  15   1   0        515.37        485.06        43.49 o                         
  16   1   0          0.84         -1.08         7.56 o                         
  17   1   0        208.32        252.82        28.51 o                         
  18   1   0        588.18        642.80        48.14 o                         
  19   1   0         26.94         45.82        15.05 o                         
  20   1   0         41.47         38.45        14.23 o                         
  21   1   0          2.61          8.39         9.72 o                         
   0   2   0       1564.57       1769.40       156.71 o                         
   1   2   0       4253.80       4290.42       252.34 o                         
   2   2   0       6852.69       7109.27       145.60 o                         
   3   2   0       3374.01       3158.91        78.64 o                         
   4   2   0         13.22          2.10         3.34 o                         
   5   2   0        235.46        218.58        16.35 o                         
   6   2   0        416.98        418.66        23.87 o                         
   7   2   0       7147.28       7952.45       214.67 o                         
   8   2   0       1767.96       1830.73        61.88 o                         
   9   2   0          9.39         16.54         7.29 o                         
  10   2   0        598.57        459.25       111.28 o                         
  11   2   0        277.22        256.82        27.67 o                         
  12   2   0         94.94         82.62        30.18 o                         
  13   2   0        554.31        522.17        38.23 o                         
  14   2   0        151.44        141.80        20.37 o                         
  15   2   0          0.15         -3.90         5.44 o                         
  16   2   0         92.10         79.79        15.62 o                         
  17   2   0        129.62        142.75        25.41 o                         
  18   2   0          0.30         -3.47         6.15 o                         
  19   2   0         25.36         28.86        12.68 o                         
  20   2   0         24.91         32.93        10.59 o                         
   1   3   0        312.82        328.96        21.58 o                         
   2   3   0        467.98        460.91        22.84 o                         
   3   3   0       4569.83       4616.59       115.38 o                         
   4   3   0         95.69         75.27         8.31 o                         
   5   3   0        131.29        128.68        14.11 o                         
   6   3   0       1823.84       1820.13        58.01 o                         
   7   3   0       1769.56       1770.73        56.19 o                         
   8   3   0         17.96         23.18         5.52 o                         
   9   3   0        467.60        416.25        29.30 o                         
  10   3   0        667.01        706.27        48.06 o                         
  11   3   0          2.46         11.82         7.51 o                         
  12   3   0        334.14        346.98        34.95 o                         
  13   3   0         46.22         31.34        12.79 o                         
  14   3   0        387.82        396.84        40.70 o                         
  15   3   0        144.69        143.15        24.17 o                         
  16   3   0        109.39        127.72        20.72 o                         
  17   3   0         39.27         32.62        11.74 o                         
  18   3   0        107.12        147.91        47.70 o                         
  19   3   0        112.27        144.53        27.01 o                         
   0   4   0          2.04          2.77         2.14 o                         
   1   4   0         76.21         51.31         6.63 o                         
   2   4   0         17.25          5.67         4.45 o                         
   3   4   0        111.89        117.23        14.89 o                         
   4   4   0        217.84        206.43        19.92 o                         
   5   4   0         52.76         48.27         9.69 o                         
   6   4   0         55.30         60.23         8.43 o                         
   7   4   0         23.17         29.52         6.03 o                         
   8   4   0         16.14          7.98         2.70 o                         
   9   4   0         14.96         14.35         5.99 o                         
  10   4   0         18.25         32.32         7.56 o                         
  11   4   0        149.84        142.03        16.80 o                         
  12   4   0        186.64        195.44        20.98 o                         
  13   4   0         15.91          4.72         7.29 o                         
  14   4   0         18.06          1.51         6.62 o                         
  15   4   0         65.89         61.28        12.76 o                         
  16   4   0         58.51         40.77         9.98 o                         
  17   4   0         45.92         44.77        12.40 o                         
  18   4   0         87.99         57.79        15.23 o                         
   1   5   0        106.25        108.34        13.77 o                         
   2   5   0        102.33        107.38        13.70 o                         
   3   5   0       1267.22       1489.18        64.79 o                         
   4   5   0        103.51         97.31        15.19 o                         
   5   5   0        386.70        413.98        32.40 o                         
   6   5   0          7.70         11.46         4.42 o                         
   7   5   0        416.88        403.41        29.37 o                         
   8   5   0         48.62         40.64         8.84 o                         
   9   5   0         41.53         43.95        10.45 o                         
  10   5   0          6.34          5.65         3.91 o                         
  11   5   0          6.36          5.44         5.33 o                         
  12   5   0         34.98         39.22         9.85 o                         
  13   5   0          2.78          0.08         7.11 o                         
  14   5   0          1.91          7.93         7.20 o                         
  15   5   0         17.11          3.14         8.47 o                         
   0   6   0        176.63        147.04        22.64 o                         
   1   6   0         59.92         62.69        11.60 o                         
   2   6   0         28.69         30.44         9.71 o                         
   3   6   0         49.88         38.95        10.19 o                         
   4   6   0        160.14        172.53        21.97 o                         
   5   6   0         10.53         10.06         9.26 o                         
   6   6   0         16.90          5.73         8.66 o                         
   7   6   0         93.41        125.09        20.70 o                         
   8   6   0        611.11        763.88        52.92 o                         
   9   6   0          8.50         10.36         6.37 o                         
  10   6   0         66.40         44.43        11.92 o                         
  11   6   0          0.96          2.53         8.09 o                         
  12   6   0          0.72         -1.90         6.85 o                         
   1   7   0        167.32        147.21        32.53 o                         
   2   7   0         16.04          8.00        11.25 o                         
   3   7   0        143.47        145.50        25.26 o                         
   4   7   0         31.32         32.42        12.36 o                         
   5   7   0          2.84          6.28         7.41 o                         
   6   7   0         11.82         12.21         4.03 o                         
   7   7   0         34.53         41.67        11.92 o                         
 -21   1   1        362.02        431.67        50.29 o                         
 -20   1   1        183.56        162.62        30.53 o                         
 -19   1   1        152.88        180.84        29.55 o                         
 -18   1   1        204.59        198.89        29.74 o                         
 -17   1   1         49.53         57.49        16.30 o                         
 -16   1   1         14.51          7.93         6.60 o                         
 -15   1   1        756.25        806.85        48.49 o                         
 -14   1   1          5.62          8.08         5.41 o                         
 -13   1   1        195.57        219.79        20.21 o                         
 -12   1   1         77.63         69.16        12.62 o                         
 -11   1   1        879.37        804.71        42.75 o                         
 -10   1   1       2047.29       2153.37        84.17 o                         
  -9   1   1        326.88        348.07        28.18 o                         
  -8   1   1        250.39        254.90        22.34 o                         
  -7   1   1        275.55        330.16        16.92 o                         
  -6   1   1        287.74        206.59        34.47 o                         
  -5   1   1       3160.48       2846.07       291.68 o                         
  -4   1   1        717.98        688.61        32.87 o                         
  -3   1   1       8514.87       8491.52       180.22 o                         
  -2   1   1       1381.05       1312.30        35.16 o                         
  -1   1   1       1359.04       1238.74        62.41 o                         
   0   1   1       3510.79       3238.03       144.63 o                         
   1   1   1         18.83         26.35         2.84 o                         
   2   1   1        493.78        416.00        25.25 o                         
   3   1   1       3531.90       3613.67       123.34 o                         
   4   1   1       1700.87       1791.79        48.57 o                         
   5   1   1       1693.71       1859.15        63.06 o                         
   6   1   1        383.06        325.73        17.04 o                         
   7   1   1       6600.58       7051.73       264.38 o                         
   8   1   1       1818.69       2068.69        59.37 o                         
   9   1   1        183.92        190.45        18.06 o                         
  10   1   1         10.63         15.39         9.39 o                         
  11   1   1        686.12        744.22        41.04 o                         
  12   1   1         58.05         47.93        12.47 o                         
  13   1   1         73.18         87.37        16.91 o                         
  14   1   1         40.36         42.36         9.99 o                         
  15   1   1        259.74        267.05        31.81 o                         
  16   1   1         15.76         10.21        11.20 o                         
  17   1   1        330.23        335.40        32.94 o                         
  18   1   1          2.45          1.36        11.76 o                         
  19   1   1         56.61         63.46        16.39 o                         
  20   1   1         29.41         37.02        10.30 o                         
  21   1   1         14.11         25.12        17.42 o                         
 -20   2   1        174.43        203.65        32.67 o                         
 -19   2   1         71.00         69.68        17.88 o                         
 -18   2   1         48.87         40.69        11.13 o                         
 -17   2   1         59.75         48.35        11.73 o                         
 -16   2   1         41.24         36.04        10.15 o                         
 -15   2   1        250.71        221.78        26.27 o                         
 -14   2   1       1111.34       1216.27        62.06 o                         
 -13   2   1          7.20          4.54         1.21 o                         
 -12   2   1          9.33         16.42         8.49 o                         
 -11   2   1        376.10        295.27        79.82 o                         
 -10   2   1       2436.02       2112.51       268.20 o                         
  -9   2   1        169.87        157.22        20.48 o                         
  -8   2   1       1335.31       1358.64        51.34 o                         
  -7   2   1         14.07          1.95         4.94 o                         
  -6   2   1        954.18        955.61        38.39 o                         
  -5   2   1       3316.92       3382.01        86.14 o                         
  -4   2   1       7645.18       8118.92       152.77 o                         
  -3   2   1        704.32        614.95        19.63 o                         
  -2   2   1        166.20        177.19        10.12 o                         
  -1   2   1        275.04        282.05        11.93 o                         
   0   2   1       1076.78       1034.54        35.13 o                         
   1   2   1        137.25        146.09        12.34 o                         
   2   2   1       2130.02       2300.71        75.83 o                         
   3   2   1        484.35        499.85        24.75 o                         
   4   2   1        605.84        661.36        29.70 o                         
   5   2   1         66.98         65.75        10.53 o                         
   6   2   1        649.29        593.75        29.38 o                         
   7   2   1         79.17         66.65        11.12 o                         
   8   2   1        955.05        916.30        40.53 o                         
   9   2   1         27.20         20.55         6.10 o                         
  10   2   1        106.95        118.53        17.88 o                         
  11   2   1        122.17         99.88        17.56 o                         
  12   2   1        178.67        184.30        21.17 o                         
  13   2   1         34.30         19.04         8.20 o                         
  14   2   1        740.35        775.06        48.25 o                         
  15   2   1          1.14          6.67         5.08 o                         
  16   2   1          1.31          3.44         5.42 o                         
  17   2   1          6.83          1.67         7.28 o                         
  18   2   1        127.39        120.43        23.26 o                         
  19   2   1          7.02         23.48        12.64 o                         
  20   2   1         10.20         12.56         9.35 o                         
 -19   3   1         11.59          1.19         8.87 o                         
 -18   3   1          8.80          0.67         5.59 o                         
 -17   3   1        179.55        164.22        24.70 o                         
 -16   3   1         25.48         14.13         6.69 o                         
 -15   3   1          8.43         -9.12         7.08 o                         
 -14   3   1        410.89        454.45        42.38 o                         
 -13   3   1        133.08        124.51        22.01 o                         
 -12   3   1        340.37        348.80        34.96 o                         
 -11   3   1        183.44        185.11        25.71 o                         
 -10   3   1        223.90        258.29        23.74 o                         
  -9   3   1        511.85        478.29        31.35 o                         
  -8   3   1       1560.02       1617.41        54.22 o                         
  -7   3   1       1266.24       1216.10        44.27 o                         
  -6   3   1       1855.10       2060.64        60.08 o                         
  -5   3   1        239.27        235.29        14.71 o                         
  -4   3   1       2250.98       2611.82        64.82 o                         
  -3   3   1        348.21        365.02        23.25 o                         
  -2   3   1        316.53        326.64        18.63 o                         
  -1   3   1        115.53        100.99        11.32 o                         
   0   3   1        322.98        300.70        18.29 o                         
   1   3   1       3065.01       3333.10        87.93 o                         
   2   3   1          1.38          0.23         2.44 o                         
   3   3   1          4.39          9.32         3.58 o                         
   4   3   1         95.26        109.90        12.75 o                         
   5   3   1         24.93         12.05         6.34 o                         
   6   3   1        477.27        510.75        30.37 o                         
   7   3   1        470.15        541.02        28.73 o                         
   8   3   1         79.85         70.94        10.45 o                         
   9   3   1         28.64         23.72         8.00 o                         
  10   3   1          1.87          3.19         4.11 o                         
  11   3   1         36.15         32.64        10.04 o                         
  12   3   1        603.70        644.08        55.87 o                         
  13   3   1       1644.10       1718.61        88.12 o                         
  14   3   1         38.97         51.04        15.41 o                         
  15   3   1          0.08         -1.18         4.75 o                         
  16   3   1        114.74        143.41        22.57 o                         
  17   3   1        185.48        202.57        28.11 o                         
  18   3   1         48.24         74.03        17.88 o                         
  19   3   1          3.77         -0.97         5.73 o                         
 -18   4   1        329.53        382.46        49.95 o                         
 -17   4   1        358.00        329.39        48.41 o                         
 -16   4   1          0.73         -0.84         5.71 o                         
 -15   4   1         41.91         36.46         9.49 o                         
 -14   4   1         16.50          8.72         8.30 o                         
 -13   4   1          4.11         -2.47         5.27 o                         
 -12   4   1        458.42        574.61        36.15 o                         
 -11   4   1          4.91          2.53         2.00 o                         
 -10   4   1        372.53        371.74        26.98 o                         
  -9   4   1        118.12        113.33        14.14 o                         
  -8   4   1        213.00        207.65        16.56 o                         
  -7   4   1          7.36         11.67        10.84 o                         
  -6   4   1       1138.94       1214.67        41.17 o                         
  -5   4   1        679.19        684.76        37.25 o                         
  -4   4   1          2.38          8.81         3.58 o                         
  -3   4   1        887.56        951.45        44.78 o                         
  -2   4   1         36.61         29.70         7.12 o                         
  -1   4   1        444.38        456.85        28.04 o                         
   0   4   1       2115.41       1890.84       149.72 o                         
   1   4   1       1914.07       2125.43        88.39 o                         
   2   4   1       1999.84       2142.97        64.44 o                         
   3   4   1       1285.84       1339.25        55.29 o                         
   4   4   1       1482.99       1598.11        62.69 o                         
   5   4   1       1196.12       1091.54        88.32 o                         
   6   4   1         74.60         69.22         9.05 o                         
   7   4   1         66.43         51.06        10.49 o                         
   8   4   1         74.23         68.64        11.49 o                         
   9   4   1         50.31         52.93         9.40 o                         
  10   4   1        766.41        798.48        41.52 o                         
  11   4   1         79.24         63.43        10.64 o                         
  12   4   1        225.95        192.51        20.75 o                         
  13   4   1        105.71        109.02        15.97 o                         
  14   4   1        402.32        473.45        40.74 o                         
  15   4   1          3.05         -4.93         7.48 o                         
  16   4   1         85.18         82.63        20.83 o                         
  17   4   1         29.45         12.74         7.52 o                         
  18   4   1          5.44          1.84         6.36 o                         
 -15   5   1          4.55          2.03         7.05 o                         
 -14   5   1          0.12         -7.98         8.04 o                         
 -13   5   1         85.11         87.81        17.49 o                         
 -12   5   1          2.33         15.29         8.67 o                         
 -11   5   1        296.11        327.79        32.36 o                         
 -10   5   1         68.41         94.42        17.18 o                         
  -9   5   1        168.76        184.47        20.32 o                         
  -8   5   1        880.40        958.78        47.06 o                         
  -7   5   1       1266.16       1412.12        57.84 o                         
  -6   5   1        306.99        343.68        26.42 o                         
  -5   5   1         17.73         15.44         4.91 o                         
  -4   5   1        298.27        297.11        26.70 o                         
  -3   5   1         11.72          3.74         5.60 o                         
  -2   5   1         91.09         82.53        12.10 o                         
  -1   5   1       1247.12       1350.90        76.09 o                         
   0   5   1        157.68        151.32        17.71 o                         
   1   5   1         26.92         11.90         7.89 o                         
   2   5   1        314.38        286.68        22.73 o                         
   3   5   1        399.87        427.46        32.68 o                         
   4   5   1        241.87        261.84        25.76 o                         
   5   5   1        979.34       1018.94        88.37 o                         
   6   5   1        301.48        295.58        28.16 o                         
   7   5   1        392.18        374.41        35.33 o                         
   8   5   1        161.90        167.33        18.55 o                         
   9   5   1        290.54        290.96        26.12 o                         
  10   5   1         31.35         19.98        10.45 o                         
  11   5   1        677.20        744.57        43.69 o                         
  12   5   1         32.60         15.97         5.64 o                         
  13   5   1          0.04          1.05         5.25 o                         
  14   5   1        131.24        131.38        21.92 o                         
  15   5   1        345.93        384.46        46.30 o                         
 -12   6   1         23.01         34.88        10.13 o                         
 -11   6   1         80.50         65.06        17.18 o                         
 -10   6   1          0.22         12.60         7.35 o                         
  -9   6   1          0.85         -2.84         5.65 o                         
  -8   6   1          1.52          8.08         7.42 o                         
  -7   6   1         78.85         51.69        12.83 o                         
  -6   6   1        259.38        297.00        31.77 o                         
  -5   6   1        118.10        119.80        22.03 o                         
  -4   6   1         30.92         14.50         5.78 o                         
  -3   6   1         22.83          7.91         7.86 o                         
  -2   6   1        105.79        115.63        17.62 o                         
  -1   6   1        420.92        407.32        49.45 o                         
   0   6   1         22.92         25.75         6.98 o                         
   1   6   1        761.09        830.38        67.48 o                         
   2   6   1        280.90        340.48        31.38 o                         
   3   6   1          2.12          0.74         4.69 o                         
   4   6   1          3.62          4.55         3.41 o                         
   5   6   1         10.72          7.48         7.54 o                         
   6   6   1         18.93         23.36        16.20 o                         
   7   6   1        107.24        126.66        23.44 o                         
   8   6   1         24.76         24.62        11.66 o                         
   9   6   1         13.11          1.05         5.48 o                         
  10   6   1          5.72          6.85         5.93 o                         
  11   6   1          2.13          0.67         5.08 o                         
  12   6   1         93.99         97.50        19.34 o                         
  -7   7   1         26.47         28.52         9.77 o                         
  -6   7   1         21.30         11.98         4.39 o                         
  -5   7   1          5.81          2.49         5.74 o                         
  -4   7   1         28.29         31.04         9.62 o                         
  -3   7   1          8.86          6.87        10.21 o                         
  -2   7   1         25.80         33.51        11.85 o                         
  -1   7   1         13.79         12.61         8.96 o                         
   0   7   1          1.05          1.92         3.29 o                         
   1   7   1        221.79        319.35        49.49 o                         
   2   7   1         16.17          5.86        11.95 o                         
   3   7   1        336.52        360.38        53.25 o                         
   4   7   1        153.64        149.62        42.59 o                         
   5   7   1         83.07         62.46        17.38 o                         
   6   7   1          8.07         12.00        10.88 o                         
   7   7   1        133.25        152.23        24.71 o                         
 -21   0   2         49.26         95.89        36.59 o                         
 -20   0   2          4.12         19.14        21.38 o                         
 -19   0   2         55.53         79.62        25.74 o                         
 -18   0   2          4.77         -3.36         7.88 o                         
 -17   0   2         12.59         13.41        11.42 o                         
 -16   0   2       1319.20       1500.90       103.95 o                         
 -15   0   2       2134.78       2452.24       134.54 o                         
 -14   0   2       3284.16       3697.54       167.42 o                         
 -13   0   2          4.95          9.83         8.22 o                         
 -12   0   2        723.78        696.08        67.20 o                         
 -11   0   2         14.76          7.45         2.68 o                         
 -10   0   2        219.31        180.74        17.88 o                         
  -9   0   2        112.73        127.22        13.77 o                         
  -8   0   2       4445.08       4487.26       122.17 o                         
  -7   0   2        217.79        230.38        20.30 o                         
  -6   0   2       1543.99       1612.62        57.98 o                         
  -5   0   2         30.74         41.59         8.03 o                         
  -4   0   2       3230.99       3180.05       181.25 o                         
  -3   0   2        248.59        250.50        12.62 o                         
  -2   0   2       1742.95       1488.57        88.81 o                         
   2   0   2       9293.00       9797.07       970.14 o                         
   3   0   2       9800.62       9114.82       338.83 o                         
   4   0   2       7107.50       7386.45       208.37 o                         
   5   0   2        870.49        757.33        53.71 o                         
   6   0   2       1630.91       1677.28        58.33 o                         
   7   0   2       3268.02       3167.69        88.85 o                         
   8   0   2       3872.39       3337.83        93.94 o                         
   9   0   2       3262.55       3224.00       162.72 o                         
  10   0   2         14.30         10.71         2.68 o                         
  11   0   2       2762.50       2822.53       122.10 o                         
  12   0   2          2.82         24.62        18.15 o                         
  13   0   2       2420.39       2580.13       179.59 o                         
  14   0   2        999.98        984.20       103.98 o                         
  15   0   2          2.92         32.03        15.59 o                         
  16   0   2        145.46        117.46        26.00 o                         
  17   0   2        216.55        247.73        39.82 o                         
  18   0   2        691.79        769.04        74.97 o                         
  19   0   2          2.11         -2.85        15.42 o                         
  20   0   2        108.97        122.93        42.17 o                         
  21   0   2        134.54        160.72        54.61 o                         
 -21   1   2          4.74          2.80         8.56 o                         
 -20   1   2         36.80         45.59        17.06 o                         
 -19   1   2         54.45         78.52        19.85 o                         
 -18   1   2       1033.15       1179.10        91.16 o                         
 -17   1   2         56.10         85.90        21.51 o                         
 -16   1   2         61.75         77.81        16.73 o                         
 -15   1   2        184.75        190.51        26.27 o                         
 -14   1   2         19.37         13.63        11.93 o                         
 -13   1   2       2041.11       2278.77        68.61 o                         
 -12   1   2        212.83        221.65        17.71 o                         
 -11   1   2        127.40        129.04        13.91 o                         
 -10   1   2         17.34         14.19         4.80 o                         
  -9   1   2        268.37        298.24        22.65 o                         
  -8   1   2       1079.05       1188.06        46.41 o                         
  -7   1   2       6202.82       6451.62       145.12 o                         
  -6   1   2       6328.03       6335.32       128.78 o                         
  -5   1   2       8001.29       8162.90       156.46 o                         
  -4   1   2       9236.44       8223.59       478.81 o                         
  -3   1   2       4382.24       4265.34        73.89 o                         
  -2   1   2          6.04         10.05         1.96 o                         
  -1   1   2       2553.00       2609.72        50.12 o                         
   0   1   2       2396.99       2140.56       125.25 o                         
   1   1   2       2188.67       2255.70        49.61 o                         
   2   1   2       7986.38       7878.70       352.67 o                         
   3   1   2      23255.24      23451.57       642.62 o                         
   4   1   2        911.51        882.47        38.37 o                         
   5   1   2      12027.26      12210.96       242.25 o                         
   6   1   2         77.35         93.50         8.41 o                         
   7   1   2       2631.29       2698.20        73.41 o                         
   8   1   2        174.02        201.72        17.78 o                         
   9   1   2         33.37         30.33         6.89 o                         
  10   1   2        376.04        401.78        27.56 o                         
  11   1   2        239.15        252.60        22.48 o                         
  12   1   2         44.05         23.12         9.19 o                         
  13   1   2          3.88         -5.64         6.47 o                         
  14   1   2        134.12        134.12        22.28 o                         
  15   1   2        535.00        523.97        45.76 o                         
  16   1   2         20.52          7.07         9.18 o                         
  17   1   2         48.18         52.92        13.55 o                         
  18   1   2        281.46        313.53        38.79 o                         
  19   1   2        489.66        551.40        52.93 o                         
  20   1   2         21.23         20.15        12.66 o                         
  21   1   2         22.16         30.73        11.72 o                         
 -20   2   2         17.44          3.30         6.82 o                         
 -19   2   2          6.95          2.65         4.64 o                         
 -18   2   2          2.35          5.36         8.21 o                         
 -17   2   2         23.11         15.67         8.40 o                         
 -16   2   2        396.70        417.78        32.28 o                         
 -15   2   2        973.17       1040.02        51.29 o                         
 -14   2   2         91.42         88.80        14.25 o                         
 -13   2   2         19.33         17.26         6.99 o                         
 -12   2   2          1.12          2.68         7.94 o                         
 -11   2   2         63.94         44.41         7.21 o                         
 -10   2   2          0.59          0.13         3.87 o                         
  -9   2   2         80.18         79.61        13.87 o                         
  -8   2   2         48.34         43.49         9.50 o                         
  -7   2   2        639.45        736.54        34.28 o                         
  -6   2   2         78.76         97.34        10.82 o                         
  -5   2   2       1605.27       1827.79        50.32 o                         
  -4   2   2       5167.94       4906.43       163.38 o                         
  -3   2   2       1416.98       1306.28        29.71 o                         
  -2   2   2          4.08          7.35         1.49 o                         
  -1   2   2          2.80          0.83         3.12 o                         
   0   2   2       1003.62        980.01        31.33 o                         
   1   2   2       1055.05       1078.70        36.15 o                         
   2   2   2         95.56        115.56        10.95 o                         
   3   2   2        883.91        951.38        36.62 o                         
   4   2   2          3.12          2.80         1.06 o                         
   5   2   2          0.92          0.90         2.36 o                         
   6   2   2       1490.76       1605.55        64.65 o                         
   7   2   2         65.94         77.14        11.12 o                         
   8   2   2         61.78         68.17        12.68 o                         
   9   2   2        964.95        941.27        42.25 o                         
  10   2   2        369.63        380.21        33.75 o                         
  11   2   2        334.54        336.45        28.05 o                         
  12   2   2        130.67        107.65        16.00 o                         
  13   2   2        692.32        705.74        44.75 o                         
  14   2   2        206.12        218.80        25.16 o                         
  15   2   2         59.10         58.98        14.98 o                         
  16   2   2        169.34        184.75        27.22 o                         
  17   2   2          1.71          2.24        10.35 o                         
  18   2   2          0.31         -6.35        10.05 o                         
  19   2   2         71.79         95.75        22.93 o                         
  20   2   2         26.26         17.41        16.64 o                         
 -19   3   2         63.57        103.82        26.26 o                         
 -18   3   2         13.23         -4.10         6.13 o                         
 -17   3   2         93.75         79.74        15.81 o                         
 -16   3   2          2.87          5.18        10.95 o                         
 -15   3   2        550.98        659.90        53.51 o                         
 -14   3   2        401.55        402.36        39.94 o                         
 -13   3   2         12.21         10.53         5.66 o                         
 -12   3   2        101.12        102.27        18.23 o                         
 -11   3   2       2316.34       2399.61        98.30 o                         
 -10   3   2        706.74        672.44        38.77 o                         
  -9   3   2        320.43        312.38        21.78 o                         
  -8   3   2         57.75         33.76         6.04 o                         
  -7   3   2       1070.78       1155.35        42.48 o                         
  -6   3   2         36.56         29.97         5.35 o                         
  -5   3   2       1750.60       1710.27        45.82 o                         
  -4   3   2        176.28        189.16        12.78 o                         
  -3   3   2        570.00        587.92        28.83 o                         
  -2   3   2          2.17          3.97         2.03 o                         
  -1   3   2         14.97         10.34         4.18 o                         
   0   3   2         11.50          8.39         5.73 o                         
   1   3   2        513.96        500.22        26.85 o                         
   2   3   2        294.66        295.16        18.96 o                         
   3   3   2       1663.89       1559.78        55.63 o                         
   4   3   2        358.27        317.67        22.79 o                         
   5   3   2         16.90         16.42         6.22 o                         
   6   3   2       1481.86       1632.35        60.22 o                         
   7   3   2        595.88        503.81        31.62 o                         
   8   3   2          8.58          8.29         4.57 o                         
   9   3   2          1.15         -5.75         2.87 o                         
  10   3   2        596.67        570.71        35.82 o                         
  11   3   2        270.90        270.28        24.49 o                         
  12   3   2         92.55         93.26        18.34 o                         
  13   3   2          5.16         -8.35         7.62 o                         
  14   3   2          4.45          0.84         6.25 o                         
  15   3   2        125.51        136.34        21.68 o                         
  16   3   2          9.22          6.14         8.93 o                         
  17   3   2          1.39          1.67         4.12 o                         
  18   3   2          7.68          8.94         7.18 o                         
  19   3   2          9.44         16.76        10.45 o                         
 -18   4   2         13.84         11.44         8.82 o                         
 -17   4   2          1.53         13.12         9.05 o                         
 -16   4   2         48.72         20.51        14.46 o                         
 -15   4   2          2.45          8.83         5.58 o                         
 -14   4   2        250.15        229.94        26.18 o                         
 -13   4   2         90.90        112.20        17.21 o                         
 -12   4   2        136.20        134.96        18.37 o                         
 -11   4   2         35.68         23.28         6.20 o                         
 -10   4   2       1044.68       1081.32        47.85 o                         
  -9   4   2        222.45        195.32        16.56 o                         
  -8   4   2        617.56        618.16        29.67 o                         
  -7   4   2        487.18        508.33        25.81 o                         
  -6   4   2        284.21        281.86        18.26 o                         
  -5   4   2        127.37        148.93        14.91 o                         
  -4   4   2       1631.49       1761.51        65.84 o                         
  -3   4   2        463.88        492.20        30.37 o                         
  -2   4   2          0.48          0.17         1.27 o                         
  -1   4   2         39.72         38.25         7.61 o                         
   0   4   2         36.02         35.89         8.20 o                         
   1   4   2         14.00         14.04         5.11 o                         
   2   4   2         47.94         53.66         8.78 o                         
   3   4   2         60.65         50.90         9.95 o                         
   4   4   2        296.15        326.79        25.87 o                         
   5   4   2         46.58         25.13         5.02 o                         
   6   4   2          4.78         13.27         6.66 o                         
   7   4   2         64.37         72.20        12.40 o                         
   8   4   2          0.34         10.39         4.91 o                         
   9   4   2          7.27          8.35         4.29 o                         
  10   4   2         19.29         14.44         4.50 o                         
  11   4   2          2.52         -4.45         3.66 o                         
  12   4   2         54.29         50.61        10.91 o                         
  13   4   2          0.12          3.37         4.36 o                         
  14   4   2         16.28         28.62         8.46 o                         
  15   4   2          0.03          5.41         4.77 o                         
  16   4   2          6.07          9.00         9.03 o                         
  17   4   2         26.60         23.00         9.77 o                         
  18   4   2        112.40         79.22        17.65 o                         
 -15   5   2          0.02          9.10        16.84 o                         
 -14   5   2          0.07         -2.53         7.65 o                         
 -13   5   2        113.13         92.02        24.35 o                         
 -12   5   2         11.21         18.08         6.79 o                         
 -11   5   2        229.29        184.34        30.89 o                         
 -10   5   2         41.83         65.34        13.34 o                         
  -9   5   2         37.30         23.48         8.53 o                         
  -8   5   2         95.24         70.49        13.94 o                         
  -7   5   2        408.93        423.45        29.19 o                         
  -6   5   2          0.79         -3.69         3.79 o                         
  -5   5   2        217.79        218.96        20.12 o                         
  -4   5   2        227.01        233.98        22.69 o                         
  -3   5   2         14.26          9.52         3.41 o                         
  -2   5   2        376.06        377.69        25.29 o                         
  -1   5   2        201.78        219.41        18.86 o                         
   0   5   2          0.10          0.32         5.32 o                         
   1   5   2          6.28          1.84         3.07 o                         
   2   5   2        337.00        352.51        25.95 o                         
   3   5   2          0.51         -3.72         5.49 o                         
   4   5   2         23.85         21.46         6.02 o                         
   5   5   2         76.48         61.23        11.88 o                         
   6   5   2         71.35         51.67        11.43 o                         
   7   5   2         58.89         41.00         9.67 o                         
   8   5   2         14.47         13.23         5.87 o                         
   9   5   2         15.45         10.77         7.22 o                         
  10   5   2        682.55        770.63        44.68 o                         
  11   5   2        142.87        131.56        18.23 o                         
  12   5   2         31.34         14.61        14.48 o                         
  13   5   2         31.76         32.13         8.44 o                         
  14   5   2          5.29          5.52        19.41 o                         
  15   5   2          7.12          8.38         6.03 o                         
 -12   6   2        180.42        217.99        34.71 o                         
 -11   6   2         44.38         50.04        13.28 o                         
 -10   6   2         90.78         86.16        24.90 o                         
  -9   6   2          9.50          4.05         7.95 o                         
  -8   6   2         42.65         30.65         9.04 o                         
  -7   6   2         33.67         35.75        12.62 o                         
  -6   6   2        159.23        193.67        25.70 o                         
  -5   6   2          2.24          6.81         4.68 o                         
  -4   6   2       1008.60       1065.72        68.83 o                         
  -3   6   2         20.13         23.94        10.79 o                         
  -2   6   2        227.98        217.83        28.77 o                         
  -1   6   2        248.99        252.55        30.00 o                         
   0   6   2       1625.14       1771.01       154.94 o                         
   1   6   2        126.53        140.55        17.20 o                         
   2   6   2        437.85        485.59        37.38 o                         
   3   6   2        362.51        414.38        35.20 o                         
   4   6   2        181.48        220.60        25.85 o                         
   5   6   2         52.25         68.56        14.34 o                         
   6   6   2        216.56        261.24        28.74 o                         
   7   6   2          7.04          8.39         3.53 o                         
   8   6   2         13.11         11.15         7.47 o                         
   9   6   2         70.50         84.93        18.10 o                         
  10   6   2         93.96         94.90        17.99 o                         
  11   6   2         24.79         22.93         9.17 o                         
  12   6   2        128.63        105.60        19.86 o                         
  -7   7   2          2.40          3.17         6.98 o                         
  -6   7   2         41.83         30.99        11.75 o                         
  -5   7   2        238.91        292.20        52.40 o                         
  -4   7   2         44.92         57.15        13.56 o                         
  -3   7   2          5.60          9.49         6.82 o                         
  -2   7   2          2.07          0.48         6.65 o                         
  -1   7   2         58.60         83.20        16.90 o                         
   0   7   2          1.22         12.83         6.62 o                         
   1   7   2          0.50          1.05         6.69 o                         
   2   7   2         28.78         14.32        29.50 o                         
   3   7   2         30.24         29.15        13.72 o                         
   4   7   2         91.00        106.26        29.44 o                         
   5   7   2         16.77          6.67         8.39 o                         
   6   7   2          9.67          6.52        12.82 o                         
   7   7   2         41.43         34.25        12.63 o                         
 -21   1   3         17.60          5.41        15.79 o                         
 -20   1   3         94.00         95.70        22.91 o                         
 -19   1   3          7.60         22.82        14.59 o                         
 -18   1   3        102.58         90.48        19.00 o                         
 -17   1   3         72.96         62.39        15.31 o                         
 -16   1   3         22.96         13.88         8.97 o                         
 -15   1   3        136.45        152.43        20.72 o                         
 -14   1   3        552.15        574.43        36.25 o                         
 -13   1   3          0.19         -5.49         2.75 o                         
 -12   1   3         96.14         86.59        14.00 o                         
 -11   1   3       1193.27       1332.62        56.57 o                         
 -10   1   3       1296.92       1285.21        53.48 o                         
  -9   1   3        336.91        340.86        23.88 o                         
  -8   1   3       2053.33       2292.44        70.14 o                         
  -7   1   3       4703.05       4712.61       120.44 o                         
  -6   1   3        365.45        304.80        18.63 o                         
  -5   1   3       2030.58       2187.60        59.68 o                         
  -4   1   3        286.43        276.08        16.67 o                         
  -3   1   3       1676.03       1611.40        33.92 o                         
  -2   1   3       1017.96        987.91        28.87 o                         
  -1   1   3         12.86          9.93         2.41 o                         
   0   1   3       6318.19       5925.05       237.55 o                         
   1   1   3      18967.12      19840.19       543.51 o                         
   2   1   3       3453.26       3650.61       148.77 o                         
   3   1   3      40783.44      39226.12      1634.88 o                         
   4   1   3        494.67        535.18        22.86 o                         
   5   1   3       6207.08       6455.52       139.77 o                         
   6   1   3         85.63         68.72         6.68 o                         
   7   1   3       7708.32       7931.63       195.29 o                         
   8   1   3        699.86        759.26        30.83 o                         
   9   1   3         21.80         37.13         9.15 o                         
  10   1   3        847.00        890.54        60.17 o                         
  11   1   3        587.51        563.43        40.10 o                         
  12   1   3          8.87          4.90         2.22 o                         
  13   1   3        133.73        134.89        18.04 o                         
  14   1   3        218.60        190.86        21.82 o                         
  15   1   3        892.27        791.93        49.63 o                         
  16   1   3          0.15          8.76         4.71 o                         
  17   1   3         72.64         84.14        23.57 o                         
  18   1   3         11.63         26.48        15.02 o                         
  19   1   3         28.99         46.26        17.59 o                         
  20   1   3        170.10        224.44        34.56 o                         
  21   1   3         26.27         32.31        13.54 o                         
 -20   2   3         95.05        121.28        24.76 o                         
 -19   2   3         58.39         37.16        13.78 o                         
 -18   2   3        174.95        184.61        40.41 o                         
 -17   2   3        128.02        129.44        21.14 o                         
 -16   2   3         13.95          3.42         5.24 o                         
 -15   2   3          1.26          2.03         6.51 o                         
 -14   2   3         42.67         23.80         7.14 o                         
 -13   2   3        102.97         99.92        15.52 o                         
 -12   2   3        472.11        480.28        32.22 o                         
 -11   2   3       1054.78       1107.32        49.74 o                         
 -10   2   3        197.97        226.62        24.46 o                         
  -9   2   3         14.57          6.18         4.42 o                         
  -8   2   3        512.64        468.08        31.53 o                         
  -7   2   3       2305.59       2531.59        85.03 o                         
  -6   2   3         18.76          8.53         2.55 o                         
  -5   2   3       2034.65       2108.56        83.48 o                         
  -4   2   3       1168.83       1109.88        40.24 o                         
  -3   2   3        739.17        827.57        25.28 o                         
  -2   2   3        154.36        160.01        13.40 o                         
  -1   2   3         68.35         47.87         3.85 o                         
   0   2   3      12340.40      12746.76       360.41 o                         
   1   2   3        577.70        468.36        35.09 o                         
   2   2   3         21.17         25.53         4.90 o                         
   3   2   3        945.25        922.29        36.69 o                         
   4   2   3       3560.61       3688.88       117.16 o                         
   5   2   3       2061.38       2265.37        88.63 o                         
   6   2   3          0.32         -6.15         3.49 o                         
   7   2   3         58.25         57.35        11.54 o                         
   8   2   3         38.04         38.90         6.79 o                         
   9   2   3        838.34        804.40        38.40 o                         
  10   2   3       2741.31       2646.31       101.95 o                         
  11   2   3        512.86        422.56        44.21 o                         
  12   2   3         45.57         34.26         9.42 o                         
  13   2   3       1435.39       1542.40        69.48 o                         
  14   2   3        217.23        231.89        29.26 o                         
  15   2   3         87.02         78.69        17.87 o                         
  16   2   3        440.35        435.22        43.26 o                         
  17   2   3        218.97        200.18        30.03 o                         
  18   2   3         72.21         51.88        15.78 o                         
  19   2   3         85.48         91.85        29.45 o                         
  20   2   3        171.71        155.43        29.85 o                         
 -19   3   3          5.82          2.71         7.37 o                         
 -18   3   3          0.05          4.45         5.96 o                         
 -17   3   3         78.90         86.92        25.72 o                         
 -16   3   3        113.23        116.04        18.20 o                         
 -15   3   3          2.39          5.96         4.83 o                         
 -14   3   3         30.34         38.33         9.61 o                         
 -13   3   3        128.21        110.98        19.09 o                         
 -12   3   3        112.85        127.60        20.29 o                         
 -11   3   3        167.42        143.54        20.74 o                         
 -10   3   3        227.45        252.43        22.09 o                         
  -9   3   3        130.45        170.13        15.91 o                         
  -8   3   3         29.09         29.23         6.33 o                         
  -7   3   3          8.38          8.80         3.87 o                         
  -6   3   3         97.97        129.52        11.03 o                         
  -5   3   3        301.19        292.45        18.63 o                         
  -4   3   3          0.59         -0.05         1.02 o                         
  -3   3   3        617.51        592.88        38.17 o                         
  -2   3   3       4142.23       4483.73       160.46 o                         
  -1   3   3          1.60          0.48         1.69 o                         
   0   3   3         38.48         63.37         9.19 o                         
   1   3   3        212.25        172.86        15.49 o                         
   2   3   3       2904.11       3320.61       129.35 o                         
   3   3   3          8.19         18.84         6.43 o                         
   4   3   3       1395.83       1661.78        60.67 o                         
   5   3   3         93.52        103.26        13.47 o                         
   6   3   3          1.24         -3.54         3.83 o                         
   7   3   3         70.03         63.51        11.13 o                         
   8   3   3        286.86        288.72        29.00 o                         
   9   3   3        100.42        103.89        14.63 o                         
  10   3   3        556.05        570.01        35.50 o                         
  11   3   3        204.34        211.49        21.87 o                         
  12   3   3        241.83        248.91        24.08 o                         
  13   3   3       1056.05       1015.03        57.04 o                         
  14   3   3         43.06         43.99        12.28 o                         
  15   3   3          2.21          5.55         4.93 o                         
  16   3   3          5.47          3.20         4.61 o                         
  17   3   3         43.96         25.39        10.18 o                         
  18   3   3          2.15          3.65         7.49 o                         
  19   3   3         19.71         24.51        11.01 o                         
 -17   4   3          0.07         11.44         9.47 o                         
 -16   4   3         19.10         14.76         5.14 o                         
 -15   4   3          5.69          6.07         9.86 o                         
 -14   4   3        593.58        593.15        51.31 o                         
 -13   4   3        477.19        508.72        45.31 o                         
 -12   4   3          0.45          5.38         5.04 o                         
 -11   4   3        176.94        163.26        16.05 o                         
 -10   4   3        419.09        368.62        23.69 o                         
  -9   4   3        364.07        347.14        22.26 o                         
  -8   4   3         92.41         92.86        10.87 o                         
  -7   4   3        205.04        240.49        17.25 o                         
  -6   4   3         48.20         39.25         6.99 o                         
  -5   4   3        831.18        876.91        37.43 o                         
  -4   4   3       1223.60       1202.87        44.53 o                         
  -3   4   3        990.21        955.64        42.55 o                         
  -2   4   3        281.28        234.93        26.98 o                         
  -1   4   3        427.79        364.34        24.55 o                         
   0   4   3       1547.38       1478.19       105.08 o                         
   1   4   3        153.34        155.58        14.87 o                         
   2   4   3        764.97        768.25        35.74 o                         
   3   4   3        147.79        173.12        18.66 o                         
   4   4   3        106.52        109.24        14.55 o                         
   5   4   3        213.49        216.04        21.30 o                         
   6   4   3        574.66        627.53        38.08 o                         
   7   4   3        880.00        986.75        50.09 o                         
   8   4   3       1385.48       1549.07        71.52 o                         
   9   4   3         44.11         47.41         9.12 o                         
  10   4   3        214.71        223.37        21.88 o                         
  11   4   3       1158.05       1262.89        55.73 o                         
  12   4   3        622.95        711.21        44.01 o                         
  13   4   3         46.15         57.33        10.43 o                         
  14   4   3         41.97         49.53        10.41 o                         
  15   4   3          0.01          2.57         7.34 o                         
  16   4   3         76.40         52.18        17.36 o                         
  17   4   3        166.26        190.48        27.48 o                         
 -15   5   3        164.73        206.10        41.90 o                         
 -14   5   3         85.15        101.64        30.51 o                         
 -13   5   3         18.45         38.59        18.68 o                         
 -12   5   3         10.77         12.84        11.07 o                         
 -11   5   3         99.56         75.80        15.90 o                         
 -10   5   3          5.66          9.63         4.05 o                         
  -9   5   3          0.29          4.48         6.91 o                         
  -8   5   3         43.59         20.71        11.43 o                         
  -7   5   3         52.46         62.10        12.69 o                         
  -6   5   3         40.73         52.08        11.65 o                         
  -5   5   3          5.55         10.07         2.43 o                         
  -4   5   3         38.06         27.71         6.71 o                         
  -3   5   3        633.39        707.52        40.23 o                         
  -2   5   3        318.78        293.31        25.31 o                         
  -1   5   3        314.16        297.87        21.50 o                         
   0   5   3        196.76        217.13        21.22 o                         
   1   5   3        248.08        246.07        21.20 o                         
   2   5   3        817.11        905.16        70.49 o                         
   3   5   3         18.21          5.46         3.87 o                         
   4   5   3        359.52        343.57        30.04 o                         
   5   5   3         34.49         28.47         8.50 o                         
   6   5   3          1.90         -0.86         2.66 o                         
   7   5   3         68.57         64.61        14.20 o                         
   8   5   3        411.23        430.99        52.73 o                         
   9   5   3         11.62          6.07         5.26 o                         
  10   5   3        332.44        374.62        30.55 o                         
  11   5   3        352.73        331.13        42.92 o                         
  12   5   3         17.19         14.73         7.04 o                         
  13   5   3        163.32        180.38        25.39 o                         
  14   5   3          0.22          5.07         2.04 o                         
  15   5   3         38.42         42.80        13.73 o                         
 -12   6   3         11.07         10.26         9.90 o                         
 -11   6   3          8.55         16.03         7.71 o                         
 -10   6   3         11.13          8.41         3.94 o                         
  -9   6   3         22.62         19.76         9.09 o                         
  -8   6   3          8.46          7.73         5.16 o                         
  -7   6   3          7.68         11.88         7.71 o                         
  -6   6   3          9.62          7.34         3.76 o                         
  -5   6   3         10.35         11.01         5.58 o                         
  -4   6   3          7.58         -1.08         3.54 o                         
  -3   6   3         12.24          8.27         5.80 o                         
  -2   6   3         19.16         13.87        13.86 o                         
  -1   6   3         28.34         14.43         7.23 o                         
   0   6   3         45.41         25.17        10.01 o                         
   1   6   3         35.93         23.90        10.34 o                         
   2   6   3        231.25        241.96        30.31 o                         
   3   6   3          9.45          1.70         6.87 o                         
   4   6   3         72.34         91.96        16.91 o                         
   5   6   3          1.30         -2.23         7.57 o                         
   6   6   3          0.53         -3.18         4.18 o                         
   7   6   3          3.31          3.91        14.38 o                         
   8   6   3         46.50         49.11        12.39 o                         
   9   6   3          8.50          9.45         7.99 o                         
  10   6   3         78.28         70.15        13.98 o                         
  11   6   3        155.60        121.07        21.28 o                         
  12   6   3        115.25         83.88        22.80 o                         
  -6   7   3         48.99         40.10        12.21 o                         
  -5   7   3          3.39          9.42         7.15 o                         
  -4   7   3         52.41         57.66        16.91 o                         
  -3   7   3          5.08          4.60         8.48 o                         
  -2   7   3         11.62          6.79        11.84 o                         
  -1   7   3          5.23          1.45         6.10 o                         
   0   7   3          0.07          3.08         4.62 o                         
   1   7   3         89.41         88.44        21.40 o                         
   2   7   3         82.24        110.01        23.86 o                         
   3   7   3         33.30         45.07        16.26 o                         
   4   7   3          0.40         -4.22        11.90 o                         
   5   7   3          1.90         11.90        10.18 o                         
   6   7   3         64.39         87.02        24.89 o                         
 -21   0   4        150.73        170.65        39.42 o                         
 -20   0   4        240.85        367.04        55.90 o                         
 -19   0   4        609.87        712.72        77.45 o                         
 -18   0   4        570.22        641.80        69.73 o                         
 -17   0   4        742.83        842.81        78.31 o                         
 -16   0   4       1044.97       1207.35        92.96 o                         
 -15   0   4       3773.56       4350.13       227.06 o                         
 -14   0   4        593.29        515.87        80.98 o                         
 -13   0   4         41.72         23.47         7.01 o                         
 -12   0   4         75.14         93.86        14.05 o                         
 -11   0   4       1377.87       1435.01       109.25 o                         
 -10   0   4        998.24        856.52        44.11 o                         
  -9   0   4         15.95          2.59         4.34 o                         
  -8   0   4        540.69        508.64        29.60 o                         
  -7   0   4        489.62        579.12        30.46 o                         
  -6   0   4        253.28        302.92        20.33 o                         
  -5   0   4        879.23       1058.25        40.28 o                         
  -4   0   4         67.58         72.45         7.07 o                         
  -3   0   4       8527.09       8490.61       148.69 o                         
  -2   0   4       6159.22       6207.55       227.31 o                         
  -1   0   4      28502.08      27592.17       517.11 o                         
   0   0   4         80.82         78.83         8.44 o                         
   1   0   4       2281.98       2425.47       127.39 o                         
   2   0   4        757.69        914.35        64.34 o                         
   3   0   4       5402.74       6480.81       201.10 o                         
   4   0   4         18.74          9.53         4.83 o                         
   5   0   4       4298.34       4452.35       235.16 o                         
   6   0   4         24.65         74.08        20.36 o                         
   7   0   4       1104.58       1000.68        85.11 o                         
   8   0   4        501.27        527.77        60.70 o                         
   9   0   4        768.46        714.94        74.59 o                         
  10   0   4       2439.75       2179.16       150.71 o                         
  11   0   4        307.63        259.41        57.61 o                         
  12   0   4       2728.05       1970.40       714.03 o                         
  13   0   4       1331.66       1408.97       126.98 o                         
  14   0   4         36.11         28.07        17.64 o                         
  15   0   4         43.52         69.52        26.84 o                         
  16   0   4        320.04        323.05        64.66 o                         
  17   0   4         15.61         37.61        20.66 o                         
  18   0   4        177.05        197.61        52.91 o                         
  19   0   4         11.61          5.95        12.57 o                         
  20   0   4          0.61        -12.18         9.22 o                         
  21   0   4        201.12        227.93        43.63 o                         
 -20   1   4         53.08         40.02        13.74 o                         
 -19   1   4          7.69          5.91        13.63 o                         
 -18   1   4          9.06          4.13         8.84 o                         
 -17   1   4        142.40        132.92        23.63 o                         
 -16   1   4         21.33         33.48         9.81 o                         
 -15   1   4        154.21        150.91        20.70 o                         
 -14   1   4        116.27        115.18        15.39 o                         
 -13   1   4         15.51         21.99         6.71 o                         
 -12   1   4       1168.14       1326.60        59.02 o                         
 -11   1   4          8.90          2.60         5.13 o                         
 -10   1   4          2.36          2.50         4.32 o                         
  -9   1   4        226.69        282.40        18.06 o                         
  -8   1   4       1857.10       1962.00        54.76 o                         
  -7   1   4       2789.33       2950.87        70.66 o                         
  -6   1   4        937.73       1060.23        34.17 o                         
  -5   1   4       1169.83       1047.95        35.20 o                         
  -4   1   4       2668.03       2695.07        57.06 o                         
  -3   1   4        179.44        180.89         8.06 o                         
  -2   1   4       9683.74      10027.49       162.99 o                         
  -1   1   4          0.47          0.79         1.27 o                         
   0   1   4       3621.23       3529.40        78.09 o                         
   1   1   4        362.76        419.63        15.05 o                         
   2   1   4       1384.14       1519.33        43.74 o                         
   3   1   4      19589.60      20689.84       391.26 o                         
   4   1   4       8926.10       9270.40       215.75 o                         
   5   1   4       1339.15       1459.80        43.76 o                         
   6   1   4         12.30         13.30         4.52 o                         
   7   1   4          5.44          2.79         2.09 o                         
   8   1   4          0.20          4.41         5.60 o                         
   9   1   4         93.02         87.66        10.33 o                         
  10   1   4       2090.55       2171.88        85.74 o                         
  11   1   4       1938.35       1922.78        81.84 o                         
  12   1   4        578.00        548.54        42.17 o                         
  13   1   4         32.38         46.38        12.34 o                         
  14   1   4         48.72         21.31        14.03 o                         
  15   1   4         47.38         50.23        13.99 o                         
  16   1   4        467.09        469.45        43.81 o                         
  17   1   4        446.38        467.12        46.14 o                         
  18   1   4         77.94         82.65        27.05 o                         
  19   1   4          9.42          5.15         6.85 o                         
  20   1   4          1.08         -4.22         6.43 o                         
 -20   2   4          0.23          3.37        17.74 o                         
 -19   2   4         76.47         54.23        16.02 o                         
 -18   2   4        363.62        394.78        38.46 o                         
 -17   2   4        201.90        220.98        27.98 o                         
 -16   2   4         63.94         54.66        12.77 o                         
 -15   2   4         49.18         55.37        12.94 o                         
 -14   2   4       1099.58       1185.92        68.10 o                         
 -13   2   4        135.21        157.03        22.30 o                         
 -12   2   4        816.75        813.42        50.98 o                         
 -11   2   4         14.17          7.71         3.57 o                         
 -10   2   4          5.56          1.76         2.28 o                         
  -9   2   4        225.43        180.28        16.22 o                         
  -8   2   4       3727.40       3820.26        98.24 o                         
  -7   2   4        484.29        469.44        23.93 o                         
  -6   2   4        953.20        956.66        37.66 o                         
  -5   2   4         38.22         58.85         5.00 o                         
  -4   2   4       2560.63       2428.18        91.20 o                         
  -3   2   4        472.87        484.35        21.54 o                         
  -2   2   4          5.20          3.71         1.48 o                         
  -1   2   4       1648.75       1773.49        55.54 o                         
   0   2   4       1136.90       1093.85        37.22 o                         
   1   2   4        686.99        751.37        48.85 o                         
   2   2   4        472.57        562.95        26.57 o                         
   3   2   4        689.08        861.19        35.73 o                         
   4   2   4         13.00         38.68         7.03 o                         
   5   2   4       2421.54       2424.67        84.15 o                         
   6   2   4       5299.60       5930.38       285.45 o                         
   7   2   4         45.91         63.38        13.39 o                         
   8   2   4        173.25        197.43        15.64 o                         
   9   2   4        889.03        827.57        34.61 o                         
  10   2   4          1.82          3.10         2.32 o                         
  11   2   4          0.08          0.97         3.18 o                         
  12   2   4        142.01        126.55        22.67 o                         
  13   2   4        309.26        300.64        32.53 o                         
  14   2   4        469.73        484.91        42.91 o                         
  15   2   4        687.55        675.70        53.62 o                         
  16   2   4        299.36        334.10        38.15 o                         
  17   2   4          1.47         10.13         7.47 o                         
  18   2   4          4.98          1.04         1.85 o                         
  19   2   4         22.64         22.81        18.55 o                         
  20   2   4          0.02         10.13        12.56 o                         
 -19   3   4        192.32        221.39        37.84 o                         
 -18   3   4          4.79          3.75        10.63 o                         
 -17   3   4        187.14        196.26        39.11 o                         
 -16   3   4          0.43          2.25         7.28 o                         
 -15   3   4        444.10        512.58        60.67 o                         
 -14   3   4         73.66         62.86        14.99 o                         
 -13   3   4         91.80         82.11        13.73 o                         
 -12   3   4          6.35          6.74         3.55 o                         
 -11   3   4       1739.19       1859.80        67.96 o                         
 -10   3   4        174.66        165.16        14.85 o                         
  -9   3   4        159.46        166.45        17.82 o                         
  -8   3   4        229.01        220.65        15.59 o                         
  -7   3   4       1528.96       1383.15        66.86 o                         
  -6   3   4          0.34          5.12         1.96 o                         
  -5   3   4        405.73        316.70        27.36 o                         
  -4   3   4       1732.56       1869.16        47.91 o                         
  -3   3   4       2329.43       2347.61        54.77 o                         
  -2   3   4        197.14        175.40        13.07 o                         
  -1   3   4       1467.76       1464.73        70.61 o                         
   0   3   4        286.01        296.29        23.78 o                         
   1   3   4        466.96        444.18        25.13 o                         
   2   3   4        224.82        224.47        18.58 o                         
   3   3   4       2587.49       2719.08        85.25 o                         
   4   3   4       2510.33       2770.96        83.68 o                         
   5   3   4        986.82       1057.86        47.27 o                         
   6   3   4        808.52        817.91        41.92 o                         
   7   3   4       1523.27       1481.26        64.62 o                         
   8   3   4         62.58         62.36        14.07 o                         
   9   3   4         26.22         24.64         6.84 o                         
  10   3   4        321.02        320.33        26.52 o                         
  11   3   4        113.45         98.46        14.82 o                         
  12   3   4         15.45          7.97         5.32 o                         
  13   3   4         31.86         17.86         8.74 o                         
  14   3   4          0.01          1.01         5.91 o                         
  15   3   4        249.88        250.10        29.28 o                         
  16   3   4         10.33         11.07         5.74 o                         
  17   3   4         27.98         23.25        12.93 o                         
  18   3   4         30.84         23.26         8.85 o                         
  19   3   4         35.50         35.15        13.10 o                         
 -17   4   4          0.43         23.77        12.92 o                         
 -16   4   4         17.12         32.00        46.26 o                         
 -15   4   4         10.37         -4.35        21.58 o                         
 -14   4   4          2.19          5.45        22.64 o                         
 -13   4   4         53.24         44.86         9.83 o                         
 -12   4   4         74.33         90.33        15.81 o                         
 -11   4   4         15.30          4.27         6.92 o                         
 -10   4   4         77.08         88.81        11.18 o                         
  -9   4   4          1.18          2.16         2.48 o                         
  -8   4   4        172.43        166.18        14.56 o                         
  -7   4   4          0.01          3.63         3.08 o                         
  -6   4   4         78.09         71.52         9.00 o                         
  -5   4   4        152.03        153.73        13.94 o                         
  -4   4   4        452.83        399.20        25.30 o                         
  -3   4   4          6.48          4.93         1.81 o                         
  -2   4   4          3.61          1.21         2.85 o                         
  -1   4   4        117.64        112.81        11.27 o                         
   0   4   4        783.38        759.27        48.56 o                         
   1   4   4        582.64        613.21        30.90 o                         
   2   4   4        523.69        558.12        41.82 o                         
   3   4   4         51.45         65.46        11.50 o                         
   4   4   4         27.60         21.48         6.68 o                         
   5   4   4        109.41         89.87        14.20 o                         
   6   4   4        466.07        464.57        33.22 o                         
   7   4   4        679.38        738.86        43.93 o                         
   8   4   4        918.35       1005.26        53.17 o                         
   9   4   4        200.25        211.10        23.95 o                         
  10   4   4         21.69         14.28         5.04 o                         
  11   4   4          1.97          7.47         3.61 o                         
  12   4   4        160.00        185.23        24.76 o                         
  13   4   4          8.63          7.16         3.57 o                         
  14   4   4        108.93        103.21        16.61 o                         
  15   4   4         30.95         48.58        21.99 o                         
  16   4   4         20.63         27.32        10.51 o                         
  17   4   4         26.53         22.01         4.58 o                         
 -15   5   4        170.12        217.65        44.21 o                         
 -14   5   4          0.01         -7.15         3.71 o                         
 -13   5   4         48.45         91.11        24.78 o                         
 -12   5   4        120.79        133.25        28.16 o                         
 -11   5   4        197.17        191.86        27.30 o                         
 -10   5   4          1.89         11.62         6.48 o                         
  -9   5   4         14.22          9.26         5.78 o                         
  -8   5   4         50.41         54.87        11.94 o                         
  -7   5   4          7.04         10.33         4.13 o                         
  -6   5   4          5.35          2.61         3.60 o                         
  -5   5   4         60.52         51.46        12.03 o                         
  -4   5   4        730.89        778.24        46.73 o                         
  -3   5   4         78.30         56.10        11.01 o                         
  -2   5   4         28.55         24.03        10.88 o                         
  -1   5   4         21.07          9.07         3.14 o                         
   0   5   4          4.61         -0.62         1.59 o                         
   1   5   4         22.78         17.62         5.55 o                         
   2   5   4        611.08        627.64        64.53 o                         
   3   5   4        415.54        422.02        32.53 o                         
   4   5   4         49.22         57.70        12.21 o                         
   5   5   4         63.78         66.18        12.92 o                         
   6   5   4        325.35        334.45        47.89 o                         
   7   5   4        111.77        128.59        18.88 o                         
   8   5   4         10.88         15.67         7.34 o                         
   9   5   4         20.95          8.66         5.33 o                         
  10   5   4          8.03         10.93         2.42 o                         
  11   5   4          2.87          3.05         4.23 o                         
  12   5   4         42.63         33.51         9.76 o                         
  13   5   4          4.00          3.37         5.03 o                         
  14   5   4         15.35         11.61         8.94 o                         
  15   5   4        188.27        204.32        29.75 o                         
 -12   6   4         23.29         13.61        15.40 o                         
 -11   6   4          0.52          9.51        10.97 o                         
 -10   6   4          8.87          8.46         8.11 o                         
  -9   6   4        104.90        137.56        27.22 o                         
  -8   6   4        288.74        351.60        41.81 o                         
  -7   6   4         91.61        115.73        19.99 o                         
  -6   6   4          0.38          0.48         4.84 o                         
  -5   6   4        277.37        267.65        28.84 o                         
  -4   6   4        294.73        268.77        28.74 o                         
  -3   6   4        142.89        157.02        21.22 o                         
  -2   6   4          9.93          5.45         6.03 o                         
  -1   6   4         52.71         68.16        16.42 o                         
   0   6   4        188.62        217.04        26.54 o                         
   1   6   4         12.18          8.30         8.89 o                         
   2   6   4          0.06         -0.41         5.05 o                         
   3   6   4        114.20        142.53        21.47 o                         
   4   6   4        238.42        343.69        35.75 o                         
   5   6   4        121.94        150.21        21.27 o                         
   6   6   4         37.70         40.29        12.77 o                         
   7   6   4        150.65        172.78        23.64 o                         
   8   6   4         79.08         94.28        17.71 o                         
   9   6   4         71.36         63.01        14.06 o                         
  10   6   4        150.62        153.69        21.36 o                         
  11   6   4          9.39          2.09         5.11 o                         
  12   6   4          3.72          0.57         3.00 o                         
  -6   7   4        126.96        154.92        28.79 o                         
  -5   7   4         23.34         12.42         5.37 o                         
  -4   7   4         20.56         25.85         9.86 o                         
  -3   7   4         43.81         43.03        11.49 o                         
  -2   7   4          1.68         -2.29         2.92 o                         
  -1   7   4        162.00        171.42        22.91 o                         
   0   7   4          8.20          2.31         8.17 o                         
   1   7   4         22.26         15.04        13.55 o                         
   2   7   4         11.93         17.53        10.17 o                         
   3   7   4        392.02        472.02        50.81 o                         
   4   7   4        134.14        134.64        27.91 o                         
   5   7   4          0.18          2.47         4.64 o                         
   6   7   4          8.20          8.61        10.10 o                         
 -20   1   5         53.34         45.32        14.16 o                         
 -19   1   5         78.60         57.15        24.60 o                         
 -18   1   5        261.64        305.53        33.35 o                         
 -17   1   5          9.25         13.77         7.65 o                         
 -16   1   5        299.45        336.07        33.15 o                         
 -15   1   5         56.10         48.70         8.67 o                         
 -14   1   5        442.50        483.36        33.15 o                         
 -13   1   5        153.00        147.57        18.63 o                         
 -12   1   5        766.54        793.71        43.71 o                         
 -11   1   5       1009.63       1025.84        40.80 o                         
 -10   1   5         82.46         90.35        10.80 o                         
  -9   1   5         64.11         50.75         6.87 o                         
  -8   1   5       1103.54       1128.71        39.23 o                         
  -7   1   5       1258.64       1327.93        41.98 o                         
  -6   1   5        324.60        283.85        14.96 o                         
  -5   1   5          0.14          0.73         1.05 o                         
  -4   1   5        416.01        379.21        14.41 o                         
  -3   1   5       2201.59       2073.91        54.28 o                         
  -2   1   5       1995.93       1896.87        38.89 o                         
  -1   1   5       1461.94       1471.12        31.73 o                         
   0   1   5          4.77          5.80         1.63 o                         
   1   1   5        807.52        854.06        37.15 o                         
   2   1   5         12.76         10.19         5.57 o                         
   3   1   5       2215.55       2112.05        67.87 o                         
   4   1   5        885.20        970.48        35.52 o                         
   5   1   5        625.31        637.92        27.90 o                         
   6   1   5       4792.67       4622.07       223.96 o                         
   7   1   5       4906.06       4511.29       172.66 o                         
   8   1   5         14.49          4.61         2.28 o                         
   9   1   5         77.02         71.68        11.72 o                         
  10   1   5        305.23        278.26        36.23 o                         
  11   1   5        456.70        444.14        45.96 o                         
  12   1   5         13.28         25.34        15.03 o                         
  13   1   5        159.88        153.24        29.64 o                         
  14   1   5        204.43        217.00        34.19 o                         
  15   1   5         46.82         25.18        25.94 o                         
  16   1   5        459.69        444.14        43.56 o                         
  17   1   5          3.28          6.01        10.24 o                         
  18   1   5        273.55        257.58        33.75 o                         
  19   1   5         99.55        115.22        42.72 o                         
  20   1   5        134.20        128.16        31.66 o                         
 -20   2   5         53.99        112.28        30.36 o                         
 -19   2   5         41.02         56.28        22.86 o                         
 -18   2   5          7.22         10.54         5.70 o                         
 -17   2   5        251.01        252.44        29.17 o                         
 -16   2   5         58.25         62.46        16.04 o                         
 -15   2   5          5.66         -0.10         2.06 o                         
 -14   2   5         71.04         86.56        16.73 o                         
 -13   2   5        511.05        578.12        43.19 o                         
 -12   2   5        158.42        160.02        21.95 o                         
 -11   2   5         41.30         33.60         9.25 o                         
 -10   2   5       1026.13       1091.90        54.81 o                         
  -9   2   5        239.57        193.06        20.08 o                         
  -8   2   5       1160.98       1168.19        51.82 o                         
  -7   2   5       1135.86       1154.66        42.94 o                         
  -6   2   5        327.18        336.73        23.78 o                         
  -5   2   5       2025.78       1938.25       118.46 o                         
  -4   2   5       8010.86       8508.05       263.02 o                         
  -3   2   5       4601.26       4731.73        89.91 o                         
  -2   2   5        138.91        120.24         8.49 o                         
  -1   2   5       3367.39       3379.24        92.74 o                         
   0   2   5        950.78        850.41        30.54 o                         
   1   2   5          7.31          5.75         1.94 o                         
   2   2   5         29.02         19.25         4.16 o                         
   3   2   5       1850.03       2182.75       105.98 o                         
   4   2   5       1265.79       1281.02        53.11 o                         
   5   2   5       2029.92       2135.19        78.12 o                         
   6   2   5       5668.14       5931.68       138.22 o                         
   7   2   5        985.99        991.38        49.98 o                         
   8   2   5       5973.12       6238.36       167.71 o                         
   9   2   5         22.24         17.27         3.46 o                         
  10   2   5        320.37        286.16        15.82 o                         
  11   2   5        276.81        243.79        19.90 o                         
  12   2   5        294.96        279.08        19.49 o                         
  13   2   5        473.24        477.97        41.38 o                         
  14   2   5         88.05         96.40        18.86 o                         
  15   2   5        140.46        137.67        22.65 o                         
  16   2   5         43.75         45.79        13.49 o                         
  17   2   5        213.06        295.62        46.17 o                         
  18   2   5         89.32        152.01        50.31 o                         
  19   2   5         17.45         28.26        16.51 o                         
  20   2   5         38.93         54.88        23.62 o                         
 -19   3   5         17.05         19.73        17.13 o                         
 -18   3   5        241.49        285.37        50.12 o                         
 -17   3   5         16.53         52.61        23.88 o                         
 -16   3   5         40.80         15.72        19.42 o                         
 -15   3   5        167.21        181.22        35.96 o                         
 -14   3   5        186.89        203.77        36.38 o                         
 -13   3   5         73.67         55.81        17.57 o                         
 -12   3   5        192.62        160.74        21.41 o                         
 -11   3   5         12.75          9.97         3.96 o                         
 -10   3   5        176.39        180.11        27.97 o                         
  -9   3   5        411.06        404.78        22.87 o                         
  -8   3   5         63.84         46.80         6.87 o                         
  -7   3   5        203.91        124.12        22.79 o                         
  -6   3   5          2.96          2.53         2.86 o                         
  -5   3   5        350.80        338.94        21.75 o                         
  -4   3   5        195.30        230.63        19.05 o                         
  -3   3   5       2933.53       3131.43        76.85 o                         
  -2   3   5       5419.51       5862.80       122.45 o                         
  -1   3   5        717.45        533.45        61.18 o                         
   0   3   5         68.94         40.22         5.68 o                         
   1   3   5         38.65         22.22         5.13 o                         
   2   3   5          3.30          1.86         3.58 o                         
   3   3   5         23.82         19.02         6.20 o                         
   4   3   5        227.24        246.42        20.89 o                         
   5   3   5       1338.63       1349.27        55.25 o                         
   6   3   5       1345.63       1496.98        61.42 o                         
   7   3   5        435.91        405.09        30.14 o                         
   8   3   5       1512.14       1732.85        80.31 o                         
   9   3   5        289.28        343.79        34.22 o                         
  10   3   5        916.16        850.24        39.81 o                         
  11   3   5        173.74        159.55        16.47 o                         
  12   3   5         57.16         57.61         9.75 o                         
  13   3   5         28.74         22.53         5.98 o                         
  14   3   5        407.41        445.78        37.81 o                         
  15   3   5          2.03          0.56         3.35 o                         
  16   3   5          0.12         10.12         8.58 o                         
  17   3   5          1.50          8.29         6.19 o                         
  18   3   5         41.44         58.19        22.75 o                         
  19   3   5          0.44         -1.41         4.56 o                         
 -17   4   5          3.30          4.87         8.91 o                         
 -16   4   5          3.17          2.75         6.84 o                         
 -15   4   5         36.76         48.59        14.59 o                         
 -14   4   5        115.49         97.91        20.76 o                         
 -13   4   5        202.38        205.05        30.21 o                         
 -12   4   5         92.11        112.27        20.89 o                         
 -11   4   5        559.98        575.49        39.27 o                         
 -10   4   5         86.66         69.10        12.64 o                         
  -9   4   5         24.14         19.45         7.60 o                         
  -8   4   5        214.30        183.69        17.78 o                         
  -7   4   5         17.52         14.48         3.96 o                         
  -6   4   5        170.90        161.27        14.68 o                         
  -5   4   5        760.65        636.57        39.17 o                         
  -4   4   5        570.03        581.33        29.29 o                         
  -3   4   5        269.88        177.31        27.86 o                         
  -2   4   5       1206.47        947.61       108.23 o                         
  -1   4   5          5.34          4.53         2.13 o                         
   0   4   5       1492.06       1575.26        93.91 o                         
   1   4   5        228.72        234.75        30.08 o                         
   2   4   5          5.46          6.32         8.00 o                         
   3   4   5        588.66        656.61        37.64 o                         
   4   4   5       1865.12       1993.96       110.13 o                         
   5   4   5       1029.79       1086.53        69.74 o                         
   6   4   5         85.81         91.15        14.27 o                         
   7   4   5        491.91        506.87        36.40 o                         
   8   4   5        106.56         95.56        16.42 o                         
   9   4   5        186.27        219.78        24.84 o                         
  10   4   5        348.50        355.80        44.58 o                         
  11   4   5         57.23         63.88        12.46 o                         
  12   4   5         77.88         71.53        11.49 o                         
  13   4   5        364.61        428.78        39.00 o                         
  14   4   5         32.18         60.29        13.91 o                         
  15   4   5        180.10        210.35        34.06 o                         
  16   4   5        192.18        193.42        34.61 o                         
  17   4   5         46.98         49.74        19.87 o                         
 -15   5   5         80.16         60.07        24.68 o                         
 -14   5   5         13.41          4.63        14.99 o                         
 -13   5   5        447.69        501.65        64.35 o                         
 -12   5   5         20.17         27.24        14.89 o                         
 -11   5   5        911.49       1010.36        72.76 o                         
 -10   5   5        476.58        543.44        50.94 o                         
  -9   5   5        216.43        232.89        26.37 o                         
  -8   5   5         10.13         14.19         5.61 o                         
  -7   5   5       1123.64       1162.14        64.66 o                         
  -6   5   5        201.67        214.71        23.73 o                         
  -5   5   5         62.45         51.53        11.44 o                         
  -4   5   5        275.62        251.70        25.65 o                         
  -3   5   5        253.35        240.84        24.68 o                         
  -2   5   5        537.13        517.71        37.32 o                         
  -1   5   5       1586.48       1593.58        94.98 o                         
   0   5   5        272.09        314.28        26.30 o                         
   1   5   5         64.38         50.54        10.23 o                         
   2   5   5        147.08        127.56        20.23 o                         
   3   5   5        721.17        771.96        92.02 o                         
   4   5   5        513.33        507.50        36.81 o                         
   5   5   5        976.59        979.35       117.85 o                         
   6   5   5         13.80         10.70         9.99 o                         
   7   5   5         33.79         27.77         9.16 o                         
   8   5   5         50.12         47.53        11.55 o                         
   9   5   5        106.97        138.38        22.14 o                         
  10   5   5         66.38         54.89        13.29 o                         
  11   5   5         31.16         36.34         8.56 o                         
  12   5   5          6.52         11.30         5.09 o                         
  13   5   5          0.00          0.71         7.27 o                         
  14   5   5        139.46        192.96        28.59 o                         
  15   5   5         85.99        116.52        21.61 o                         
 -11   6   5          1.42         -0.88         8.55 o                         
 -10   6   5         22.77         12.53        21.15 o                         
  -9   6   5          9.88         13.87        10.90 o                         
  -8   6   5          2.71          2.08         8.29 o                         
  -7   6   5          9.98          9.19        10.64 o                         
  -6   6   5          0.72          0.36         5.84 o                         
  -5   6   5         30.58         22.30        11.25 o                         
  -4   6   5        447.91        458.62        39.03 o                         
  -3   6   5        257.42        218.45        26.18 o                         
  -2   6   5         71.58         69.76        13.68 o                         
  -1   6   5         31.88         30.37         9.55 o                         
   0   6   5          5.86          6.33         5.39 o                         
   1   6   5         42.71         60.71        16.27 o                         
   2   6   5          5.66          3.85         3.07 o                         
   3   6   5         27.58         36.50        11.76 o                         
   4   6   5        119.69        111.79        23.47 o                         
   5   6   5         14.25          7.80         3.98 o                         
   6   6   5          8.10          6.26         4.79 o                         
   7   6   5         29.25         15.43         7.00 o                         
   8   6   5         16.64          7.68         6.14 o                         
   9   6   5         10.45          4.40        12.95 o                         
  10   6   5          2.54          5.51         5.79 o                         
  11   6   5        201.35        193.43        24.13 o                         
  -5   7   5         48.68         36.51        11.47 o                         
  -4   7   5         22.61         22.76         9.71 o                         
  -3   7   5        146.66        161.89        29.60 o                         
  -2   7   5         15.04         29.41        10.13 o                         
  -1   7   5         71.70         76.76        14.83 o                         
   0   7   5          4.02         -0.37         7.49 o                         
   1   7   5        120.94        110.99        23.91 o                         
   2   7   5          0.98         -3.53         9.86 o                         
   3   7   5        268.91        269.24        39.04 o                         
   4   7   5          9.88          9.11         6.32 o                         
   5   7   5          0.05         -8.47         8.83 o                         
 -20   0   6        132.99        145.39        34.55 o                         
 -19   0   6         13.65         23.93        15.58 o                         
 -18   0   6         32.95         36.25        17.95 o                         
 -17   0   6         62.47         88.76        25.20 o                         
 -16   0   6          0.55         -4.66        11.47 o                         
 -15   0   6       2108.42       2455.12       187.87 o                         
 -14   0   6        710.01        708.92        47.28 o                         
 -13   0   6         28.60         31.25        17.50 o                         
 -12   0   6        392.67        399.28        32.44 o                         
 -11   0   6       1429.24       1419.76        65.68 o                         
 -10   0   6       1328.36       1441.27        55.82 o                         
  -9   0   6       1601.38       1553.47        62.76 o                         
  -8   0   6       5021.62       5021.41       139.23 o                         
  -7   0   6       3480.50       3321.45        99.98 o                         
  -6   0   6        578.60        566.34        30.51 o                         
  -5   0   6       5174.27       5567.05       124.89 o                         
  -4   0   6       4747.71       4871.91       165.17 o                         
  -3   0   6       4680.99       5002.07       186.08 o                         
  -2   0   6      27193.91      28605.78       533.04 o                         
  -1   0   6        765.74        758.40        32.81 o                         
   0   0   6       1052.69       1217.88        59.92 o                         
   1   0   6        142.99        186.80        21.16 o                         
   2   0   6         61.30         49.69         9.87 o                         
   3   0   6        372.16        467.92        35.29 o                         
   4   0   6       6293.18       6717.82       395.16 o                         
   5   0   6       1054.80       1063.97        49.86 o                         
   6   0   6        386.74        414.85        34.61 o                         
   7   0   6        101.79        134.46        19.86 o                         
   8   0   6       2709.74       2968.99       180.87 o                         
   9   0   6       2518.14       2888.01       183.80 o                         
  10   0   6       1336.22       1333.79       116.54 o                         
  11   0   6         96.52         66.37        24.02 o                         
  12   0   6          4.91         10.86        10.52 o                         
  13   0   6       2513.84       2615.10       188.58 o                         
  14   0   6        463.09        462.90        73.48 o                         
  15   0   6         60.12         48.94        24.32 o                         
  16   0   6        182.08        174.69        47.03 o                         
  17   0   6        204.98        198.42        53.20 o                         
  18   0   6         28.99         42.85        29.90 o                         
  19   0   6         26.11         21.47         7.92 o                         
  20   0   6        248.47        311.30        72.24 o                         
 -20   1   6         80.87         44.77        13.02 o                         
 -19   1   6        318.45        298.21        38.45 o                         
 -18   1   6        137.35        109.12        18.82 o                         
 -17   1   6          2.74          6.14         7.68 o                         
 -16   1   6        121.17        143.78        21.54 o                         
 -15   1   6        271.70        258.58        21.60 o                         
 -14   1   6         40.20         39.01         8.03 o                         
 -13   1   6       1094.60       1103.47        47.79 o                         
 -12   1   6       2501.52       2666.16       111.97 o                         
 -11   1   6        132.76        154.02        14.87 o                         
 -10   1   6        121.70        136.57        13.60 o                         
  -9   1   6          0.59          5.45         3.49 o                         
  -8   1   6          0.16          0.44         1.76 o                         
  -7   1   6          1.88          6.43         2.82 o                         
  -6   1   6        528.51        478.88        30.01 o                         
  -5   1   6       1421.72       1487.31        50.97 o                         
  -4   1   6          0.11          0.15         2.54 o                         
  -3   1   6        269.80        214.33        10.00 o                         
  -2   1   6        124.51        112.73         7.38 o                         
  -1   1   6        129.99        133.06         7.20 o                         
   0   1   6       9801.25      10142.51       276.14 o                         
   1   1   6        201.30        163.34        13.47 o                         
   2   1   6       3085.15       3154.55        94.34 o                         
   3   1   6       4491.03       4672.70       110.17 o                         
   4   1   6        823.31        786.12        33.23 o                         
   5   1   6         78.40         81.94         9.81 o                         
   6   1   6          2.85          0.78         3.34 o                         
   7   1   6         27.87         25.84         5.61 o                         
   8   1   6       1032.54        912.12       117.64 o                         
   9   1   6        253.83        159.78        28.69 o                         
  10   1   6         28.90         17.54         4.86 o                         
  11   1   6         16.08          6.31         7.52 o                         
  12   1   6        261.35        146.14        73.03 o                         
  13   1   6        784.58        853.16        69.85 o                         
  14   1   6          7.78          8.65         8.24 o                         
  15   1   6        189.65        231.73        38.84 o                         
  16   1   6         51.92         49.39        18.05 o                         
  17   1   6         19.87         22.72        10.47 o                         
  18   1   6         99.43         95.64        20.53 o                         
  19   1   6         95.08        116.79        24.21 o                         
  20   1   6         89.98        100.61        29.95 o                         
 -19   2   6          0.08        -13.00        11.91 o                         
 -18   2   6          1.55          9.78        14.13 o                         
 -17   2   6         35.77         36.38        43.93 o                         
 -16   2   6         96.99         91.10        17.79 o                         
 -15   2   6          4.68          3.22         7.29 o                         
 -14   2   6          0.33         -3.06         6.09 o                         
 -13   2   6        147.97        145.50        20.98 o                         
 -12   2   6        152.03        180.15        25.70 o                         
 -11   2   6         30.66         15.03         7.28 o                         
 -10   2   6       1547.20       1507.23        66.31 o                         
  -9   2   6       1337.21       1317.02        58.26 o                         
  -8   2   6         80.74         71.97         9.74 o                         
  -7   2   6        168.54        141.50        10.82 o                         
  -6   2   6        449.69        408.01        26.01 o                         
  -5   2   6        264.52        209.06        25.61 o                         
  -4   2   6       3276.27       3319.10        88.37 o                         
  -3   2   6       2614.43       2573.33        61.72 o                         
  -2   2   6        858.32        781.65        32.84 o                         
  -1   2   6       4873.49       4824.95       225.46 o                         
   0   2   6       6854.37       6702.60       288.50 o                         
   1   2   6       1872.83       1986.52        72.51 o                         
   2   2   6        403.63        492.69        23.25 o                         
   3   2   6        664.74        961.74        37.34 o                         
   4   2   6       2176.59       2485.62        96.50 o                         
   5   2   6        599.39        572.88        23.85 o                         
   6   2   6       4543.23       4327.87       155.93 o                         
   7   2   6         17.17         17.60         5.23 o                         
   8   2   6       1422.18       1464.43        49.02 o                         
   9   2   6        575.37        547.39        30.97 o                         
  10   2   6        897.67        781.48        31.48 o                         
  11   2   6        371.27        353.08        25.62 o                         
  12   2   6         11.73          3.86         4.05 o                         
  13   2   6        532.07        496.03        60.11 o                         
  14   2   6         60.58         64.33        13.56 o                         
  15   2   6          0.16         13.36        13.64 o                         
  16   2   6         68.60         71.00        22.20 o                         
  17   2   6          0.61         -2.80        17.27 o                         
  18   2   6        163.39        185.34        37.77 o                         
  19   2   6         89.76        101.64        29.23 o                         
 -18   3   6         22.05          9.99        27.33 o                         
 -17   3   6         17.33          7.54         9.63 o                         
 -16   3   6        179.17        185.79        38.33 o                         
 -15   3   6        319.56        373.76        69.92 o                         
 -14   3   6        171.01        171.74        34.40 o                         
 -13   3   6          4.95          4.03         7.35 o                         
 -12   3   6        432.08        406.46        31.10 o                         
 -11   3   6       1495.84       1498.96        99.45 o                         
 -10   3   6        214.36        192.80        19.45 o                         
  -9   3   6         55.43         40.79         7.27 o                         
  -8   3   6        196.98        152.61        25.05 o                         
  -7   3   6        679.69        613.65        34.09 o                         
  -6   3   6          0.14          8.26         2.51 o                         
  -5   3   6        534.88        523.29        26.87 o                         
  -4   3   6        112.50        114.40        11.00 o                         
  -3   3   6         40.13         25.43         5.67 o                         
  -2   3   6        190.78        191.54        14.44 o                         
  -1   3   6        158.10        122.24         9.73 o                         
   0   3   6         40.53         35.47         4.70 o                         
   1   3   6       1049.69       1127.82        40.88 o                         
   2   3   6          2.44          2.42         3.46 o                         
   3   3   6       2769.57       2931.31        96.16 o                         
   4   3   6         80.51         89.85        13.00 o                         
   5   3   6        473.69        473.82        31.11 o                         
   6   3   6          5.54         11.98         5.71 o                         
   7   3   6       1374.70       1462.78        62.29 o                         
   8   3   6        391.20        388.92        27.66 o                         
   9   3   6        261.27        241.82        22.16 o                         
  10   3   6        387.65        401.74        30.73 o                         
  11   3   6        710.81        689.87        33.94 o                         
  12   3   6          3.95          1.21         2.87 o                         
  13   3   6        246.04        253.18        29.94 o                         
  14   3   6        172.78        175.51        26.21 o                         
  15   3   6        286.02        284.32        46.95 o                         
  16   3   6          0.02         31.49        15.61 o                         
  17   3   6        179.88        200.15        40.34 o                         
  18   3   6          2.00          0.26        10.79 o                         
 -17   4   6          2.31         11.14        11.19 o                         
 -16   4   6          9.38          7.52         8.00 o                         
 -15   4   6         22.20          8.40         9.26 o                         
 -14   4   6         50.51         51.71        13.59 o                         
 -13   4   6         14.61          6.63         4.78 o                         
 -12   4   6         66.42         68.68        26.01 o                         
 -11   4   6         19.56         13.53         7.42 o                         
 -10   4   6          5.67         12.83         5.86 o                         
  -9   4   6          5.89          2.99         5.71 o                         
  -8   4   6          7.78          5.38         1.99 o                         
  -7   4   6          2.07         -1.00         2.87 o                         
  -6   4   6         31.90         33.98         8.56 o                         
  -5   4   6        226.34        200.22        20.85 o                         
  -4   4   6        266.83        242.50        27.37 o                         
  -3   4   6        154.26        143.26        18.07 o                         
  -2   4   6          2.98         -0.46         5.87 o                         
  -1   4   6        307.09        264.27        32.98 o                         
   0   4   6        375.34        326.51        21.08 o                         
   1   4   6        196.72        201.04        16.09 o                         
   2   4   6        482.75        525.50        32.19 o                         
   3   4   6         34.31         51.90        10.26 o                         
   4   4   6         93.68         93.17        14.52 o                         
   5   4   6        368.97        356.43        28.68 o                         
   6   4   6        142.68        121.25        16.75 o                         
   7   4   6        390.89        400.46        32.65 o                         
   8   4   6          3.20         12.09         7.22 o                         
   9   4   6        142.17        174.53        22.81 o                         
  10   4   6         13.54          9.41         2.98 o                         
  11   4   6         94.45         80.63        14.29 o                         
  12   4   6        128.14        111.61        19.54 o                         
  13   4   6        163.52        174.14        24.54 o                         
  14   4   6        164.37        186.27        27.12 o                         
  15   4   6          1.25          8.19        12.55 o                         
  16   4   6          0.46         27.49        20.23 o                         
  17   4   6          4.93         13.56         8.57 o                         
 -14   5   6         33.81         13.13         9.71 o                         
 -13   5   6        154.17        204.76        41.68 o                         
 -12   5   6         88.67         86.77        32.97 o                         
 -11   5   6          9.49         20.97        28.94 o                         
 -10   5   6          3.82          2.35         5.72 o                         
  -9   5   6         10.80          8.86         7.56 o                         
  -8   5   6        131.04        115.98        23.20 o                         
  -7   5   6        201.50        162.42        20.98 o                         
  -6   5   6          1.89          2.85         2.77 o                         
  -5   5   6          2.59          7.47         3.20 o                         
  -4   5   6         16.71         11.83         7.90 o                         
  -3   5   6         27.73         24.08         8.24 o                         
  -2   5   6          6.82          1.96         4.67 o                         
  -1   5   6          0.68          9.78         6.78 o                         
   0   5   6          1.54          4.00         3.42 o                         
   1   5   6          3.22          0.67         3.38 o                         
   2   5   6         16.24         15.23         7.17 o                         
   3   5   6          7.85          2.41         3.95 o                         
   4   5   6          4.91         10.34         5.14 o                         
   5   5   6         24.32         24.94         7.50 o                         
   6   5   6         79.85         89.91        16.08 o                         
   7   5   6         57.34         64.60        14.07 o                         
   8   5   6         23.01         28.03         3.35 o                         
   9   5   6          6.22          5.82         6.04 o                         
  10   5   6         38.97         50.67        13.13 o                         
  11   5   6        140.24        164.65        21.21 o                         
  12   5   6          8.52         18.63        10.62 o                         
  13   5   6         25.18         27.86         9.92 o                         
  14   5   6          8.83          8.16         7.35 o                         
 -11   6   6          1.35         -2.00         8.62 o                         
 -10   6   6         15.44         24.65        11.50 o                         
  -9   6   6         42.80         54.12        17.85 o                         
  -8   6   6          0.75          8.25         9.23 o                         
  -7   6   6         22.88         20.13        13.03 o                         
  -6   6   6          0.10         -9.86         5.99 o                         
  -5   6   6          3.91         12.18        11.42 o                         
  -4   6   6         33.04         46.19        15.17 o                         
  -3   6   6        375.64        381.59        34.76 o                         
  -2   6   6        229.71        227.29        26.99 o                         
  -1   6   6         23.72         10.12         8.02 o                         
   0   6   6        372.43        458.01        50.00 o                         
   1   6   6         75.77         77.30        14.94 o                         
   2   6   6         59.87         96.01        18.05 o                         
   3   6   6         10.86         15.17         9.11 o                         
   4   6   6         54.98        101.44        22.63 o                         
   5   6   6          6.73         11.59         5.61 o                         
   6   6   6        166.52        225.21        34.62 o                         
   7   6   6          5.90          0.42         7.43 o                         
   8   6   6          2.55          8.78         5.12 o                         
   9   6   6          5.40         37.46        77.91 o                         
  10   6   6         71.06         86.09        19.51 o                         
  11   6   6         13.61         16.28         7.39 o                         
  -4   7   6          5.95         19.66         9.84 o                         
  -3   7   6         21.67         12.42        10.99 o                         
  -2   7   6          7.78          7.99         5.12 o                         
  -1   7   6          2.71          9.17         5.76 o                         
   0   7   6         80.43         95.66        20.28 o                         
   1   7   6          4.18          4.59         7.78 o                         
   2   7   6          6.43          8.44         6.53 o                         
   3   7   6         14.84         20.21         9.67 o                         
   4   7   6         32.45         49.56        16.51 o                         
 -20   1   7         10.74          1.40        35.12 o                         
 -19   1   7         52.01         52.38        14.51 o                         
 -18   1   7          7.92          2.19         4.72 o                         
 -17   1   7        230.66        241.26        42.74 o                         
 -16   1   7        138.17        125.10        17.59 o                         
 -15   1   7        495.15        520.22        31.57 o                         
 -14   1   7       1157.01       1157.73        79.78 o                         
 -13   1   7       1108.20       1138.17        43.20 o                         
 -12   1   7        317.80        308.29        20.70 o                         
 -11   1   7       2461.49       2572.63        73.83 o                         
 -10   1   7        720.07        677.84        32.74 o                         
  -9   1   7         37.50         35.88         7.31 o                         
  -8   1   7       1077.14       1153.75        38.53 o                         
  -7   1   7       4569.37       4583.87       148.39 o                         
  -6   1   7        288.57        357.25        17.14 o                         
  -5   1   7        721.65        696.42        24.21 o                         
  -4   1   7        321.41        333.05        13.88 o                         
  -3   1   7         41.50         46.96         5.36 o                         
  -2   1   7       1017.57       1064.72        42.11 o                         
  -1   1   7       4464.93       4601.01       143.98 o                         
   0   1   7         71.30         68.93         7.51 o                         
   1   1   7          2.11          2.29         1.97 o                         
   2   1   7       1066.24       1198.01        44.76 o                         
   3   1   7        142.00        126.02        15.11 o                         
   4   1   7        146.67        166.92        12.67 o                         
   5   1   7        110.63         90.55        15.62 o                         
   6   1   7       1893.61       2054.84        77.84 o                         
   7   1   7        105.09        128.15        17.26 o                         
   8   1   7          7.21         10.08         8.71 o                         
   9   1   7         78.79         80.72        14.06 o                         
  10   1   7        240.03        225.43        23.81 o                         
  11   1   7        488.38        410.27        33.04 o                         
  12   1   7        133.09        150.52        28.89 o                         
  13   1   7         35.32         38.81        15.46 o                         
  14   1   7        108.47         92.17        21.57 o                         
  15   1   7        250.06        298.58        44.64 o                         
  16   1   7         63.12         61.65        20.25 o                         
  17   1   7         47.37         58.82        20.32 o                         
  18   1   7          9.86         -0.79        10.17 o                         
  19   1   7         10.18          2.56         5.44 o                         
  20   1   7          1.22          9.13         9.94 o                         
 -19   2   7         28.91         38.25        27.29 o                         
 -18   2   7        405.53        441.80        63.93 o                         
 -17   2   7        261.82        271.59        37.80 o                         
 -16   2   7        234.22        268.34        43.23 o                         
 -15   2   7         72.10         58.36        14.97 o                         
 -14   2   7         13.44          7.33         6.97 o                         
 -13   2   7          0.05         -3.33         7.88 o                         
 -12   2   7        345.61        329.56        30.36 o                         
 -11   2   7         20.34         28.52         9.45 o                         
 -10   2   7         59.89         61.30        10.79 o                         
  -9   2   7         74.51         71.69        10.75 o                         
  -8   2   7         60.95         43.95         5.67 o                         
  -7   2   7        544.32        466.24        44.01 o                         
  -6   2   7       2435.61       2470.96       154.81 o                         
  -5   2   7        193.05        159.82        18.24 o                         
  -4   2   7        827.78        838.24        38.41 o                         
  -3   2   7        394.93        322.97        35.94 o                         
  -2   2   7       1808.13       1645.83        90.30 o                         
  -1   2   7       4727.21       4698.95       201.77 o                         
   0   2   7       4783.71       4933.50       132.42 o                         
   1   2   7       3447.51       3759.01        96.64 o                         
   2   2   7        668.94        794.69        31.33 o                         
   3   2   7        131.16         85.38        10.04 o                         
   4   2   7        674.19        596.34        28.43 o                         
   5   2   7        437.61        451.09        27.71 o                         
   6   2   7        644.76        651.77        39.83 o                         
   7   2   7         14.09          7.32         5.93 o                         
   8   2   7         52.07         44.66         8.36 o                         
   9   2   7        901.30        822.17        67.93 o                         
  10   2   7         87.94         71.53        10.06 o                         
  11   2   7         15.05         11.65         6.41 o                         
  12   2   7         66.65         56.77         9.86 o                         
  13   2   7         15.27         45.07        17.63 o                         
  14   2   7         75.09         66.44        17.64 o                         
  15   2   7         18.04         17.58        10.51 o                         
  16   2   7          5.68          7.16        12.45 o                         
  17   2   7         16.93         13.27         4.37 o                         
  18   2   7          1.83         19.34        10.37 o                         
  19   2   7         50.15         14.19        22.64 o                         
 -18   3   7        156.30        142.27        35.67 o                         
 -17   3   7        393.36        507.32        65.61 o                         
 -16   3   7         89.36        106.17        29.21 o                         
 -15   3   7         98.86        106.10        22.05 o                         
 -14   3   7         65.60         80.52        19.04 o                         
 -13   3   7          0.35         -0.95         5.12 o                         
 -12   3   7         35.03         23.54        12.27 o                         
 -11   3   7          4.76          2.72         3.30 o                         
 -10   3   7        895.41        832.56        86.31 o                         
  -9   3   7        411.32        347.89        29.10 o                         
  -8   3   7        291.14        279.52        28.75 o                         
  -7   3   7        554.91        530.26        30.27 o                         
  -6   3   7        408.09        349.73        20.56 o                         
  -5   3   7         25.44         21.72         4.79 o                         
  -4   3   7          0.28         -2.45         2.77 o                         
  -3   3   7          0.70          3.22         3.45 o                         
  -2   3   7       1093.59       1193.73        48.06 o                         
  -1   3   7        159.31        114.80        16.80 o                         
   0   3   7          1.77          2.29         2.40 o                         
   1   3   7         67.11         56.64         8.79 o                         
   2   3   7       1023.91       1226.30        46.51 o                         
   3   3   7         24.64         23.43         5.55 o                         
   4   3   7        144.66        131.79        14.15 o                         
   5   3   7        207.69        204.15        18.42 o                         
   6   3   7        291.20        297.29        17.69 o                         
   7   3   7        207.74        182.06        15.52 o                         
   8   3   7       1160.62       1130.55        66.66 o                         
   9   3   7       1891.13       1854.14        94.90 o                         
  10   3   7       3077.46       3125.14       148.45 o                         
  11   3   7        488.25        437.94        28.45 o                         
  12   3   7          0.31         -1.14         3.87 o                         
  13   3   7        142.04        135.09        28.75 o                         
  14   3   7        365.59        445.81        56.71 o                         
  15   3   7        204.70        210.32        39.08 o                         
  16   3   7         74.96         58.43        20.46 o                         
  17   3   7          8.90         38.59        21.34 o                         
  18   3   7         18.77         17.21        13.12 o                         
 -16   4   7         46.41         37.73        14.89 o                         
 -15   4   7          8.48          9.65        10.42 o                         
 -14   4   7        472.70        605.03        55.53 o                         
 -13   4   7         23.55         34.81        14.70 o                         
 -12   4   7         23.49         24.24        11.00 o                         
 -11   4   7          5.22         -0.73         3.20 o                         
 -10   4   7        807.78        904.74        62.91 o                         
  -9   4   7        115.34        113.89        21.40 o                         
  -8   4   7       3626.25       3998.55       144.19 o                         
  -7   4   7       1263.50       1230.57        48.41 o                         
  -6   4   7         73.87         80.73        10.67 o                         
  -5   4   7        192.47        175.29        17.13 o                         
  -4   4   7       2937.13       2833.31       251.81 o                         
  -3   4   7         14.09         15.26         4.94 o                         
  -2   4   7        133.83        138.53        16.70 o                         
  -1   4   7        178.75        138.42        26.54 o                         
   0   4   7         40.65         30.11         7.00 o                         
   1   4   7       1167.91       1225.61        53.35 o                         
   2   4   7        310.37        299.91        22.16 o                         
   3   4   7         47.47         27.70         8.80 o                         
   4   4   7        185.16        177.46        17.95 o                         
   5   4   7        288.90        273.87        24.70 o                         
   6   4   7        400.56        408.10        32.41 o                         
   7   4   7        179.65        198.52        22.87 o                         
   8   4   7        371.54        426.50        45.97 o                         
   9   4   7        246.13        218.84        31.87 o                         
  10   4   7        165.74        131.48        20.39 o                         
  11   4   7         93.26         84.47        18.32 o                         
  12   4   7         22.14         10.36         7.61 o                         
  13   4   7         15.67         18.78         7.63 o                         
  14   4   7         29.30         25.71        18.02 o                         
  15   4   7         16.99         47.67        16.69 o                         
  16   4   7         42.11         30.66        15.21 o                         
 -14   5   7         21.60         38.45        19.20 o                         
 -13   5   7         99.52        102.05        31.82 o                         
 -12   5   7          0.37         10.28         8.13 o                         
 -11   5   7         16.71          2.69         7.47 o                         
 -10   5   7        132.54        140.46        32.60 o                         
  -9   5   7        248.44        285.86        37.68 o                         
  -8   5   7         22.65         33.43        13.62 o                         
  -7   5   7         40.17         41.83        12.65 o                         
  -6   5   7          0.02         -8.54         6.17 o                         
  -5   5   7        225.87        228.04        31.22 o                         
  -4   5   7          2.71          5.99         4.70 o                         
  -3   5   7        582.14        656.92        42.20 o                         
  -2   5   7         40.53         40.77         9.38 o                         
  -1   5   7          0.04         -0.99         2.21 o                         
   0   5   7         81.05         67.45        12.00 o                         
   1   5   7        135.01        173.67        20.09 o                         
   2   5   7        240.60        258.36        38.96 o                         
   3   5   7       1139.86       1294.34       145.15 o                         
   4   5   7        121.27        136.07        18.78 o                         
   5   5   7         28.03         25.54         7.39 o                         
   6   5   7         96.45        103.60        17.13 o                         
   7   5   7       1050.24       1236.84        75.69 o                         
   8   5   7         21.19          3.40         4.68 o                         
   9   5   7         47.31         41.98        10.68 o                         
  10   5   7         28.40         35.21        11.82 o                         
  11   5   7         78.83         78.56        16.31 o                         
  12   5   7         77.10         90.20        19.13 o                         
  13   5   7         80.40         90.39        19.50 o                         
  14   5   7         48.56         42.18        13.47 o                         
 -10   6   7          3.33          1.15         7.14 o                         
  -9   6   7         59.01         63.61        19.36 o                         
  -8   6   7         74.28         74.67        19.40 o                         
  -7   6   7         24.55         27.51         9.13 o                         
  -6   6   7          0.58          5.28         8.63 o                         
  -5   6   7          0.03         10.22         8.72 o                         
  -4   6   7         54.10         34.55        12.02 o                         
  -3   6   7        134.31        129.76        27.02 o                         
  -2   6   7         20.60          8.93         7.90 o                         
  -1   6   7        364.11        407.00        33.87 o                         
   0   6   7          1.42         -0.65         5.11 o                         
   1   6   7         57.72         43.27        11.82 o                         
   2   6   7         75.19         74.08        14.68 o                         
   3   6   7         35.30         33.29        11.06 o                         
   4   6   7          6.33         10.00         8.36 o                         
   5   6   7         35.28         26.78         8.90 o                         
   6   6   7         42.24         54.22        15.26 o                         
   7   6   7          7.48         -4.29         9.09 o                         
   8   6   7          2.25         10.08         5.40 o                         
   9   6   7          1.18         -4.49         8.99 o                         
  10   6   7         10.17          9.32         4.85 o                         
  -1   7   7        119.94        112.14        28.67 o                         
   0   7   7          0.80         -2.44         8.96 o                         
   1   7   7         35.63          3.87         7.40 o                         
 -19   0   8          0.23         -0.60        12.12 o                         
 -18   0   8         62.83         35.87        16.25 o                         
 -17   0   8          1.48         13.97         7.28 o                         
 -16   0   8       1555.32       1771.16       117.51 o                         
 -15   0   8          1.03          5.34        27.56 o                         
 -14   0   8         73.74         78.23        16.01 o                         
 -13   0   8        313.52        295.24        30.83 o                         
 -12   0   8         69.29         62.37        13.50 o                         
 -11   0   8         32.42         21.34         6.53 o                         
 -10   0   8        236.41        235.16        23.50 o                         
  -9   0   8          2.03          0.06         1.05 o                         
  -8   0   8        385.24        369.73        24.51 o                         
  -7   0   8       5611.09       6527.39       151.09 o                         
  -6   0   8         44.46         78.52        10.25 o                         
  -5   0   8        138.45        183.51        14.75 o                         
  -4   0   8       3142.90       2924.83        78.48 o                         
  -3   0   8       5318.84       5598.49       128.78 o                         
  -2   0   8       3780.00       3868.64       109.91 o                         
  -1   0   8        379.11        312.33        23.06 o                         
   0   0   8       5446.18       5875.47       196.88 o                         
   1   0   8       3232.35       3584.92       192.94 o                         
   2   0   8         18.65         14.30        12.01 o                         
   3   0   8          0.67          1.64         5.13 o                         
   4   0   8       1020.77       1120.59        66.05 o                         
   5   0   8         74.09        110.34        19.88 o                         
   6   0   8       6982.79       6839.08       482.91 o                         
   7   0   8       1349.01       1550.18        84.51 o                         
   8   0   8          0.38          5.22         4.34 o                         
   9   0   8       1646.96       1673.16       135.59 o                         
  10   0   8       2013.54       2005.75       156.16 o                         
  11   0   8         83.63         48.05        25.35 o                         
  12   0   8        250.32        250.81        52.39 o                         
  13   0   8         76.88         76.93        30.80 o                         
  14   0   8          0.62          9.93        20.06 o                         
  15   0   8        289.15        279.18        61.81 o                         
  16   0   8        279.44        322.37        67.09 o                         
  17   0   8        209.25        204.00        54.52 o                         
  18   0   8        182.56        187.26        57.76 o                         
  19   0   8          0.42         12.78        11.84 o                         
 -19   1   8          0.53         -3.49         6.44 o                         
 -18   1   8          0.96          4.06         6.26 o                         
 -17   1   8          7.25         16.32         9.96 o                         
 -16   1   8         84.90         93.13        14.92 o                         
 -15   1   8        759.11        849.06        42.34 o                         
 -14   1   8        347.69        358.33        26.30 o                         
 -13   1   8        847.58        875.17        38.31 o                         
 -12   1   8        723.35        820.44        36.03 o                         
 -11   1   8        940.37       1031.46        40.15 o                         
 -10   1   8         45.56         44.36         6.47 o                         
  -9   1   8        466.11        472.79        23.02 o                         
  -8   1   8        541.17        450.33        25.73 o                         
  -7   1   8        483.05        432.19        19.12 o                         
  -6   1   8          6.58         13.80         3.29 o                         
  -5   1   8       2064.22       2095.96        61.34 o                         
  -4   1   8          3.86          3.18         2.59 o                         
  -3   1   8        273.02        273.28        16.86 o                         
  -2   1   8        206.90        184.55         8.59 o                         
  -1   1   8       3296.34       3508.66       102.27 o                         
   0   1   8        497.89        482.47        25.43 o                         
   1   1   8        111.27        100.71        10.80 o                         
   2   1   8          3.13          0.69         3.65 o                         
   3   1   8        212.24        253.31        20.25 o                         
   4   1   8         90.91         87.11        15.79 o                         
   5   1   8        383.66        427.63        51.97 o                         
   6   1   8        616.69        724.84        43.52 o                         
   7   1   8        177.60        140.25        18.61 o                         
   8   1   8        220.99        183.43        30.90 o                         
   9   1   8        150.35        120.11        18.56 o                         
  10   1   8        572.50        574.36        41.56 o                         
  11   1   8        711.94        639.81        44.24 o                         
  12   1   8         33.93         15.24        18.30 o                         
  13   1   8          9.47         12.43         4.30 o                         
  14   1   8        151.48        133.57        28.70 o                         
  15   1   8         37.44         50.06        18.24 o                         
  16   1   8        679.53        720.49        73.36 o                         
  17   1   8        193.71        215.59        38.82 o                         
  18   1   8         19.29         23.15        16.29 o                         
  19   1   8         79.37         73.89        21.08 o                         
 -19   2   8         25.91         10.28         4.39 o                         
 -18   2   8        195.14        213.40        35.46 o                         
 -17   2   8         43.66         55.21        19.59 o                         
 -16   2   8         35.01         11.27        26.50 o                         
 -15   2   8        183.88        208.43        36.83 o                         
 -14   2   8         14.83         -1.69         7.16 o                         
 -13   2   8        232.46        209.40        22.20 o                         
 -12   2   8        216.18        191.18        26.52 o                         
 -11   2   8          0.68         -0.47         4.39 o                         
 -10   2   8        344.38        368.69        24.71 o                         
  -9   2   8       1259.38       1328.93        47.72 o                         
  -8   2   8         33.09         21.12         4.82 o                         
  -7   2   8          0.44         -0.71         2.50 o                         
  -6   2   8        310.02        292.46        27.02 o                         
  -5   2   8         87.86         73.80         7.93 o                         
  -4   2   8        838.72        716.74        59.05 o                         
  -3   2   8         30.19         23.26         4.40 o                         
  -2   2   8         13.58          5.67         2.15 o                         
  -1   2   8          0.25          1.35         1.31 o                         
   0   2   8         49.44         53.30         8.39 o                         
   1   2   8        418.65        438.44        26.06 o                         
   2   2   8        191.24        191.71        17.34 o                         
   3   2   8        672.11        740.63        36.73 o                         
   4   2   8        310.88        288.54        22.33 o                         
   5   2   8        143.33        125.08        22.90 o                         
   6   2   8          6.36          7.70         6.32 o                         
   7   2   8        277.92        250.31        27.54 o                         
   8   2   8       1863.69       1584.07       161.04 o                         
   9   2   8         20.94         14.27         4.27 o                         
  10   2   8         70.01         53.60         9.99 o                         
  11   2   8        209.99        162.93        23.79 o                         
  12   2   8         17.39         16.08         7.00 o                         
  13   2   8        609.21        675.12        66.75 o                         
  14   2   8        672.15        803.58       103.68 o                         
  15   2   8          9.53         -4.42         5.98 o                         
  16   2   8          0.00         11.93        11.10 o                         
  17   2   8        165.83        152.78        28.41 o                         
  18   2   8          1.59          3.60         7.49 o                         
  19   2   8         72.03         72.98        25.29 o                         
 -17   3   8          7.89         13.99         6.45 o                         
 -16   3   8         55.04         65.13        18.37 o                         
 -15   3   8         35.60         35.98         7.76 o                         
 -14   3   8          8.07          0.84         8.25 o                         
 -13   3   8         19.34         26.75         8.64 o                         
 -12   3   8         59.75         57.03        39.17 o                         
 -11   3   8        254.64        221.07        28.89 o                         
 -10   3   8         70.12         67.79        16.15 o                         
  -9   3   8          1.39          7.55         7.28 o                         
  -8   3   8         71.78         65.32        14.83 o                         
  -7   3   8       1199.38       1088.80        69.71 o                         
  -6   3   8        325.69        330.71        26.04 o                         
  -5   3   8         17.48         22.68         4.63 o                         
  -4   3   8        139.66        150.60        12.52 o                         
  -3   3   8        434.10        413.45        22.29 o                         
  -2   3   8         30.50         36.72         7.81 o                         
  -1   3   8       1820.21       1558.92       151.53 o                         
   0   3   8         28.96         15.80         3.99 o                         
   1   3   8        629.16        596.20        44.97 o                         
   2   3   8        155.11        146.87        14.05 o                         
   3   3   8       1592.19       1702.92        57.27 o                         
   4   3   8          6.85         14.65         5.23 o                         
   5   3   8        201.37        203.24        18.50 o                         
   6   3   8       1182.83       1163.29        48.68 o                         
   7   3   8       2217.00       2276.32       101.85 o                         
   8   3   8         39.16         28.70         5.47 o                         
   9   3   8       1657.16       1606.49       174.12 o                         
  10   3   8          1.07          2.35         3.81 o                         
  11   3   8        678.24        570.68        66.22 o                         
  12   3   8         47.49         36.05        11.22 o                         
  13   3   8        511.71        531.74        61.38 o                         
  14   3   8         15.90         13.53         9.10 o                         
  15   3   8         52.11         21.98        19.40 o                         
  16   3   8         50.99        110.38        29.81 o                         
  17   3   8         10.10          2.57        10.03 o                         
 -16   4   8          3.87         -8.40         4.20 o                         
 -15   4   8         65.95        100.96        25.02 o                         
 -14   4   8          3.91         36.73        14.31 o                         
 -13   4   8          5.65          4.13         4.89 o                         
 -12   4   8        308.22        329.14        38.84 o                         
 -11   4   8          6.18         20.70        10.43 o                         
 -10   4   8        436.54        490.02        45.79 o                         
  -9   4   8          0.92          0.50         3.84 o                         
  -8   4   8        781.65        819.25        46.44 o                         
  -7   4   8         10.92          2.17         5.37 o                         
  -6   4   8        591.44        645.42        40.53 o                         
  -5   4   8         29.44         20.41         4.98 o                         
  -4   4   8         15.17          8.10         3.16 o                         
  -3   4   8        293.24        274.41        38.51 o                         
  -2   4   8        199.11        181.64        19.03 o                         
  -1   4   8          9.50          2.00         3.89 o                         
   0   4   8        513.46        469.99        37.29 o                         
   1   4   8         84.32         78.81        10.40 o                         
   2   4   8        229.61        227.14        19.19 o                         
   3   4   8         74.12         52.19         8.73 o                         
   4   4   8        287.64        265.70        26.40 o                         
   5   4   8        163.94        143.08        16.27 o                         
   6   4   8        242.95        254.36        23.08 o                         
   7   4   8        309.15        277.22        42.64 o                         
   8   4   8        278.94        284.77        25.80 o                         
   9   4   8          0.64         -4.34         4.88 o                         
  10   4   8        120.63        110.30        24.07 o                         
  11   4   8         41.05         27.82        24.58 o                         
  12   4   8          0.21          6.93         3.84 o                         
  13   4   8         20.72          5.60         8.68 o                         
  14   4   8          0.59         13.99         8.26 o                         
  15   4   8         27.76         33.67        13.53 o                         
  16   4   8          6.32         15.05         9.00 o                         
 -13   5   8        176.16        199.47        40.78 o                         
 -12   5   8         10.21          7.15         8.09 o                         
 -11   5   8         28.93         51.09        20.85 o                         
 -10   5   8         40.06         34.16        17.94 o                         
  -9   5   8          8.38         16.94        16.04 o                         
  -8   5   8         10.13         17.15         6.71 o                         
  -7   5   8         16.84          6.71         6.12 o                         
  -6   5   8         12.40          6.75         6.75 o                         
  -5   5   8        303.22        312.50        37.66 o                         
  -4   5   8         17.48          9.79        11.01 o                         
  -3   5   8        244.67        256.38        32.95 o                         
  -2   5   8         97.52         89.91        15.47 o                         
  -1   5   8        141.14        139.76        19.23 o                         
   0   5   8        510.77        539.99        57.68 o                         
   1   5   8          8.99         10.35         7.52 o                         
   2   5   8         13.94          9.86         7.00 o                         
   3   5   8        306.52        383.80        35.46 o                         
   4   5   8        111.88        107.98        14.77 o                         
   5   5   8          3.08          2.91         5.21 o                         
   6   5   8         29.91         26.30         8.64 o                         
   7   5   8          0.97          1.46         3.36 o                         
   8   5   8         27.95         41.12        10.11 o                         
   9   5   8          4.97         14.06         6.76 o                         
  10   5   8          6.58          5.04         8.14 o                         
  11   5   8         39.01         38.52        13.18 o                         
  12   5   8          0.00         -7.19         7.20 o                         
  13   5   8          0.48          1.16         5.64 o                         
  -9   6   8          0.23          5.84         9.61 o                         
  -8   6   8        492.57        656.79        61.18 o                         
  -7   6   8         47.91         49.06        15.82 o                         
  -6   6   8         54.78         45.84        13.81 o                         
  -5   6   8          6.97          3.46         9.27 o                         
  -4   6   8        247.23        232.13        34.01 o                         
  -3   6   8          4.47         10.28         4.19 o                         
  -2   6   8        231.03        286.29        33.64 o                         
  -1   6   8          3.28          2.36         2.39 o                         
   0   6   8        176.22        196.23        28.28 o                         
   1   6   8          0.92          1.28         7.97 o                         
   2   6   8         26.52         11.84         2.77 o                         
   3   6   8          0.64          8.70         6.50 o                         
   4   6   8        262.53        283.88        52.48 o                         
   5   6   8          4.89          0.62         8.78 o                         
   6   6   8          0.01         -0.15         6.10 o                         
   7   6   8         56.75         55.40        15.53 o                         
   8   6   8         45.90         52.83        14.96 o                         
   9   6   8         14.95         25.07        10.64 o                         
 -19   1   9        195.23        231.15        38.79 o                         
 -18   1   9          2.31          8.64         5.61 o                         
 -17   1   9         20.87         11.19         8.35 o                         
 -16   1   9         15.62         16.10         6.69 o                         
 -15   1   9        574.36        636.80        36.64 o                         
 -14   1   9          0.62         -2.26         2.02 o                         
 -13   1   9         43.07         28.16         5.81 o                         
 -12   1   9        248.29        224.03        17.23 o                         
 -11   1   9        440.37        456.56        24.44 o                         
 -10   1   9          0.16          0.24         2.17 o                         
  -9   1   9        761.49        806.33        29.73 o                         
  -8   1   9         45.80         46.76         5.58 o                         
  -7   1   9        244.05        227.98        14.14 o                         
  -6   1   9         26.21         19.09         2.96 o                         
  -5   1   9         78.28         63.90         6.96 o                         
  -4   1   9        165.85        189.82        14.63 o                         
  -3   1   9        460.52        423.20        21.33 o                         
  -2   1   9        705.59        746.94        21.98 o                         
  -1   1   9       1766.60       1900.83        72.47 o                         
   0   1   9       1238.68       1483.50        48.78 o                         
   1   1   9       1755.28       1921.54        58.15 o                         
   2   1   9        733.53        815.80        39.57 o                         
   3   1   9       3129.74       3374.73        96.43 o                         
   4   1   9        333.18        251.91        58.21 o                         
   5   1   9        454.48        415.12        63.36 o                         
   6   1   9        172.88        158.81        20.73 o                         
   7   1   9        933.06       1017.18        62.00 o                         
   8   1   9        544.57        497.78        38.12 o                         
   9   1   9          5.71          8.36         5.27 o                         
  10   1   9          2.80          3.00         3.83 o                         
  11   1   9         95.30         89.47        17.74 o                         
  12   1   9         88.64         97.36        24.00 o                         
  13   1   9        278.67        255.41        40.58 o                         
  14   1   9          6.97         -8.09         6.56 o                         
  15   1   9          3.40          2.30         8.52 o                         
  16   1   9         18.43         15.10        16.21 o                         
  17   1   9         82.84         73.59        25.63 o                         
  18   1   9          7.70         29.71        21.71 o                         
  19   1   9         41.32         46.32        19.03 o                         
 -18   2   9         18.33         14.99         6.22 o                         
 -17   2   9         22.58         11.25         7.92 o                         
 -16   2   9         43.70         30.08        10.29 o                         
 -15   2   9        208.72        206.84        26.00 o                         
 -14   2   9        683.31        718.80        56.49 o                         
 -13   2   9         35.21         22.14         9.83 o                         
 -12   2   9        493.16        473.59        37.53 o                         
 -11   2   9         53.53         33.05         8.37 o                         
 -10   2   9       1530.94       1512.97        55.56 o                         
  -9   2   9        670.23        648.38        29.76 o                         
  -8   2   9       1498.65       1655.77        85.65 o                         
  -7   2   9       1178.78       1043.76        85.95 o                         
  -6   2   9         43.01         31.78         5.21 o                         
  -5   2   9        801.46        633.56        53.67 o                         
  -4   2   9       2043.45       1669.76       121.39 o                         
  -3   2   9          7.42          1.44         3.63 o                         
  -2   2   9         53.01         25.46         7.45 o                         
  -1   2   9        210.42        178.39        33.15 o                         
   0   2   9          0.06         -1.31         2.34 o                         
   1   2   9        155.53        144.04        17.07 o                         
   2   2   9        663.60        615.87        38.38 o                         
   3   2   9        382.40        355.60        30.01 o                         
   4   2   9          2.75          0.86         3.21 o                         
   5   2   9         86.33         77.92        12.38 o                         
   6   2   9        526.90        526.90        33.02 o                         
   7   2   9          2.95          0.45         3.52 o                         
   8   2   9       1551.33       1366.76       142.24 o                         
   9   2   9        104.43         92.67        19.17 o                         
  10   2   9        120.73         87.95        14.69 o                         
  11   2   9        388.05        325.18        50.98 o                         
  12   2   9         15.08          6.60         6.36 o                         
  13   2   9        561.11        573.37        62.59 o                         
  14   2   9        376.03        375.75        72.50 o                         
  15   2   9         66.87         57.78        21.64 o                         
  16   2   9         53.58         52.17        16.06 o                         
  17   2   9        115.69        156.25        27.51 o                         
  18   2   9        360.86        397.22        48.78 o                         
 -17   3   9        135.91        136.32        26.88 o                         
 -16   3   9          0.42         -8.47         5.65 o                         
 -15   3   9          9.94         14.33        10.36 o                         
 -14   3   9         72.11         87.46        20.26 o                         
 -13   3   9         31.84         34.57        12.50 o                         
 -12   3   9        171.60        143.74        25.55 o                         
 -11   3   9         46.66         49.42        12.36 o                         
 -10   3   9         95.03         80.58        17.67 o                         
  -9   3   9          0.11         -3.24         3.86 o                         
  -8   3   9        300.49        290.32        26.53 o                         
  -7   3   9       1856.61       1992.39        75.84 o                         
  -6   3   9          4.77          1.27         4.90 o                         
  -5   3   9        542.16        533.49        40.00 o                         
  -4   3   9        377.04        268.55        48.28 o                         
  -3   3   9         47.03         29.42         7.99 o                         
  -2   3   9         78.29         70.40        10.11 o                         
  -1   3   9        323.14        221.96        39.28 o                         
   0   3   9        260.46        245.26        20.72 o                         
   1   3   9        543.36        462.40        29.62 o                         
   2   3   9        167.75        152.52        15.02 o                         
   3   3   9         28.28         27.50         7.17 o                         
   4   3   9         15.86         10.68         2.71 o                         
   5   3   9          2.41          6.53         5.14 o                         
   6   3   9          5.76          1.85         2.11 o                         
   7   3   9         38.14         23.17         8.63 o                         
   8   3   9        857.99        706.72        64.31 o                         
   9   3   9         79.18         53.34        14.57 o                         
  10   3   9        324.06        248.32        49.73 o                         
  11   3   9       1901.23       1604.69       275.87 o                         
  12   3   9         28.56          7.11         6.20 o                         
  13   3   9         75.71         65.82        22.22 o                         
  14   3   9         38.47         46.61        16.80 o                         
  15   3   9         66.25         50.61        22.97 o                         
  16   3   9         56.91         67.24        26.05 o                         
  17   3   9          0.06         -5.75         7.51 o                         
 -15   4   9         10.10         20.25        10.67 o                         
 -14   4   9         50.73         60.87        19.50 o                         
 -13   4   9         54.99         67.24        18.75 o                         
 -12   4   9        168.79        157.29        27.72 o                         
 -11   4   9         86.52         82.07        15.10 o                         
 -10   4   9        154.25        146.92        20.82 o                         
  -9   4   9        284.87        250.90        26.69 o                         
  -8   4   9          0.50         -4.64         3.65 o                         
  -7   4   9         40.40         26.11        11.32 o                         
  -6   4   9        158.89        159.57        22.77 o                         
  -5   4   9        510.08        540.11        36.56 o                         
  -4   4   9        227.83        254.86        31.11 o                         
  -3   4   9          3.43          3.09         3.10 o                         
  -2   4   9         14.50          9.86         3.94 o                         
  -1   4   9        231.98        218.28        21.97 o                         
   0   4   9        958.87       1048.41        74.31 o                         
   1   4   9        822.84        743.40       104.35 o                         
   2   4   9        910.77        803.68        71.70 o                         
   3   4   9        588.62        562.84        40.36 o                         
   4   4   9        592.68        605.56        35.31 o                         
   5   4   9          8.55          3.33         4.58 o                         
   6   4   9        185.75        174.85        27.24 o                         
   7   4   9         16.33          8.36         4.91 o                         
   8   4   9         24.87         16.54         6.15 o                         
   9   4   9        241.39        226.93        32.33 o                         
  10   4   9        823.12        914.18        84.18 o                         
  11   4   9        341.71        290.36        27.50 o                         
  12   4   9        145.57        133.76        24.95 o                         
  13   4   9         52.54         39.86        14.83 o                         
  14   4   9          9.44          9.36         4.14 o                         
  15   4   9          0.35         -1.56         8.41 o                         
 -13   5   9          1.55          5.54         4.34 o                         
 -12   5   9         46.68         48.40        18.60 o                         
 -11   5   9        607.18        762.75        81.15 o                         
 -10   5   9         76.91         83.21        29.39 o                         
  -9   5   9          4.57         -1.77        11.91 o                         
  -8   5   9        100.62        116.28        30.63 o                         
  -7   5   9        174.54        193.66        30.43 o                         
  -6   5   9         16.65         31.86        11.03 o                         
  -5   5   9        171.29        159.29        26.90 o                         
  -4   5   9          2.63         -0.34         6.86 o                         
  -3   5   9          9.83         11.68         7.03 o                         
  -2   5   9         30.74         30.99        14.47 o                         
  -1   5   9        535.08        642.36        55.45 o                         
   0   5   9        608.24        615.80        39.75 o                         
   1   5   9         74.84         71.39        22.32 o                         
   2   5   9        144.56        153.62        21.94 o                         
   3   5   9         62.22         88.44        18.44 o                         
   4   5   9         10.36         22.73        13.88 o                         
   5   5   9         13.04          6.71         6.27 o                         
   6   5   9         11.50          8.68         6.81 o                         
   7   5   9         53.28         62.84        12.97 o                         
   8   5   9         68.84         58.58        11.49 o                         
   9   5   9         75.27         60.15        11.94 o                         
  10   5   9          7.34         15.44         3.33 o                         
  11   5   9        219.88        220.85        28.94 o                         
  12   5   9         48.84         25.76         9.85 o                         
  13   5   9          6.67         11.41        13.43 o                         
  -8   6   9         22.30         35.84        15.00 o                         
  -7   6   9          0.04          7.17         8.57 o                         
  -6   6   9          0.02         12.10         7.48 o                         
  -5   6   9         19.96         25.60        15.32 o                         
  -4   6   9         52.19         46.69        15.00 o                         
  -3   6   9          0.09          1.49         8.95 o                         
  -2   6   9          7.70         -2.15         9.55 o                         
  -1   6   9          0.42          2.19         7.75 o                         
   0   6   9         70.63         73.13        20.74 o                         
   1   6   9          6.76         10.80         9.07 o                         
   2   6   9         32.34         32.28        12.85 o                         
   3   6   9         45.44         39.04        10.81 o                         
   4   6   9         26.55         22.18         7.20 o                         
   5   6   9          2.10          3.57         5.49 o                         
   6   6   9          0.61         -2.31         4.56 o                         
   7   6   9         13.93         11.56        10.62 o                         
   8   6   9         45.22         58.39        16.59 o                         
 -19   0  10         19.83         16.62        10.24 o                         
 -18   0  10        964.69        944.06       347.38 o                         
 -17   0  10        353.47        399.74       156.67 o                         
 -16   0  10         14.44          7.19        11.80 o                         
 -15   0  10         71.89         51.24        14.32 o                         
 -14   0  10        359.71        348.10        36.57 o                         
 -13   0  10         64.71         37.86         9.46 o                         
 -12   0  10       1275.04       1385.76        66.51 o                         
 -11   0  10        951.05        968.29        48.02 o                         
 -10   0  10         74.42         63.28        11.00 o                         
  -9   0  10        229.44        194.90        18.97 o                         
  -8   0  10       4761.53       4770.08       125.36 o                         
  -7   0  10       2281.94       2270.35        72.66 o                         
  -6   0  10        385.59        412.05        25.52 o                         
  -5   0  10       1097.34       1069.00        43.51 o                         
  -4   0  10       3217.15       3438.47        93.33 o                         
  -3   0  10        159.75        199.45        19.33 o                         
  -2   0  10       1390.38       1445.13        60.73 o                         
  -1   0  10          2.48          4.84         5.63 o                         
   0   0  10       1494.10       1807.53        71.50 o                         
   1   0  10        414.48        515.93        45.54 o                         
   2   0  10        420.47        491.30        44.15 o                         
   3   0  10       1589.51       1780.32        93.35 o                         
   4   0  10       3271.36       3360.59       142.55 o                         
   5   0  10       2178.18       2267.55       110.93 o                         
   6   0  10        172.53        178.03        26.96 o                         
   7   0  10       1609.56       1618.75        92.29 o                         
   8   0  10         30.56         42.04        25.43 o                         
   9   0  10        422.57        371.90        42.38 o                         
  10   0  10        150.64        130.73        36.59 o                         
  11   0  10         59.83         23.30        19.85 o                         
  12   0  10        880.17        958.04       113.61 o                         
  13   0  10        473.53        527.56        84.72 o                         
  14   0  10        815.60        852.45       111.77 o                         
  15   0  10          8.39          5.45         8.09 o                         
  16   0  10         43.95         29.90        27.05 o                         
  17   0  10          5.56          7.11        20.36 o                         
  18   0  10          0.00         -7.80        11.16 o                         
 -18   1  10         42.24         60.09        20.90 o                         
 -17   1  10         26.43         40.94        15.36 o                         
 -16   1  10          0.05          5.77         5.48 o                         
 -15   1  10         77.06         79.24        11.55 o                         
 -14   1  10         19.39         12.78         6.47 o                         
 -13   1  10        311.55        297.21        21.08 o                         
 -12   1  10        244.90        236.02        17.96 o                         
 -11   1  10        218.61        209.64        15.50 o                         
 -10   1  10         75.44         52.41         6.95 o                         
  -9   1  10         75.39         79.98         8.86 o                         
  -8   1  10         88.05         86.50         8.84 o                         
  -7   1  10       1392.91       1404.14        40.27 o                         
  -6   1  10       1781.02       1823.21        46.86 o                         
  -5   1  10        139.97        104.30         9.89 o                         
  -4   1  10       1351.17       1290.75        47.66 o                         
  -3   1  10       1131.13       1158.72        43.54 o                         
  -2   1  10       2265.48       2478.17       110.65 o                         
  -1   1  10       1520.95       1365.45        82.35 o                         
   0   1  10        615.88        571.34        29.23 o                         
   1   1  10       1667.42       1841.65        58.86 o                         
   2   1  10       1807.00       1916.04        60.80 o                         
   3   1  10       6049.23       6759.25       170.21 o                         
   4   1  10       1986.34       2179.78        75.66 o                         
   5   1  10        409.16        310.42        63.85 o                         
   6   1  10          1.20          4.81         5.71 o                         
   7   1  10          6.02          3.40         5.47 o                         
   8   1  10         38.08         30.33         9.82 o                         
   9   1  10        928.43        802.03        82.70 o                         
  10   1  10         36.41         31.90        13.18 o                         
  11   1  10         66.34         57.73        13.68 o                         
  12   1  10          8.82         13.33         9.40 o                         
  13   1  10          8.94          4.85         4.54 o                         
  14   1  10        135.31        104.71        29.08 o                         
  15   1  10        291.90        318.35        49.55 o                         
  16   1  10        327.24        341.41        51.50 o                         
  17   1  10         62.13         88.80        26.11 o                         
  18   1  10          0.14          1.22         8.82 o                         
 -18   2  10          0.68          6.91         8.23 o                         
 -17   2  10          0.06         -1.01         8.70 o                         
 -16   2  10         57.04         63.11        15.30 o                         
 -15   2  10        208.61        170.63        28.86 o                         
 -14   2  10         21.83         12.80         7.46 o                         
 -13   2  10        144.09        146.06        18.79 o                         
 -12   2  10         34.35         19.33         7.82 o                         
 -11   2  10        141.51        130.41        16.14 o                         
 -10   2  10        569.85        549.39        34.67 o                         
  -9   2  10        280.60        276.08        25.00 o                         
  -8   2  10         33.44         27.41         5.42 o                         
  -7   2  10          6.70         -5.82         2.91 o                         
  -6   2  10         56.05         37.87        12.35 o                         
  -5   2  10         97.36         57.99        11.83 o                         
  -4   2  10        443.63        361.72        38.65 o                         
  -3   2  10         36.30         21.46         7.72 o                         
  -2   2  10        986.68        974.81        86.36 o                         
  -1   2  10        222.28        164.46        31.04 o                         
   0   2  10        760.05        810.79        43.57 o                         
   1   2  10        455.64        521.79        35.74 o                         
   2   2  10        336.81        362.41        30.05 o                         
   3   2  10        156.08        152.66        17.27 o                         
   4   2  10        289.61        306.45        25.68 o                         
   5   2  10        752.01        834.28        44.85 o                         
   6   2  10        773.86        850.98        53.03 o                         
   7   2  10          0.07          2.93         7.19 o                         
   8   2  10         56.66         44.76        12.44 o                         
   9   2  10       1044.47        936.51       103.30 o                         
  10   2  10         71.02         64.33        15.33 o                         
  11   2  10          5.35          4.84         7.22 o                         
  12   2  10        499.45        465.75        41.90 o                         
  13   2  10        314.56        324.43        46.23 o                         
  14   2  10         37.88         14.99        25.79 o                         
  15   2  10         33.37         28.55        13.46 o                         
  16   2  10          0.30        -11.34        16.38 o                         
  17   2  10         29.71         51.04        16.48 o                         
  18   2  10         74.40        111.35        25.00 o                         
 -16   3  10          5.55          8.49        15.20 o                         
 -15   3  10        273.44        312.01        40.38 o                         
 -14   3  10        226.22        189.94        30.33 o                         
 -13   3  10         21.37         22.22         8.85 o                         
 -12   3  10          3.70         -2.60         4.14 o                         
 -11   3  10        294.40        316.96        40.87 o                         
 -10   3  10         99.01         87.71        15.17 o                         
  -9   3  10          0.21          0.35         4.25 o                         
  -8   3  10        122.12        128.97        17.80 o                         
  -7   3  10        164.22        173.41        20.38 o                         
  -6   3  10        645.40        610.84        45.24 o                         
  -5   3  10       1862.81       1868.19        83.31 o                         
  -4   3  10        120.07        128.31        18.78 o                         
  -3   3  10        698.74        764.82        64.40 o                         
  -2   3  10         65.01         60.37        17.30 o                         
  -1   3  10       1260.25       1165.06       144.37 o                         
   0   3  10         17.99         18.39         4.96 o                         
   1   3  10        730.46        760.54        41.05 o                         
   2   3  10         81.07        100.85        19.03 o                         
   3   3  10        263.73        224.39        27.73 o                         
   4   3  10        198.83        154.46        21.39 o                         
   5   3  10        246.41        251.77        36.18 o                         
   6   3  10        600.81        588.76        88.31 o                         
   7   3  10        582.12        589.48        41.38 o                         
   8   3  10         38.66         26.44         5.58 o                         
   9   3  10         16.25         20.65         5.36 o                         
  10   3  10        755.52        563.17        57.81 o                         
  11   3  10        269.69        212.63        33.06 o                         
  12   3  10        332.33        366.45        50.55 o                         
  13   3  10        122.78        148.08        37.19 o                         
  14   3  10         28.59          6.88        10.69 o                         
  15   3  10         36.00         43.94        18.12 o                         
  16   3  10         87.83         92.30        31.03 o                         
 -15   4  10          0.04         -0.29         4.70 o                         
 -14   4  10         91.83         89.80        17.84 o                         
 -13   4  10          6.80         11.73         8.41 o                         
 -12   4  10          5.14          8.90         9.80 o                         
 -11   4  10         47.37         48.48        11.59 o                         
 -10   4  10        195.07        179.08        23.07 o                         
  -9   4  10          1.69          9.78         6.98 o                         
  -8   4  10         44.22         27.78        10.55 o                         
  -7   4  10         10.62         17.35         6.43 o                         
  -6   4  10          3.33         -2.58         7.78 o                         
  -5   4  10         10.78         11.56         6.77 o                         
  -4   4  10        319.13        366.67        47.34 o                         
  -3   4  10         89.09         84.15        16.79 o                         
  -2   4  10        356.29        300.11        34.76 o                         
  -1   4  10         75.41         62.36        10.29 o                         
   0   4  10        221.07        279.87        24.34 o                         
   1   4  10         89.14         81.05        13.68 o                         
   2   4  10          8.87          5.43         3.38 o                         
   3   4  10        220.66        176.92        18.09 o                         
   4   4  10        157.89        127.30        16.52 o                         
   5   4  10        379.68        304.82        35.90 o                         
   6   4  10         58.68         54.61        10.20 o                         
   7   4  10          0.11          6.11         6.32 o                         
   8   4  10          2.19          9.76         5.38 o                         
   9   4  10        105.74         71.71        18.02 o                         
  10   4  10        402.48        376.39        49.67 o                         
  11   4  10        320.29        234.24        46.40 o                         
  12   4  10        257.88        263.19        50.45 o                         
  13   4  10        154.41        129.73        25.14 o                         
  14   4  10        213.39        207.82        35.77 o                         
 -12   5  10         40.06         68.71        24.10 o                         
 -11   5  10        112.96        130.10        32.31 o                         
 -10   5  10          2.85          1.92         8.68 o                         
  -9   5  10         35.59         74.84        28.41 o                         
  -8   5  10          0.01         -0.80        12.93 o                         
  -7   5  10         68.86         70.40        23.97 o                         
  -6   5  10          1.90          4.84         3.86 o                         
  -5   5  10        107.48        120.74        23.90 o                         
  -4   5  10        143.11        151.54        27.85 o                         
  -3   5  10         95.85        142.15        26.06 o                         
  -2   5  10         16.78         18.58        10.19 o                         
  -1   5  10        108.43        131.08        22.32 o                         
   0   5  10         41.63          8.19        15.15 o                         
   1   5  10         32.23         16.16        10.01 o                         
   2   5  10        228.32        219.61        26.82 o                         
   3   5  10         22.87         17.78         4.70 o                         
   4   5  10        104.75         82.54        20.34 o                         
   5   5  10          1.42         -3.40         5.07 o                         
   6   5  10         53.06         50.42        18.05 o                         
   7   5  10         45.07         35.38        11.20 o                         
   8   5  10         11.35         13.29         6.30 o                         
   9   5  10         23.37         18.80         6.87 o                         
  10   5  10          1.61         -1.22         7.12 o                         
  11   5  10         20.58          6.91         8.58 o                         
  12   5  10         27.10         27.93        13.53 o                         
  -7   6  10          6.85         14.44         7.46 o                         
  -6   6  10         33.80         58.60        16.70 o                         
  -5   6  10          0.41         -5.50         9.93 o                         
  -4   6  10        356.72        404.31        48.45 o                         
  -3   6  10        121.38        162.39        29.15 o                         
  -2   6  10         43.62         53.92        14.79 o                         
  -1   6  10         33.87         43.82        13.64 o                         
   0   6  10        249.04        314.36        42.90 o                         
   1   6  10          1.16        -13.66        10.28 o                         
   2   6  10        195.04        266.53        56.24 o                         
   3   6  10         10.22         10.01         4.62 o                         
   4   6  10         94.94         66.66        21.50 o                         
   5   6  10         78.81         80.37        16.77 o                         
   6   6  10        277.62        314.26        45.43 o                         
   7   6  10          0.78         -0.36         9.15 o                         
 -18   1  11          0.13         -1.85        12.41 o                         
 -17   1  11         19.94         32.68        12.90 o                         
 -16   1  11         12.84          6.46         5.50 o                         
 -15   1  11        122.54        126.14        17.23 o                         
 -14   1  11         93.80         60.13         8.88 o                         
 -13   1  11          4.53          2.34         3.11 o                         
 -12   1  11        363.39        350.71        21.42 o                         
 -11   1  11        293.08        315.82        19.78 o                         
 -10   1  11         89.38        101.34        10.86 o                         
  -9   1  11          1.54          0.74         2.32 o                         
  -8   1  11        596.13        602.44        26.32 o                         
  -7   1  11         44.38         52.94        10.41 o                         
  -6   1  11         73.98         64.00         7.87 o                         
  -5   1  11        318.93        276.35        19.56 o                         
  -4   1  11       1620.71       1699.99        52.12 o                         
  -3   1  11         10.25          3.06         2.56 o                         
  -2   1  11         52.81         32.76         5.10 o                         
  -1   1  11       1428.37       1407.20        43.63 o                         
   0   1  11        692.36        734.34        35.19 o                         
   1   1  11         75.45         90.51        11.53 o                         
   2   1  11          1.77         -1.59         2.21 o                         
   3   1  11        222.37        228.94        21.92 o                         
   4   1  11        107.95        111.96        14.91 o                         
   5   1  11          0.56         -1.27         4.29 o                         
   6   1  11         21.82         25.48         8.49 o                         
   7   1  11        366.45        322.17        32.41 o                         
   8   1  11         76.04         83.30        17.23 o                         
   9   1  11        611.92        655.07        48.95 o                         
  10   1  11         63.15         19.41        23.79 o                         
  11   1  11       1119.47       1113.02        67.90 o                         
  12   1  11          2.23          9.18         6.84 o                         
  13   1  11        126.27        115.44        33.40 o                         
  14   1  11        133.93        125.73        30.97 o                         
  15   1  11         46.14         25.32        16.54 o                         
  16   1  11        400.36        463.05        60.85 o                         
  17   1  11         71.76         71.07        24.33 o                         
  18   1  11        139.19        173.35        39.38 o                         
 -17   2  11         24.08          9.40        19.15 o                         
 -16   2  11        101.72        107.13        20.25 o                         
 -15   2  11        138.46        145.91        20.75 o                         
 -14   2  11         34.57         28.61         4.05 o                         
 -13   2  11         93.96         86.97        13.15 o                         
 -12   2  11        169.53        157.56        17.24 o                         
 -11   2  11         95.62         91.35        13.24 o                         
 -10   2  11         82.92         69.13        14.96 o                         
  -9   2  11        599.95        553.30        37.88 o                         
  -8   2  11        268.56        305.57        24.50 o                         
  -7   2  11        119.40         87.59        12.09 o                         
  -6   2  11        312.36        293.74        18.99 o                         
  -5   2  11        391.69        324.45        20.69 o                         
  -4   2  11         63.37         54.27         8.75 o                         
  -3   2  11         24.07         25.87         5.10 o                         
  -2   2  11        931.91        935.83        46.23 o                         
  -1   2  11          2.02          2.32         2.97 o                         
   0   2  11        757.94        756.23        39.53 o                         
   1   2  11          2.46          2.26         1.42 o                         
   2   2  11         10.04          4.68         4.34 o                         
   3   2  11        441.92        456.58        32.15 o                         
   4   2  11        875.04        909.40        47.81 o                         
   5   2  11         77.68         76.85        13.12 o                         
   6   2  11       2111.75       2302.65        97.12 o                         
   7   2  11          4.80          7.47         6.03 o                         
   8   2  11         64.51         66.26        15.13 o                         
   9   2  11        200.58        205.35        30.22 o                         
  10   2  11       1274.18       1201.34       144.27 o                         
  11   2  11        142.63        140.82        22.63 o                         
  12   2  11         52.03         45.71        13.15 o                         
  13   2  11        184.11        204.40        37.37 o                         
  14   2  11         20.78         24.02        15.50 o                         
  15   2  11         16.20          6.47        17.23 o                         
  16   2  11         38.67         42.24        20.55 o                         
  17   2  11          0.46         22.70        12.01 o                         
 -16   3  11         74.52         82.13        18.08 o                         
 -15   3  11         83.29         88.75        16.58 o                         
 -14   3  11         52.67         36.15        10.38 o                         
 -13   3  11         19.57         12.20         6.57 o                         
 -12   3  11         13.14          7.70         9.84 o                         
 -11   3  11        288.00        308.01        31.37 o                         
 -10   3  11         69.25         62.71        13.28 o                         
  -9   3  11        125.75         97.61        17.14 o                         
  -8   3  11         40.66         28.81        10.87 o                         
  -7   3  11       1944.05       2065.57       102.49 o                         
  -6   3  11        192.71        199.11        25.84 o                         
  -5   3  11       4291.23       4368.67       146.67 o                         
  -4   3  11        723.67        822.78        79.66 o                         
  -3   3  11        580.71        613.04        58.87 o                         
  -2   3  11         46.51         55.50        17.51 o                         
  -1   3  11        421.69        368.09        46.85 o                         
   0   3  11        156.46        179.22        33.55 o                         
   1   3  11          7.27          7.77        30.67 o                         
   2   3  11         15.42          3.39         3.08 o                         
   3   3  11        277.54        206.46        23.41 o                         
   4   3  11        127.55        100.81        15.11 o                         
   5   3  11        815.73        764.97        75.92 o                         
   6   3  11        451.82        443.04        49.15 o                         
   7   3  11         10.00          1.53         4.73 o                         
   8   3  11        125.45        100.43        24.02 o                         
   9   3  11          9.06         10.84         6.27 o                         
  10   3  11         19.12         14.77         6.30 o                         
  11   3  11        148.34        154.56        21.55 o                         
  12   3  11         10.95         13.08        15.93 o                         
  13   3  11         16.61          6.54        14.27 o                         
  14   3  11          1.10          4.21         9.10 o                         
  15   3  11         41.47         63.68        24.30 o                         
  16   3  11          0.42         30.85        19.55 o                         
 -14   4  11        184.18        208.55        28.38 o                         
 -13   4  11        175.31        174.13        24.42 o                         
 -12   4  11          7.21         23.19        10.23 o                         
 -11   4  11         19.15         20.33         8.90 o                         
 -10   4  11         79.61         82.67        18.24 o                         
  -9   4  11         22.83         12.75         5.51 o                         
  -8   4  11        466.32        488.85        44.43 o                         
  -7   4  11        561.88        563.00        46.33 o                         
  -6   4  11          0.01          0.85         6.14 o                         
  -5   4  11       1068.62       1176.21        89.86 o                         
  -4   4  11        677.75        795.23        72.62 o                         
  -3   4  11        537.15        600.72        63.89 o                         
  -2   4  11         25.33         28.48        16.44 o                         
  -1   4  11         12.11          6.74         9.96 o                         
   0   4  11         51.61         59.38        16.81 o                         
   1   4  11          1.65          2.37         9.35 o                         
   2   4  11        583.73        596.57        48.87 o                         
   3   4  11        346.72        247.75        44.63 o                         
   4   4  11        246.47        226.92        22.39 o                         
   5   4  11        167.01        126.42        17.51 o                         
   6   4  11          7.06          6.66         4.13 o                         
   7   4  11         68.40         52.66        13.05 o                         
   8   4  11        375.65        326.16        32.06 o                         
   9   4  11          0.17          1.59         5.41 o                         
  10   4  11          0.20          1.45         6.09 o                         
  11   4  11        172.02        168.00        34.20 o                         
  12   4  11        225.38        210.68        33.03 o                         
  13   4  11        155.72        185.04        34.73 o                         
  14   4  11        507.11        549.82        57.39 o                         
 -11   5  11          0.83         -5.50        10.19 o                         
 -10   5  11          6.68         16.99        11.93 o                         
  -9   5  11         71.84         75.99        25.16 o                         
  -8   5  11         42.21         27.50        14.47 o                         
  -7   5  11        149.22        184.06        36.15 o                         
  -6   5  11          4.22         -5.77         6.89 o                         
  -5   5  11         15.21         29.61        13.46 o                         
  -4   5  11        291.94        315.76        39.34 o                         
  -3   5  11        396.54        503.75        50.42 o                         
  -2   5  11         73.47         73.46        16.53 o                         
  -1   5  11          0.16         -1.05         5.09 o                         
   0   5  11         28.31         34.61        13.31 o                         
   1   5  11        112.40        118.34        25.45 o                         
   2   5  11        158.43        173.12        30.04 o                         
   3   5  11        445.79        552.45        82.87 o                         
   4   5  11        523.82        587.99        77.39 o                         
   5   5  11          0.59          8.08         6.51 o                         
   6   5  11        102.84         86.88        25.02 o                         
   7   5  11        143.54        145.69        26.78 o                         
   8   5  11          1.08          1.53         3.84 o                         
   9   5  11         19.53         21.06        12.27 o                         
  10   5  11         13.24          9.98         3.44 o                         
  11   5  11          8.70          7.70        10.58 o                         
  -6   6  11          6.39          3.99         8.19 o                         
  -5   6  11         11.42          9.82         5.66 o                         
  -4   6  11         65.53         94.46        34.68 o                         
  -3   6  11         45.54         47.58        15.76 o                         
  -2   6  11         97.00        100.66        21.67 o                         
  -1   6  11          1.16          2.50         6.07 o                         
   0   6  11          3.38         -0.90        11.71 o                         
   1   6  11         48.42         53.17        18.53 o                         
   2   6  11         57.59         60.81        20.32 o                         
   3   6  11          3.31          8.40        10.06 o                         
   4   6  11         10.32         11.92         8.75 o                         
   5   6  11         19.18         11.00        20.17 o                         
   6   6  11         43.48         39.75        20.75 o                         
 -17   0  12        504.88        592.24        90.65 o                         
 -16   0  12         45.11         68.40        18.03 o                         
 -15   0  12        266.46        259.80        31.61 o                         
 -14   0  12        187.15        201.58        33.95 o                         
 -13   0  12         88.38         72.03        14.35 o                         
 -12   0  12         12.42         19.08         4.53 o                         
 -11   0  12        430.76        475.17        42.18 o                         
 -10   0  12       1874.55       2157.60        95.99 o                         
  -9   0  12        939.36        900.35        45.26 o                         
  -8   0  12       1170.05       1092.61        49.18 o                         
  -7   0  12         50.12         57.88        10.05 o                         
  -6   0  12        258.48        270.54        21.79 o                         
  -5   0  12       1369.67       1330.26        69.94 o                         
  -4   0  12       5522.60       5554.37       159.12 o                         
  -3   0  12       1119.56       1153.05        57.23 o                         
  -2   0  12        220.78        246.30        24.87 o                         
  -1   0  12       1156.66       1277.50        62.66 o                         
   0   0  12       1836.27       2136.99        86.40 o                         
   1   0  12        195.72        237.42        32.81 o                         
   2   0  12        958.65       1071.72        74.49 o                         
   3   0  12         15.47         18.00        11.65 o                         
   4   0  12        539.33        548.50        52.52 o                         
   5   0  12        870.01        990.07        73.82 o                         
   6   0  12       2876.41       3269.46       150.79 o                         
   7   0  12        102.58        112.61        25.14 o                         
   8   0  12       1934.35       2083.58       116.70 o                         
   9   0  12         77.74         71.36        20.70 o                         
  10   0  12        256.29        294.17        60.62 o                         
  11   0  12          5.65          4.47        13.38 o                         
  12   0  12        174.65        250.30        60.10 o                         
  13   0  12        200.25        242.20        59.17 o                         
  14   0  12          0.00          3.15        22.49 o                         
  15   0  12         30.71         49.45        30.41 o                         
  16   0  12         14.09          8.52         4.47 o                         
  17   0  12          7.96          0.81        15.93 o                         
 -17   1  12         42.77         72.95        15.13 o                         
 -16   1  12         11.02         -2.08         4.03 o                         
 -15   1  12        507.69        602.82        42.24 o                         
 -14   1  12        154.35        139.03        16.86 o                         
 -13   1  12        107.38         69.76        10.42 o                         
 -12   1  12        658.45        605.98        29.52 o                         
 -11   1  12        454.15        450.96        24.77 o                         
 -10   1  12        136.25        109.06        11.56 o                         
  -9   1  12        575.05        512.48        27.58 o                         
  -8   1  12        122.51        123.74        11.80 o                         
  -7   1  12        108.81        101.45        10.24 o                         
  -6   1  12        122.84        110.21        10.90 o                         
  -5   1  12        667.86        656.25        31.17 o                         
  -4   1  12         87.04         73.39        10.38 o                         
  -3   1  12       1292.49       1188.48        88.93 o                         
  -2   1  12          3.80          3.90         2.06 o                         
  -1   1  12          8.71          5.29         2.18 o                         
   0   1  12       1057.32       1205.92        48.71 o                         
   1   1  12       1914.43       2098.96        68.86 o                         
   2   1  12          4.72          6.01         4.77 o                         
   3   1  12         68.45         54.82         9.16 o                         
   4   1  12         83.20         93.30        15.22 o                         
   5   1  12          0.83         31.45        61.10 o                         
   6   1  12        217.38        245.18        28.42 o                         
   7   1  12        339.45        378.98        36.76 o                         
   8   1  12        238.12        273.76        32.27 o                         
   9   1  12          3.65         -0.93         3.97 o                         
  10   1  12         73.19         87.73        17.70 o                         
  11   1  12        101.00        111.60        21.53 o                         
  12   1  12        121.05        111.56        21.79 o                         
  13   1  12         15.03          9.37        10.99 o                         
  14   1  12         27.47         17.34        20.00 o                         
  15   1  12         52.82         41.85        21.19 o                         
  16   1  12        195.28        245.32        46.25 o                         
  17   1  12         25.18          9.62        10.22 o                         
 -16   2  12          0.87         -0.80         4.87 o                         
 -15   2  12         49.23         60.16        12.89 o                         
 -14   2  12         35.14         24.61         8.35 o                         
 -13   2  12         11.40          1.73         4.96 o                         
 -12   2  12        813.24        914.82        46.23 o                         
 -11   2  12        469.55        535.77        34.12 o                         
 -10   2  12        464.38        504.74        31.98 o                         
  -9   2  12        324.68        331.47        29.86 o                         
  -8   2  12        586.50        569.62        40.29 o                         
  -7   2  12         94.21         97.02        10.96 o                         
  -6   2  12        389.35        344.03        22.00 o                         
  -5   2  12        186.35        169.64        14.53 o                         
  -4   2  12         30.48         28.52         6.51 o                         
  -3   2  12        388.00        352.01        22.02 o                         
  -2   2  12       1396.21       1398.69        49.75 o                         
  -1   2  12         38.62         30.91         9.35 o                         
   0   2  12        722.99        776.97        41.71 o                         
   1   2  12         60.31         61.59        11.03 o                         
   2   2  12          0.10          1.32         3.21 o                         
   3   2  12        605.18        691.34        41.57 o                         
   4   2  12        309.93        358.70        30.07 o                         
   5   2  12         33.53         37.79        10.10 o                         
   6   2  12         70.96         76.98        15.81 o                         
   7   2  12         62.10         78.31        17.32 o                         
   8   2  12         45.01         31.70        12.44 o                         
   9   2  12        272.58        235.33        38.90 o                         
  10   2  12          6.25          6.17         5.47 o                         
  11   2  12          0.42         -0.76         8.18 o                         
  12   2  12         45.68         36.95        13.90 o                         
  13   2  12        508.96        496.87        89.18 o                         
  14   2  12        101.70        100.58        27.07 o                         
  15   2  12         55.55         43.11        15.03 o                         
  16   2  12          0.01         12.20        17.74 o                         
 -15   3  12        162.20        185.68        23.87 o                         
 -14   3  12          3.94          5.96         8.88 o                         
 -13   3  12        130.43        127.04        20.88 o                         
 -12   3  12          0.10          0.95         7.38 o                         
 -11   3  12        399.18        482.87        40.31 o                         
 -10   3  12        170.68        179.90        24.19 o                         
  -9   3  12        156.61        166.42        22.20 o                         
  -8   3  12          1.32          0.17         2.85 o                         
  -7   3  12        289.46        279.47        38.46 o                         
  -6   3  12        729.04        707.44        66.80 o                         
  -5   3  12         67.84         67.83        18.52 o                         
  -4   3  12         24.77         27.49        12.56 o                         
  -3   3  12          7.95         -0.09         8.82 o                         
  -2   3  12        667.17        739.96        56.79 o                         
  -1   3  12       1010.12       1266.29        93.77 o                         
   0   3  12          0.05         -3.08         9.35 o                         
   1   3  12         27.83         13.78         3.08 o                         
   2   3  12        597.38        583.10       124.80 o                         
   3   3  12        456.76        441.23        73.09 o                         
   4   3  12         49.40         43.25        12.39 o                         
   5   3  12         59.25         51.06        11.50 o                         
   6   3  12        129.66        115.24        18.33 o                         
   7   3  12         37.46         51.85        11.26 o                         
   8   3  12        121.13        124.96        18.37 o                         
   9   3  12         32.65         27.56         7.66 o                         
  10   3  12         34.49          8.80         6.92 o                         
  11   3  12         90.43         81.38        21.90 o                         
  12   3  12        175.63        164.56        46.93 o                         
  13   3  12         21.56         31.64        14.10 o                         
  14   3  12         17.94         26.45        10.18 o                         
  15   3  12         15.94          9.85        15.76 o                         
 -13   4  12          0.05          3.97         5.39 o                         
 -12   4  12         22.44         21.81         7.68 o                         
 -11   4  12         89.92         93.95        20.90 o                         
 -10   4  12         44.37         29.28         9.84 o                         
  -9   4  12          0.04          4.29        15.07 o                         
  -8   4  12        107.58         79.56        16.72 o                         
  -7   4  12          1.00        -11.00         7.45 o                         
  -6   4  12         75.48         70.05        19.98 o                         
  -5   4  12        129.80        107.31        28.26 o                         
  -4   4  12         46.09         54.03        18.72 o                         
  -3   4  12        100.91         92.06        26.10 o                         
  -2   4  12        139.41        144.19        26.85 o                         
  -1   4  12        146.93        151.58        26.76 o                         
   0   4  12         45.82         55.72        21.77 o                         
   1   4  12         39.48         31.67        12.62 o                         
   2   4  12         63.54         44.28        11.20 o                         
   3   4  12         23.85         13.51         5.94 o                         
   4   4  12          5.07          4.62         4.92 o                         
   5   4  12          1.95         11.68         4.87 o                         
   6   4  12         24.34         28.19         8.38 o                         
   7   4  12         11.40          3.02         5.77 o                         
   8   4  12          1.56         -0.70         3.98 o                         
   9   4  12          0.61         -4.26         3.73 o                         
  10   4  12         11.32         35.64        21.74 o                         
  11   4  12         11.39         30.18        12.33 o                         
  12   4  12          4.68         -6.27         5.81 o                         
  13   4  12          1.30          7.08         8.13 o                         
 -10   5  12         23.80         35.95        16.00 o                         
  -9   5  12         12.35         16.08        11.80 o                         
  -8   5  12         30.46         47.21        19.87 o                         
  -7   5  12         43.57         48.01        21.11 o                         
  -6   5  12          0.00         -5.80        10.73 o                         
  -5   5  12         56.18         57.89        19.96 o                         
  -4   5  12         28.75         29.64        17.74 o                         
  -3   5  12         79.84         93.67        22.64 o                         
  -2   5  12         61.68         78.96        16.44 o                         
  -1   5  12        158.38        157.30        30.12 o                         
   0   5  12          1.51         -0.02        10.15 o                         
   1   5  12          0.58         20.63        10.26 o                         
   2   5  12        109.62        146.36        28.83 o                         
   3   5  12         78.70         72.75        26.60 o                         
   4   5  12         45.88          6.53        13.17 o                         
   5   5  12          4.93          1.68        11.67 o                         
   6   5  12          1.34          9.36         8.48 o                         
   7   5  12          7.48         11.37        11.13 o                         
   8   5  12          0.07          3.70         1.98 o                         
   9   5  12         52.22         52.51        17.31 o                         
  10   5  12         14.91         29.33        15.59 o                         
  -3   6  12          8.94          8.10        10.62 o                         
  -2   6  12        172.36        275.91        36.10 o                         
  -1   6  12          4.43         16.39         9.36 o                         
   0   6  12         57.97         77.32        21.00 o                         
   1   6  12          0.18          2.22         5.71 o                         
   2   6  12         67.60         73.96        20.42 o                         
   3   6  12         18.35         26.55        20.43 o                         
 -16   1  13         11.26         17.17         6.89 o                         
 -15   1  13        460.11        545.55        40.96 o                         
 -14   1  13        215.56        228.80        22.70 o                         
 -13   1  13         17.79         10.54         5.59 o                         
 -12   1  13         95.96         90.18        13.53 o                         
 -11   1  13         90.58         80.70        12.00 o                         
 -10   1  13         36.52         29.78         4.98 o                         
  -9   1  13         48.45         49.31         8.02 o                         
  -8   1  13         42.43         42.59         8.91 o                         
  -7   1  13         73.00         69.15         8.27 o                         
  -6   1  13         17.59         23.22         5.98 o                         
  -5   1  13        368.32        360.51        25.94 o                         
  -4   1  13          1.58         12.34         4.45 o                         
  -3   1  13        608.22        620.32        35.75 o                         
  -2   1  13         14.80          9.09         2.97 o                         
  -1   1  13        314.39        296.27        19.85 o                         
   0   1  13         84.02         89.55        12.63 o                         
   1   1  13         54.38         60.63        10.86 o                         
   2   1  13         95.54         80.04        12.12 o                         
   3   1  13        915.40        985.28        46.62 o                         
   4   1  13        174.65        169.92        21.30 o                         
   5   1  13          3.43          2.31         5.91 o                         
   6   1  13        150.48        137.34        22.22 o                         
   7   1  13        758.35        797.46        57.07 o                         
   8   1  13         87.17         80.23        18.18 o                         
   9   1  13        125.40        126.08        22.26 o                         
  10   1  13        181.02        208.19        29.93 o                         
  11   1  13          0.02         -2.83         3.97 o                         
  12   1  13        232.31        234.97        32.03 o                         
  13   1  13         41.76         63.48        22.23 o                         
  14   1  13          9.07         11.81        10.18 o                         
  15   1  13         66.46         80.57        25.42 o                         
  16   1  13          1.04         -4.59         9.67 o                         
 -16   2  13         32.82         30.45         9.64 o                         
 -15   2  13          3.98          7.79         9.75 o                         
 -14   2  13         41.38         37.12        10.67 o                         
 -13   2  13         28.92         22.95         7.25 o                         
 -12   2  13         16.99          9.79         5.24 o                         
 -11   2  13         99.15         97.82        14.13 o                         
 -10   2  13          0.10         -8.74         5.02 o                         
  -9   2  13         56.87         53.54         9.83 o                         
  -8   2  13       1194.20       1168.69        57.05 o                         
  -7   2  13        542.02        486.46        40.03 o                         
  -6   2  13         22.31         31.58         8.04 o                         
  -5   2  13        720.52        721.75        43.81 o                         
  -4   2  13       2427.41       2385.41       132.71 o                         
  -3   2  13          2.75         -0.05         4.47 o                         
  -2   2  13       1210.44       1217.94        82.35 o                         
  -1   2  13        170.37        181.71        19.59 o                         
   0   2  13       1421.04       1484.18       102.44 o                         
   1   2  13        142.91        148.89        18.98 o                         
   2   2  13        564.88        572.13        38.35 o                         
   3   2  13        255.24        281.82        26.85 o                         
   4   2  13         31.70         19.32         8.26 o                         
   5   2  13          0.40          3.22         3.82 o                         
   6   2  13        419.44        408.79        33.96 o                         
   7   2  13        187.11        153.52        25.17 o                         
   8   2  13        143.59        142.26        24.21 o                         
   9   2  13          5.32          6.24         7.58 o                         
  10   2  13        364.34        389.69        40.78 o                         
  11   2  13         64.10         56.42        19.52 o                         
  12   2  13         43.94         23.05         9.02 o                         
  13   2  13        207.46        213.06        40.04 o                         
  14   2  13        368.97        415.51        70.07 o                         
  15   2  13          0.86          5.28         8.46 o                         
 -14   3  13         54.81         51.29        12.78 o                         
 -13   3  13         38.38         27.35         5.09 o                         
 -12   3  13         40.19         70.93        35.35 o                         
 -11   3  13         61.54         60.09        14.47 o                         
 -10   3  13        150.30        155.19        22.21 o                         
  -9   3  13          0.05          0.01         7.36 o                         
  -8   3  13         57.97         67.98        16.59 o                         
  -7   3  13        273.29        246.51        30.55 o                         
  -6   3  13        134.11         97.35        34.87 o                         
  -5   3  13        506.04        432.70        51.14 o                         
  -4   3  13        394.00        388.59        76.10 o                         
  -3   3  13          1.94         -0.42        10.71 o                         
  -2   3  13        139.40        157.00        26.08 o                         
  -1   3  13         39.06         38.06        15.73 o                         
   0   3  13         11.95         15.64        32.01 o                         
   1   3  13          9.22          6.96         9.31 o                         
   2   3  13         50.72         36.20        11.94 o                         
   3   3  13         59.38         54.25        11.15 o                         
   4   3  13         38.02         37.94         9.86 o                         
   5   3  13        224.99        213.64        30.20 o                         
   6   3  13       1058.49       1084.75        94.62 o                         
   7   3  13         95.20        100.82        17.54 o                         
   8   3  13        139.75        137.51        21.06 o                         
   9   3  13         10.03         19.82         7.67 o                         
  10   3  13         46.25         41.83        11.42 o                         
  11   3  13          0.06          5.04         8.32 o                         
  12   3  13         93.83         91.50        31.82 o                         
  13   3  13        129.25        125.78        25.57 o                         
  14   3  13         58.97         57.91        18.42 o                         
 -12   4  13        215.78        217.65        33.47 o                         
 -11   4  13         19.57          6.24        11.97 o                         
 -10   4  13        216.10        271.36        36.13 o                         
  -9   4  13        168.81        141.30        24.54 o                         
  -8   4  13          1.87         -2.01         4.91 o                         
  -7   4  13         21.35         36.06        16.60 o                         
  -6   4  13         21.14         31.15        15.52 o                         
  -5   4  13          3.26         -3.72         9.93 o                         
  -4   4  13         17.78         28.34        18.83 o                         
  -3   4  13          1.14          0.29         3.91 o                         
  -2   4  13         30.93         41.11        15.65 o                         
  -1   4  13        266.36        358.41        54.68 o                         
   0   4  13        334.47        467.62        62.47 o                         
   1   4  13         61.60        118.22        31.70 o                         
   2   4  13         54.46         51.91        21.26 o                         
   3   4  13        189.57        215.15        42.65 o                         
   4   4  13        307.71        369.54        54.89 o                         
   5   4  13         84.50        106.12        30.42 o                         
   6   4  13        149.09        228.31        34.76 o                         
   7   4  13          9.78          2.42         5.90 o                         
   8   4  13         28.59         13.42         5.31 o                         
   9   4  13        236.47        233.49        30.01 o                         
  10   4  13         19.83         18.90         6.49 o                         
  11   4  13         80.47         87.61        21.91 o                         
  12   4  13          4.95          1.17         6.10 o                         
  -8   5  13         13.30          8.15        10.21 o                         
  -7   5  13         42.25         57.52        21.39 o                         
  -6   5  13          3.20          7.76        12.93 o                         
  -5   5  13         71.15        108.64        29.02 o                         
  -4   5  13         84.51         73.14        26.00 o                         
  -3   5  13         15.38         24.82        12.90 o                         
  -2   5  13         17.11         12.15        19.98 o                         
  -1   5  13        521.37        775.63       130.26 o                         
   0   5  13         29.20         19.31        18.05 o                         
   1   5  13        290.04        323.87        46.71 o                         
   2   5  13          0.50         14.86        10.83 o                         
   3   5  13         68.74         72.18        18.70 o                         
   4   5  13         41.03         39.41        14.17 o                         
   5   5  13        375.45        368.07        65.29 o                         
   6   5  13          0.28          2.51        14.03 o                         
   7   5  13         30.88         25.47        12.00 o                         
   8   5  13         53.14         61.79        20.05 o                         
 -16   0  14          0.36         -2.35         9.92 o                         
 -15   0  14         50.13         33.74        10.28 o                         
 -14   0  14         33.89         43.82        14.08 o                         
 -13   0  14        136.04        114.75        19.22 o                         
 -12   0  14        307.55        361.83        34.60 o                         
 -11   0  14          0.24          6.11         5.98 o                         
 -10   0  14         78.63         54.81        13.66 o                         
  -9   0  14        971.50       1018.05        64.90 o                         
  -8   0  14        782.27        855.83        58.16 o                         
  -7   0  14        768.87        671.35        50.52 o                         
  -6   0  14         51.17         26.61        14.29 o                         
  -5   0  14        255.93        209.81        26.26 o                         
  -4   0  14        211.47        190.85        22.47 o                         
  -3   0  14        175.95        151.54        20.53 o                         
  -2   0  14        742.07        742.34        48.51 o                         
  -1   0  14        796.69        838.59        52.41 o                         
   0   0  14        251.80        278.26        29.28 o                         
   1   0  14        248.91        301.17        31.18 o                         
   2   0  14        451.89        490.59        52.78 o                         
   3   0  14        114.26        137.40        25.52 o                         
   4   0  14       1563.52       1783.05       109.59 o                         
   5   0  14         36.37         22.71        13.18 o                         
   6   0  14         20.29          2.55         6.18 o                         
   7   0  14        738.41        780.33        92.99 o                         
   8   0  14          0.18         -1.66         6.33 o                         
   9   0  14         65.04         69.49        21.04 o                         
  10   0  14        320.60        305.33        65.34 o                         
  11   0  14         70.76         71.65        32.12 o                         
  12   0  14         36.97         26.67        23.22 o                         
  13   0  14        191.91        207.02        58.36 o                         
  14   0  14        627.33        644.62       104.19 o                         
  15   0  14         62.02         36.16        24.71 o                         
  16   0  14        129.30        120.89        46.00 o                         
 -15   1  14         51.63         70.70        14.62 o                         
 -14   1  14         98.58        132.97        17.37 o                         
 -13   1  14        128.84        140.34        17.95 o                         
 -12   1  14         98.71         79.51        13.34 o                         
 -11   1  14          0.01          2.24         4.43 o                         
 -10   1  14         45.32         47.47        10.37 o                         
  -9   1  14         51.63         50.73         9.95 o                         
  -8   1  14        156.26        166.82        14.44 o                         
  -7   1  14        197.88        183.25        17.89 o                         
  -6   1  14         13.01         12.25         5.15 o                         
  -5   1  14          4.61         13.70         5.73 o                         
  -4   1  14         43.63         33.91         7.31 o                         
  -3   1  14        303.37        323.01        25.39 o                         
  -2   1  14         53.58         72.52         9.16 o                         
  -1   1  14          7.97          3.86         3.77 o                         
   0   1  14        527.73        576.91        29.91 o                         
   1   1  14        388.27        406.61        29.21 o                         
   2   1  14        200.08        223.71        21.83 o                         
   3   1  14         72.20         81.95        12.90 o                         
   4   1  14          8.47          2.15         4.99 o                         
   5   1  14          2.54          7.50         7.97 o                         
   6   1  14         72.47         87.45        18.31 o                         
   7   1  14         72.48         56.41        15.95 o                         
   8   1  14        957.49       1038.58       129.58 o                         
   9   1  14        740.02        701.92        65.96 o                         
  10   1  14        159.29        122.27        23.82 o                         
  11   1  14        148.03        121.60        24.61 o                         
  12   1  14         57.90         61.89        17.38 o                         
  13   1  14        155.98        123.58        30.97 o                         
  14   1  14          0.50          3.41         2.80 o                         
  15   1  14        330.90        372.85        58.67 o                         
 -15   2  14          4.35          1.92         4.95 o                         
 -14   2  14          1.21         -2.15         5.85 o                         
 -13   2  14         25.04         35.64        10.50 o                         
 -12   2  14          9.94          8.32        20.84 o                         
 -11   2  14         31.70         23.93         5.85 o                         
 -10   2  14         59.01         50.28         9.84 o                         
  -9   2  14          2.65         -5.86         4.31 o                         
  -8   2  14        206.00        188.49        20.16 o                         
  -7   2  14         88.95         58.23        11.60 o                         
  -6   2  14         40.08         12.64         9.00 o                         
  -5   2  14        187.02        170.90        26.78 o                         
  -4   2  14        208.05        165.10        20.01 o                         
  -3   2  14       1147.89       1128.48        82.40 o                         
  -2   2  14       1140.00       1126.21        75.15 o                         
  -1   2  14        245.01        234.43        23.54 o                         
   0   2  14         14.79          4.52         5.34 o                         
   1   2  14         75.99         71.03        13.20 o                         
   2   2  14         36.36         32.22         8.58 o                         
   3   2  14         90.96         89.91        14.77 o                         
   4   2  14          0.01         -1.85         6.81 o                         
   5   2  14        183.42        195.11        23.74 o                         
   6   2  14        259.61        269.74        28.37 o                         
   7   2  14         49.45         42.64        12.23 o                         
   8   2  14        429.01        422.07        42.99 o                         
   9   2  14          0.01          0.67         8.52 o                         
  10   2  14          0.21         -0.96         9.78 o                         
  11   2  14         75.06         74.08        22.93 o                         
  12   2  14         66.08         64.92        22.03 o                         
  13   2  14         13.99         38.17        17.61 o                         
  14   2  14          0.08         -9.13         4.61 o                         
 -13   3  14         49.16         34.21        10.85 o                         
 -12   3  14         17.40          8.79         5.03 o                         
 -11   3  14        183.68        226.88        26.08 o                         
 -10   3  14         11.68          4.20         4.88 o                         
  -9   3  14         76.82         69.17        13.86 o                         
  -8   3  14          4.65          2.66         2.78 o                         
  -7   3  14         36.19         41.50        11.13 o                         
  -6   3  14         19.34         40.13        17.08 o                         
  -5   3  14        393.36        468.33        55.45 o                         
  -4   3  14          0.46         -3.02         8.00 o                         
  -3   3  14        115.03        113.83        18.97 o                         
  -2   3  14         45.98         26.21         8.33 o                         
  -1   3  14        150.36        171.80        28.61 o                         
   0   3  14         39.61         43.73        14.29 o                         
   1   3  14         14.99          8.16        10.91 o                         
   2   3  14         96.65        108.24        23.44 o                         
   3   3  14         61.16         42.72        14.36 o                         
   4   3  14          3.98         -3.65         9.29 o                         
   5   3  14         68.50         72.48        14.93 o                         
   6   3  14         13.67         14.00         9.92 o                         
   7   3  14        473.31        474.15        53.67 o                         
   8   3  14        140.65        126.63        20.60 o                         
   9   3  14          0.90          1.85         6.85 o                         
  10   3  14         62.74         49.30        19.72 o                         
  11   3  14         87.44         80.63        17.16 o                         
  12   3  14          2.86          3.62         9.64 o                         
  13   3  14          7.12          6.88        11.27 o                         
 -11   4  14         18.22         22.09        10.44 o                         
 -10   4  14         40.44          8.63         9.18 o                         
  -9   4  14          2.49          1.46         5.39 o                         
  -8   4  14        100.89        127.81        32.05 o                         
  -7   4  14         48.58         38.23        19.04 o                         
  -6   4  14        144.96        145.56        33.08 o                         
  -5   4  14         65.68         63.25        22.92 o                         
  -4   4  14        843.95        810.50        79.47 o                         
  -3   4  14         37.98         51.55        15.84 o                         
  -2   4  14        184.32        235.28        44.09 o                         
  -1   4  14         44.13         34.80        15.47 o                         
   0   4  14         51.27         67.57        24.33 o                         
   1   4  14         40.88         49.93        18.18 o                         
   2   4  14          4.89         -2.49         9.10 o                         
   3   4  14         67.04         56.79        22.73 o                         
   4   4  14         21.49         10.14         7.95 o                         
   5   4  14          0.67         -4.34         3.87 o                         
   6   4  14         84.19         86.38        22.20 o                         
   7   4  14         63.03         68.00        19.07 o                         
   8   4  14          0.08          4.42         7.49 o                         
   9   4  14          1.81          3.34         4.44 o                         
  10   4  14          7.36          3.77         6.56 o                         
  11   4  14          0.01         -2.96         1.48 o                         
  -7   5  14         18.51          8.18        19.45 o                         
  -6   5  14         49.65         74.02        24.23 o                         
  -5   5  14         40.53         38.16        18.29 o                         
  -4   5  14         18.91         17.45        10.86 o                         
  -3   5  14         25.33         26.43        12.15 o                         
  -2   5  14         73.19        114.46        33.14 o                         
  -1   5  14         49.70         62.53        25.53 o                         
   0   5  14         46.90         70.56        26.16 o                         
   1   5  14         55.94         80.10        29.65 o                         
   2   5  14          5.72         10.37        18.85 o                         
   3   5  14         28.49         50.23        21.44 o                         
   4   5  14         15.11         18.65         8.78 o                         
   5   5  14          7.98          9.60         8.82 o                         
   6   5  14         36.76         53.47        23.27 o                         
   7   5  14         80.86         84.47        21.38 o                         
 -14   1  15         13.41          9.23         6.03 o                         
 -13   1  15          0.03         -2.18         5.03 o                         
 -12   1  15         42.25         27.97         5.35 o                         
 -11   1  15        428.32        516.73        35.76 o                         
 -10   1  15         28.57         25.93         6.98 o                         
  -9   1  15          1.16         -2.19         4.19 o                         
  -8   1  15         27.94         20.45         7.09 o                         
  -7   1  15        514.38        501.14        34.67 o                         
  -6   1  15        144.88        141.98        15.56 o                         
  -5   1  15        848.63        812.21        42.70 o                         
  -4   1  15         49.43         35.24         8.45 o                         
  -3   1  15        310.25        333.88        27.09 o                         
  -2   1  15        769.74        780.77        42.32 o                         
  -1   1  15       1570.07       1791.03        68.43 o                         
   0   1  15         38.49         31.23         5.86 o                         
   1   1  15       1099.17       1267.11        64.69 o                         
   2   1  15        451.64        456.93        32.20 o                         
   3   1  15        832.01        797.14        85.51 o                         
   4   1  15         13.24          1.19         3.39 o                         
   5   1  15        215.06        206.83        25.79 o                         
   6   1  15          3.09         16.75         9.93 o                         
   7   1  15        387.90        404.72        42.10 o                         
   8   1  15         70.77         46.05        15.12 o                         
   9   1  15         77.06         86.08        18.92 o                         
  10   1  15        305.20        273.21        35.91 o                         
  11   1  15        475.21        492.16        52.40 o                         
  12   1  15          0.52          7.25         2.22 o                         
  13   1  15         24.37         37.24        19.37 o                         
  14   1  15         32.85         38.63        16.39 o                         
 -14   2  15        113.67        119.34        20.04 o                         
 -13   2  15          0.09          7.44         5.80 o                         
 -12   2  15        572.42        712.68        48.10 o                         
 -11   2  15        182.32        218.72        25.36 o                         
 -10   2  15         74.15        123.42        18.92 o                         
  -9   2  15          1.67          5.13         5.82 o                         
  -8   2  15        303.41        325.00        27.96 o                         
  -7   2  15         20.44         32.55         9.29 o                         
  -6   2  15        206.12        176.46        22.23 o                         
  -5   2  15         29.72         25.46         6.01 o                         
  -4   2  15         38.61         59.61        13.61 o                         
  -3   2  15        204.20        229.06        30.92 o                         
  -2   2  15         34.90         25.81        13.23 o                         
  -1   2  15        434.52        483.04        47.08 o                         
   0   2  15        700.68        723.44        75.81 o                         
   1   2  15         54.39         43.89         9.32 o                         
   2   2  15         27.02         29.49         8.63 o                         
   3   2  15        414.94        386.37        33.67 o                         
   4   2  15        787.86        775.96        81.03 o                         
   5   2  15        200.74        192.91        24.43 o                         
   6   2  15        282.73        289.59        30.68 o                         
   7   2  15         38.85         46.44        11.95 o                         
   8   2  15         46.23         50.04        11.14 o                         
   9   2  15        512.33        535.73        50.57 o                         
  10   2  15         58.81         68.46        18.55 o                         
  11   2  15         20.88          7.85         6.68 o                         
  12   2  15         10.32          9.67         7.91 o                         
  13   2  15          5.52         10.67        12.18 o                         
 -12   3  15          7.58         -0.67         4.43 o                         
 -11   3  15          1.37         -4.27         4.97 o                         
 -10   3  15        280.72        289.77        46.57 o                         
  -9   3  15        244.47        220.37        27.19 o                         
  -8   3  15          9.34          9.89         4.57 o                         
  -7   3  15        147.30        152.95        26.03 o                         
  -6   3  15         67.86         60.66        16.33 o                         
  -5   3  15         47.97         37.47        14.20 o                         
  -4   3  15        302.88        315.06        34.95 o                         
  -3   3  15         33.50         40.83        13.92 o                         
  -2   3  15        123.83        120.06        24.91 o                         
  -1   3  15         11.54         10.96        14.17 o                         
   0   3  15         16.08         15.67         7.14 o                         
   1   3  15         16.96          0.40         6.45 o                         
   2   3  15        132.91        158.68        29.60 o                         
   3   3  15          2.20         -7.04         5.54 o                         
   4   3  15          5.29          2.92         8.24 o                         
   5   3  15        165.51        150.79        27.53 o                         
   6   3  15        376.73        402.43        46.91 o                         
   7   3  15         38.37         46.76        18.25 o                         
   8   3  15        172.95        167.12        25.26 o                         
   9   3  15         77.68         68.85        15.69 o                         
  10   3  15         12.29          6.04         7.86 o                         
  11   3  15        135.18        139.11        22.61 o                         
  12   3  15         82.34         76.40        28.88 o                         
  -9   4  15         34.65         50.46        18.98 o                         
  -8   4  15        501.36        548.33        67.35 o                         
  -7   4  15         73.35         57.50        20.76 o                         
  -6   4  15          4.58          3.18         8.11 o                         
  -5   4  15         30.26         32.31        15.61 o                         
  -4   4  15        757.03        969.69        84.79 o                         
  -3   4  15        110.30         63.11        23.48 o                         
  -2   4  15        377.60        495.99        74.01 o                         
  -1   4  15        195.31        211.48        43.78 o                         
   0   4  15          0.04         -2.63         5.70 o                         
   1   4  15        205.76        232.12        46.04 o                         
   2   4  15        734.30       1047.23        82.14 o                         
   3   4  15          0.03         -2.31        10.34 o                         
   4   4  15         32.60         30.41         9.94 o                         
   5   4  15         22.89         28.69        12.37 o                         
   6   4  15         54.28         57.34        18.28 o                         
   7   4  15        128.54        163.34        31.32 o                         
   8   4  15        155.00        222.06        36.25 o                         
   9   4  15         40.82         30.02        11.79 o                         
  -4   5  15          0.05         17.40        10.41 o                         
  -3   5  15          8.86         21.80        13.92 o                         
  -2   5  15         35.80         64.29        25.36 o                         
  -1   5  15         22.39          2.81        14.91 o                         
   0   5  15         54.06         66.57        27.65 o                         
   1   5  15          6.85         12.74        19.58 o                         
   2   5  15         61.12        129.53        35.35 o                         
   3   5  15        198.58        310.51        71.54 o                         
   4   5  15         14.28          6.68        20.81 o                         
 -14   0  16         27.94         17.72        15.79 o                         
 -13   0  16          0.68         -3.71        11.28 o                         
 -12   0  16         39.52         58.01        19.21 o                         
 -11   0  16         37.27         24.79        11.02 o                         
 -10   0  16        552.93        518.48        48.53 o                         
  -9   0  16        232.02        220.48        71.02 o                         
  -8   0  16         30.31         35.04        15.27 o                         
  -7   0  16        293.93        303.06        46.87 o                         
  -6   0  16        258.47        258.22        41.70 o                         
  -5   0  16        360.71        369.60        51.11 o                         
  -4   0  16        397.71        457.02        56.33 o                         
  -3   0  16        279.43        326.17        46.51 o                         
  -2   0  16         85.37         94.56        25.31 o                         
  -1   0  16        347.51        338.70        34.15 o                         
   0   0  16        214.29        235.66        28.09 o                         
   1   0  16         23.82         25.57         9.49 o                         
   2   0  16        531.82        507.95        44.39 o                         
   3   0  16       1394.63       1457.53       156.50 o                         
   4   0  16        796.41        772.16       107.22 o                         
   5   0  16        277.80        223.36        38.90 o                         
   6   0  16        132.83        125.43        29.06 o                         
   7   0  16         14.02         15.09        10.67 o                         
   8   0  16          2.98          3.07        11.25 o                         
   9   0  16         12.13          1.03        13.78 o                         
  10   0  16         93.62        124.94        46.73 o                         
  11   0  16        141.00        141.38        46.22 o                         
  12   0  16        305.57        389.55        82.89 o                         
  13   0  16         50.84         37.70        26.15 o                         
 -13   1  16         32.43         31.07         9.01 o                         
 -12   1  16         43.73         44.33        10.51 o                         
 -11   1  16         25.59         18.81         9.52 o                         
 -10   1  16         22.54         19.65         7.98 o                         
  -9   1  16         68.11         71.80        14.12 o                         
  -8   1  16        269.60        314.14        32.52 o                         
  -7   1  16        474.57        540.46        43.59 o                         
  -6   1  16        665.64        742.12        44.07 o                         
  -5   1  16        335.70        293.30        31.10 o                         
  -4   1  16         13.93          9.82         5.16 o                         
  -3   1  16          1.14          2.03         3.76 o                         
  -2   1  16        175.42        131.27        17.14 o                         
  -1   1  16         54.37         41.06         9.28 o                         
   0   1  16        800.52        787.55        44.20 o                         
   1   1  16       1757.32       1797.61        83.26 o                         
   2   1  16         27.79         23.38         6.54 o                         
   3   1  16        387.20        408.24        31.86 o                         
   4   1  16         40.06         28.34         8.76 o                         
   5   1  16          1.20         -0.38         5.88 o                         
   6   1  16        114.16        117.23        22.69 o                         
   7   1  16        517.08        609.75        54.16 o                         
   8   1  16         23.11         12.75        13.07 o                         
   9   1  16         33.40         38.19        14.21 o                         
  10   1  16         15.38         11.70        15.99 o                         
  11   1  16         11.80         13.14         9.04 o                         
  12   1  16        187.16        147.34        32.25 o                         
  13   1  16        138.13        140.35        34.18 o                         
 -12   2  16        169.57        194.85        24.93 o                         
 -11   2  16         73.24         64.38        16.01 o                         
 -10   2  16          5.42          8.45         6.87 o                         
  -9   2  16         71.90         48.79        11.74 o                         
  -8   2  16        328.24        308.15        37.91 o                         
  -7   2  16          5.71         12.96         9.28 o                         
  -6   2  16          8.19         18.78        10.38 o                         
  -5   2  16         40.17         23.20         8.36 o                         
  -4   2  16         18.93         27.00        11.12 o                         
  -3   2  16         25.93         18.30         8.18 o                         
  -2   2  16        576.61        717.25        59.57 o                         
  -1   2  16         19.75          9.29         3.97 o                         
   0   2  16        149.29        132.05        24.01 o                         
   1   2  16        192.17        230.03        32.96 o                         
   2   2  16         76.36         88.56        17.13 o                         
   3   2  16        151.75        164.43        22.36 o                         
   4   2  16        298.09        321.55        31.95 o                         
   5   2  16         60.94         72.92        15.35 o                         
   6   2  16         21.55         20.73         7.88 o                         
   7   2  16          1.15          7.86         6.62 o                         
   8   2  16         25.03         16.01         8.92 o                         
   9   2  16         43.48         47.94        13.75 o                         
  10   2  16        253.28        250.24        36.41 o                         
  11   2  16        305.63        277.67        38.17 o                         
  12   2  16         14.62         30.98        16.38 o                         
 -11   3  16         36.72         32.07        14.10 o                         
 -10   3  16          4.92         12.94         8.98 o                         
  -9   3  16          3.11          7.66         6.83 o                         
  -8   3  16         30.24         26.30        11.44 o                         
  -7   3  16        614.86        681.24        59.98 o                         
  -6   3  16         82.81         94.37        21.95 o                         
  -5   3  16         74.50         75.19        16.03 o                         
  -4   3  16         14.78          4.33         2.78 o                         
  -3   3  16         70.33         77.63        20.40 o                         
  -2   3  16         55.29         75.46        20.56 o                         
  -1   3  16        515.90        652.23        60.20 o                         
   0   3  16        179.53        206.69        33.84 o                         
   1   3  16          0.24          0.68         1.64 o                         
   2   3  16         12.11         22.84        12.83 o                         
   3   3  16        318.76        377.77        45.11 o                         
   4   3  16        102.92        100.72        24.10 o                         
   5   3  16         57.49         71.41        20.64 o                         
   6   3  16         25.67         14.76         5.40 o                         
   7   3  16         27.05         55.08        27.34 o                         
   8   3  16          4.82          0.92         6.42 o                         
   9   3  16        111.16        128.60        28.33 o                         
  10   3  16         19.71         11.26        12.95 o                         
  -8   4  16         30.37         26.59        11.36 o                         
  -7   4  16         66.44         84.13        21.30 o                         
  -6   4  16         51.70         33.21        12.29 o                         
  -5   4  16          0.65         -8.37         8.86 o                         
  -4   4  16          2.05          7.32         9.60 o                         
  -3   4  16          1.58         -0.32         7.19 o                         
  -2   4  16          5.03          6.67        12.75 o                         
  -1   4  16          0.15          0.90         6.47 o                         
   0   4  16         87.86         67.67        20.47 o                         
   1   4  16          2.85          1.46        11.60 o                         
   2   4  16         76.60        142.41        32.83 o                         
   3   4  16         13.53         16.70        16.78 o                         
   4   4  16         45.38         20.79        11.40 o                         
   5   4  16         12.64         14.87         9.21 o                         
   6   4  16         27.26         24.36        12.18 o                         
   7   4  16          9.48         -7.77        11.35 o                         
 -12   1  17          0.95          4.71         4.20 o                         
 -11   1  17         41.66         28.42         7.73 o                         
 -10   1  17          5.34          2.20         5.15 o                         
  -9   1  17         99.62         95.97        18.30 o                         
  -8   1  17          2.09         -0.28         4.82 o                         
  -7   1  17        193.37        212.80        28.09 o                         
  -6   1  17         58.62         44.36        13.24 o                         
  -5   1  17        101.21        100.88        17.86 o                         
  -4   1  17        382.66        374.45        36.15 o                         
  -3   1  17        166.97        172.64        24.15 o                         
  -2   1  17         18.60         10.97         3.93 o                         
  -1   1  17          1.44          8.57         4.72 o                         
   0   1  17        113.07        144.62        28.32 o                         
   1   1  17         74.67         88.91        14.43 o                         
   2   1  17        104.82         92.02        15.44 o                         
   3   1  17         22.97         26.46         8.64 o                         
   4   1  17          2.48         10.47         3.55 o                         
   5   1  17         11.54          9.27         5.87 o                         
   6   1  17        110.68        123.32        20.85 o                         
   7   1  17        492.81        555.79        53.42 o                         
   8   1  17        193.75        198.50        31.21 o                         
   9   1  17         13.68         22.16        10.53 o                         
  10   1  17          4.94          6.10        10.88 o                         
  11   1  17         20.01         28.14        10.86 o                         
  12   1  17         52.98         53.06        16.92 o                         
 -11   2  17          1.89        -10.47         8.32 o                         
 -10   2  17         41.21         77.16        19.93 o                         
  -9   2  17         42.94         52.88        21.43 o                         
  -8   2  17        365.15        402.64        56.85 o                         
  -7   2  17        223.65        274.67        45.65 o                         
  -6   2  17         12.75         16.13        12.37 o                         
  -5   2  17         64.41         76.94        19.24 o                         
  -4   2  17        217.59        245.67        34.52 o                         
  -3   2  17          2.04          6.15         5.96 o                         
  -2   2  17        471.94        580.17        54.19 o                         
  -1   2  17          2.51         -1.07         4.84 o                         
   0   2  17         52.05         60.02        15.82 o                         
   1   2  17         73.56         74.79        18.36 o                         
   2   2  17        133.09        124.68        24.69 o                         
   3   2  17         13.60         23.67        10.08 o                         
   4   2  17         79.85         77.24        16.49 o                         
   5   2  17         29.08         21.17         8.90 o                         
   6   2  17         14.52          8.51         4.14 o                         
   7   2  17         34.45         36.78        11.92 o                         
   8   2  17        285.15        257.55        33.68 o                         
   9   2  17          5.86          0.85         9.00 o                         
  10   2  17         22.25         18.03        10.12 o                         
  11   2  17          6.05         -0.58         7.89 o                         
  -9   3  17        332.62        384.58        59.79 o                         
  -8   3  17          0.33         -3.52         6.08 o                         
  -7   3  17         72.60         80.61        20.51 o                         
  -6   3  17         74.47         82.69        17.61 o                         
  -5   3  17        283.49        334.83        37.03 o                         
  -4   3  17         42.31         50.91        17.16 o                         
  -3   3  17        401.30        468.25        52.58 o                         
  -2   3  17         62.90         70.19        18.58 o                         
  -1   3  17         11.45          3.04        10.06 o                         
   0   3  17          1.03         -0.10         6.90 o                         
   1   3  17          0.52          1.99        10.38 o                         
   2   3  17         24.33         23.65        12.41 o                         
   3   3  17        146.49        189.17        32.38 o                         
   4   3  17          3.21         -3.90         6.13 o                         
   5   3  17         49.72         43.98        16.25 o                         
   6   3  17         19.01          2.57         7.82 o                         
   7   3  17          4.11         -2.07         5.99 o                         
   8   3  17          8.85         10.33        22.45 o                         
   9   3  17         29.58         40.37        21.00 o                         
  -5   4  17         23.79          9.47         6.20 o                         
  -4   4  17         38.34         17.70        12.44 o                         
  -3   4  17          0.07         -6.18         4.20 o                         
  -2   4  17         10.22         14.47         8.36 o                         
  -1   4  17        241.80        301.98        44.86 o                         
   0   4  17        241.10        358.51        78.25 o                         
   1   4  17          2.36          7.57        12.37 o                         
   2   4  17          5.08         -1.01        10.90 o                         
   3   4  17         23.14         13.59        10.43 o                         
   4   4  17          4.38          2.19         9.90 o                         
   5   4  17        161.88        181.70        34.46 o                         
 -11   0  18        535.09        668.80        97.89 o                         
 -10   0  18         10.26        -10.73        15.42 o                         
  -9   0  18        321.79        301.97        74.16 o                         
  -8   0  18        132.55        124.03        31.25 o                         
  -7   0  18          4.58         14.39         8.30 o                         
  -6   0  18        106.86        127.22        32.34 o                         
  -5   0  18        107.57        131.70        31.06 o                         
  -4   0  18         18.48         13.56        12.29 o                         
  -3   0  18        136.49        143.61        33.33 o                         
  -2   0  18        288.90        289.18        46.51 o                         
  -1   0  18         43.47         72.61        22.17 o                         
   0   0  18        276.51        282.45        45.39 o                         
   1   0  18         94.35         75.15        24.05 o                         
   2   0  18        539.42        573.77        66.27 o                         
   3   0  18       1330.11       1413.72        84.26 o                         
   4   0  18       2068.32       2240.60       111.45 o                         
   5   0  18        495.71        499.91        76.95 o                         
   6   0  18        653.98        638.99        84.17 o                         
   7   0  18         11.30         -4.08        16.25 o                         
   8   0  18        249.64        233.61        43.71 o                         
   9   0  18        111.02         98.01        28.94 o                         
  10   0  18        248.24        312.23        73.27 o                         
  11   0  18         16.33         25.13        18.44 o                         
 -10   1  18        127.48        103.79        19.37 o                         
  -9   1  18         10.47         11.74         5.82 o                         
  -8   1  18          0.34          3.45         1.39 o                         
  -7   1  18        344.22        379.55        46.49 o                         
  -6   1  18        115.62        114.76        24.03 o                         
  -5   1  18         64.83         54.48        15.01 o                         
  -4   1  18        204.81        187.14        32.48 o                         
  -3   1  18         83.05        108.28        24.12 o                         
  -2   1  18         30.15         45.26        15.38 o                         
  -1   1  18         73.64         77.35        16.13 o                         
   0   1  18        247.29        250.54        27.55 o                         
   1   1  18        397.92        430.57        34.52 o                         
   2   1  18        171.49        167.22        21.26 o                         
   3   1  18          9.38          6.78         3.32 o                         
   4   1  18          9.57          7.12         5.68 o                         
   5   1  18         34.72         52.29        12.97 o                         
   6   1  18          2.85          5.64         1.98 o                         
   7   1  18          3.41          1.12         4.75 o                         
   8   1  18          3.22        -10.63         5.31 o                         
   9   1  18         43.03         46.03        15.32 o                         
  10   1  18          0.63          1.34         8.03 o                         
  -9   2  18         20.64         36.15        14.50 o                         
  -8   2  18         77.26         96.55        27.84 o                         
  -7   2  18         40.03         41.89        14.95 o                         
  -6   2  18         19.88         21.31        17.53 o                         
  -5   2  18         11.62          8.90         9.29 o                         
  -4   2  18        673.49        888.69        93.03 o                         
  -3   2  18         48.56         40.78        14.80 o                         
  -2   2  18        117.81        120.67        24.44 o                         
  -1   2  18         11.38          8.32        11.20 o                         
   0   2  18         96.52        122.01        25.86 o                         
   1   2  18          0.07         15.19        18.90 o                         
   2   2  18        427.78        568.90        56.50 o                         
   3   2  18          0.88         14.95        12.09 o                         
   4   2  18         22.30         10.21        11.55 o                         
   5   2  18         46.75         36.85        14.77 o                         
   6   2  18         22.37         22.52        10.70 o                         
   7   2  18          2.01         10.88        14.25 o                         
   8   2  18         15.99          2.99         7.30 o                         
   9   2  18          5.33         -0.09         6.07 o                         
  -7   3  18         61.00         39.19        14.72 o                         
  -6   3  18          4.19         19.77        12.56 o                         
  -5   3  18        169.37        217.84        41.77 o                         
  -4   3  18          2.93         -0.60         9.60 o                         
  -3   3  18        217.03        255.81        38.48 o                         
  -2   3  18          2.76          8.33        10.40 o                         
  -1   3  18        226.69        313.48        43.08 o                         
   0   3  18          2.49         -1.98        12.74 o                         
   1   3  18        134.83        184.43        33.07 o                         
   2   3  18          0.11          0.59         8.25 o                         
   3   3  18        259.11        332.83        45.47 o                         
   4   3  18          0.84          2.22         8.35 o                         
   5   3  18        198.05        252.85        40.19 o                         
   6   3  18         23.96         34.58        15.04 o                         
   7   3  18        293.82        375.96        48.97 o                         
  -9   1  19         35.25         23.62        25.13 o                         
  -8   1  19          2.07         -2.72         6.09 o                         
  -7   1  19        142.86        170.56        32.16 o                         
  -6   1  19          9.50          0.67         5.25 o                         
  -5   1  19        193.99        213.71        36.38 o                         
  -4   1  19         74.67         83.25        22.11 o                         
  -3   1  19         20.35         13.96        11.49 o                         
  -2   1  19         28.01         28.53        13.35 o                         
  -1   1  19         91.43         90.58        23.29 o                         
   0   1  19         30.17         24.39        12.51 o                         
   1   1  19         28.91         47.29        17.03 o                         
   2   1  19          7.51          5.63         4.29 o                         
   3   1  19         39.82         29.42         9.20 o                         
   4   1  19         28.94         14.66         6.03 o                         
   5   1  19         62.23         40.86        12.54 o                         
   6   1  19         46.40         47.67        13.89 o                         
   7   1  19         14.70          6.80         6.07 o                         
   8   1  19          7.11          6.04         6.35 o                         
  -7   2  19         74.17         75.85        28.68 o                         
  -6   2  19        182.86        167.82        40.31 o                         
  -5   2  19         25.04          6.13         6.42 o                         
  -4   2  19         55.44         56.65        26.79 o                         
  -3   2  19          3.50          2.51        13.22 o                         
  -2   2  19          4.62          6.05         6.79 o                         
  -1   2  19         97.24        128.21        35.82 o                         
   0   2  19        108.13        108.14        25.21 o                         
   1   2  19         11.54         13.40         9.07 o                         
   2   2  19         41.50         20.72        18.60 o                         
   3   2  19         18.94          5.53        16.91 o                         
   4   2  19         35.22         27.79        10.96 o                         
   5   2  19         25.05         27.63        12.39 o                         
   6   2  19        131.64        181.54        33.74 o                         
   7   2  19         27.92         19.19        10.03 o                         
  -3   3  19         10.24          9.83         8.70 o                         
  -2   3  19          0.01         12.01        14.84 o                         
  -1   3  19          5.92          7.29        10.06 o                         
   0   3  19         13.26         24.06        12.70 o                         
   1   3  19        105.99        132.69        29.41 o                         
   2   3  19         29.98         15.30        14.95 o                         
   3   3  19         25.19         32.18        13.82 o                         
  -6   0  20         26.93         41.02        26.75 o                         
  -5   0  20         45.21         23.00        24.02 o                         
  -4   0  20        881.13       1089.07       149.39 o                         
  -3   0  20        197.87        209.90        41.37 o                         
  -2   0  20          6.20          1.07         6.30 o                         
  -1   0  20        162.14        159.13        35.08 o                         
   0   0  20        200.97        222.94        43.05 o                         
   1   0  20         24.20         40.33        20.22 o                         
   2   0  20         55.06         58.51        22.35 o                         
   3   0  20        249.54        264.93        48.05 o                         
   4   0  20        471.33        492.59        82.04 o                         
   5   0  20         95.67        120.89        31.36 o                         
   6   0  20         43.68         57.99        24.49 o                         
  -6   1  20         12.00          7.90        12.42 o                         
  -5   1  20         91.36         73.54        20.92 o                         
  -4   1  20         23.54         14.06        12.06 o                         
  -3   1  20         31.96         51.09        18.20 o                         
  -2   1  20         64.69         62.49        24.99 o                         
  -1   1  20          5.75          4.70         8.83 o                         
   0   1  20         23.76         37.79        16.48 o                         
   1   1  20        148.42        153.84        30.54 o                         
   2   1  20         26.45         29.26        14.43 o                         
   3   1  20          5.23          2.78        11.18 o                         
   4   1  20          1.10          2.72         6.27 o                         
   5   1  20          7.00          5.43         6.17 o                         
   6   1  20        480.51        490.49        45.65 o                         
  -3   2  20        238.59        275.46        54.10 o                         
  -2   2  20         65.85         86.98        28.09 o                         
  -1   2  20         12.92         14.39        10.44 o                         
   0   2  20         22.95          6.68        14.11 o                         
   1   2  20         50.04         33.43        16.38 o                         
   2   2  20         45.16         45.14        17.10 o                         
   3   2  20        123.62        115.40        26.08 o                         
                                                                                
